# Supplementary material for: Gut microbiota and serum metabolic profiles in patients with sepsis-induced cardiomyopathy and their association with the disease
Source: Front Cell Infect Microbiol. 2026 Jul 10;16:1811654. doi: 10.3389/fcimb.2026.1811654 (PMC13395620; doi:10.3389/fcimb.2026.1811654)
Supplement: Supplementary file 1 [file Table1.xlsx]

## Sheet: 附表1
Supplementary Table 1. Gut microbiota alpha-diversity in patients with sepsis-induced cardiomyopathy, patients with sepsis, and healthy controls.
Alpha_diversity	SIC-mean±se	SEPSIS-mean±se	p-value
ace	112.4951±11.9739	99.92124±16.2855	0.3741
chao	112.0176±11.9739	99.75259±16.2464	0.4267
shannon	2.6401±0.1573	2.2564±16.2464	0.3629
simpson	0.1992±0.0324	0.2929±0.0635	0.4207
observed_asvs	110.4285±11.7018	97.3000±16.2031	0.3573
Alpha_diversity	SIC-mean±se	HC-mean±se	p-value
ace	112.4951±11.9739	148.5087±16.8202	0.0610
chao	112.0176±11.9739	148.6111±16.8839	0.0610
shannon	2.6401±0.1573	3.6828±0.1645	0.0010
simpson	0.1992±0.0324	0.0569±0.0098	0.0015
observed_asvs	110.4285±11.7018	147.6000±0.0098	0.0587
Alpha_diversity	SEPSIS-mean±se	HC-mean±se	p-value
ace	99.9212±16.2855	148.5087±16.8202	0.0407
chao	99.7525±16.2464	148.6111±16.8839	0.0366
shannon	2.2564±16.2464	3.6828±0.1645	0.0008
simpson	0.2929±0.0635	0.0569±0.0098	0.0003
observed_asvs	97.3000±16.2031	147.6000±0.0098	0.0328
SIC: Sepsis-Induced Cardiomyopathy；SEPSIS: Seppsis；HC: Healthy Controls
