# Supplementary material for: Gut microbiota and serum metabolic profiles in patients with sepsis-induced cardiomyopathy and their association with the disease
Source: Front Cell Infect Microbiol. 2026 Jul 10;16:1811654. doi: 10.3389/fcimb.2026.1811654 (PMC13395620; doi:10.3389/fcimb.2026.1811654)
Supplement: Supplementary file 2 [file Table2.xlsx]

## Sheet: 附表2
Supplementary Table 2. Quantitative Table of Serum Metabolites in Patients with Sepsis-Induced Cardiomyopathy and Sepsis.
Metabolite	Retention Time(s)	pos/neg	KEGG-ID	m/z	class	A1	A2	A3	A4	A5	A6	A7	A8	A9	A10	A11	A12	A13	A14	A15	A16	A17	A18	A19	A20	A21	A22	A23	A24	A25	A26	A27	B1	B2	B3	B4	B5	B6	B7	B8	B9	B10	B11	B12	B13	B14	B15	B16	B17
(+)-.alpha.-TocopherolA3:G13A1305A3:W13A3:U13A1305A3:W13A3:W13A1305A3:W13A3:Y13A1305A3:W13A3:AZ1295	31.6092	pos	C02477	165.091	Prenol_lipids	7.20372e+06	1.88174e+07	1.60212e+07	1.81728e+07	1.09758e+07	1.74548e+07	1.67963e+07	1.09963e+07	1.66726e+07	1.10508e+07	1.39207e+07	1.7578e+07	1.50295e+07	1.21267e+07	3.41982e+07	1.50069e+07	1.32228e+07	2.481e+07	1.94092e+07	1.27801e+07	1.73348e+07	1.13941e+07	1.4683e+07	1.04098e+07	1.28005e+07	2.68299e+07	2.22269e+07	1.19487e+07	1.48212e+07	1.59632e+07	2.69803e+07	1.57396e+07	2.01093e+07	2.6102e+07	2.04925e+07	1.27075e+07	2.53646e+07	1.82742e+07	2.1326e+07	1.62919e+07	1.27265e+07	1.68771e+07	8.17535e+06	1.42589e+07
(-)-.alpha.-Kainic acid	346.862	pos	C12819	214.107	Carboxylic_acids_and_derivatives	8.6496e+06	1.39871e+07	1.23586e+07	6.51706e+06	3.60139e+06	5.71394e+06	4.18494e+06	3.5327e+06	3.24747e+06	2.02738e+06	4.06475e+06	6.19849e+06	5.7956e+06	1.22399e+07	5.65952e+06	1.22001e+07	5.57106e+06	6.2552e+06	8.40553e+06	1.33388e+07	9.91114e+06	5.46559e+06	2.68241e+07	5.4214e+06	6.41693e+06	3.05837e+07	3.07607e+07	1.63905e+07	2.50087e+06	1.01618e+07	6.21476e+06	1.01071e+07	1.2576e+07	2.92411e+06	1.69551e+06	2.36906e+06	1.71303e+07	6.01306e+06	1.72355e+07	7.5387e+06	2.83211e+07	2.00916e+07	6.83993e+06	7.2422e+06
(-)-Riboflavin	241.502	pos	C00255	399.126	Pteridines_and_derivatives	594766	50622.3	1.94731e+06	1.82824e+06	1.85491e+06	80556.7	1.85472e+06	1.27678e+07	2.0875e+06	2.0013e+06	3.32438e+06	5.35021e+06	1.13636e+06	4.14518e+06	29356.1	35580.1	1.58727e+06	321074	3.09156e+06	6.31154e+06	2.16142e+06	2.7448e+06	1.41308e+07	274000	1.18003e+06	5.07095e+06	1.75707e+06	2.09446e+06	1.75248e+06	56750.9	1.75248e+06	2.41805e+06	2.37577e+06	1.75805e+06	1.88583e+06	2.95401e+06	6.07555e+06	1.77828e+06	3.24739e+06	2.58884e+06	4.76704e+06	1.99405e+07	1.22442e+06	1.85566e+06
(.+,-.)-2-Methylarachidonoyl-2'-fluoroethylamide	194.388	pos		386.29	Fatty_Acyls	4.20952e+06	1.4655e+07	3.88434e+06	2.57219e+07	7.44692e+06	5.1822e+06	1.61175e+07	1.48959e+07	1.76713e+07	1.27629e+07	1.46283e+07	1.76374e+07	1.8545e+07	1.16773e+07	1.52132e+07	6.83805e+07	2.27126e+07	2.30355e+07	1.76712e+07	3.0512e+07	9.89068e+06	8.10006e+06	2.12498e+07	1.55128e+07	9.23021e+06	3.28804e+07	2.67655e+07	5.73443e+06	1.33701e+07	1.62192e+07	8.52859e+06	9.15046e+06	1.15384e+07	1.71617e+07	1.67195e+07	1.04769e+07	1.01821e+07	1.08942e+07	1.88101e+07	1.00233e+07	1.88407e+07	1.59286e+07	1.70903e+07	8.19933e+06
(2,6-Dihydroxy-4-methoxyphenyl)(4-hydroxy-2-methoxy-6-methylphenyl)methanone	155.747	pos	C18836	305.096	Benzene_and_substituted_derivatives	198457	420709	110755	1.34626e+07	800028	4.02228e+06	293108	1.70319e+07	44044	289095	384774	87788.4	2.53874e+06	123444	22063.2	122210	810354	5.07833e+06	904260	1.60117e+06	378101	76735.3	71670.4	2.66486e+07	59436.4	4.72247e+06	346638	8.52332e+06	1.55282e+07	3.563e+06	25650.4	105450	940359	1.82492e+06	148109	3.2752e+06	4.28152e+06	4.36507e+06	5.79923e+06	161548	2.83163e+06	5.65068e+06	4.8095e+06	30275.3
(2-Oxo-4-morpholinyl)acetic acid	405.02	pos		132.066	Carboxylic_acids_and_derivatives	4.31878e+06	1.09693e+06	2.57011e+06	826454	877616	2.34368e+06	1.39554e+08	1.24412e+08	1.43952e+08	1.32359e+08	1.45828e+08	1.42675e+08	2.30953e+06	2.97695e+06	2.61945e+07	2.33716e+06	2.0876e+06	669701	1.42088e+06	822875	173471	1.77203e+06	1.33131e+07	2.55522e+06	663564	1.20263e+06	3.7689e+06	3.01104e+06	1.34588e+06	5.50987e+06	1.78581e+06	2.19633e+06	3.78026e+06	885877	1.72881e+08	1.28623e+08	5.01492e+06	1.1741e+06	1.13993e+06	1.10391e+06	7.42979e+06	1.48878e+08	1.00828e+06	947038
(24E)-12,15-Dihydroxy-3-(pentopyranosyloxy)-9,19-cyclolanost-24-en-26-oic acid	340.955	pos		453.336	Steroids_and_steroid_derivatives	2.69456e+06	1.97239e+08	8.93006e+07	3.16085e+07	1.81294e+08	6.05224e+07	1.81294e+08	1.73484e+08	1.25228e+08	4.36025e+07	1.89969e+08	8.72538e+07	1.28103e+08	4.36025e+07	7.83147e+07	8.30848e+07	8.34863e+07	9.0419e+07	4.36025e+07	1.76075e+08	3.02102e+08	4.36025e+07	9.07152e+07	8.34863e+07	9.04071e+07	8.34863e+07	4.07593e+08	1.65637e+08	6.04866e+07	9.0673e+07	6.04866e+07	6.05224e+07	7.64838e+07	1.17662e+08	8.34863e+07	1.13062e+08	3.16085e+07	6.04866e+07	5.2871e+07	3.4896e+07	4.35052e+07	1.2686e+08	1.57864e+08	1.81294e+08
(2E)-1-(4-Methoxyphenyl)-3-(4-pyridinyl)-2-propen-1-one	207.425	pos		240.102	Benzene_and_substituted_derivatives	1.08428e+07	2.79696e+06	4.2518e+06	9.54491e+06	7.57914e+06	8.72162e+06	2.48176e+06	1.1766e+07	7.63343e+06	9.78552e+06	1.73619e+07	1.06759e+07	892235	2.12855e+06	1.12867e+07	1.62018e+07	5.62993e+06	6.18099e+06	6.21604e+06	6.39574e+06	4.39847e+06	3.53098e+06	2.89129e+06	2.18835e+07	6.21353e+06	7.77392e+06	5.76236e+06	3.20777e+06	2.3546e+06	3.34792e+06	5.29511e+06	1.11779e+07	1.19355e+07	1.15472e+07	3.70901e+06	9.08726e+06	1.12719e+07	7.76954e+06	1.1871e+07	6.36189e+06	1.57944e+07	3.66513e+06	1.14785e+07	1.03397e+07
(2E,4E)-5-Phenyl-2,4-pentadienoic acid	367.953	pos		175.071	Benzene_and_substituted_derivatives	1.05896e+08	4.65141e+07	1.79416e+07	6.54738e+06	2.2754e+06	2.57921e+07	5.82136e+06	7.45626e+06	1.22484e+07	1.23256e+07	1.4342e+07	2.14006e+08	1.7297e+07	1.10569e+08	9.77269e+06	1.19556e+07	5.31261e+06	4.97862e+06	3.70027e+06	1.93693e+08	4.94803e+07	4.32348e+06	3.01844e+07	6.39577e+07	5.17664e+06	3.88095e+07	1.59882e+09	1.92035e+07	2.72993e+06	1.35312e+08	1.51957e+07	3.67546e+07	6.67403e+06	4.1756e+06	2.44279e+07	3.60254e+06	3.3006e+07	3.43678e+06	6.50387e+07	1.70035e+07	7.61956e+07	6.81098e+07	8.63842e+06	2.02157e+07
(2E,6E,10E,14S)-14-((2-O-.beta.-D-Glucopyranosyl-.beta.-D-glucopyranosyl)oxy)-2,6,10,14-tetramethylhexadeca-2,6,10,15-tetraenoic acid	251.454	pos		667.315	Fatty_Acyls	1.66086e+06	7.70767e+06	2.02516e+07	1.19389e+07	342708	94836.4	1.86407e+06	3.91703e+06	822851	52552.8	2.79381e+06	1.60331e+07	413912	1.14368e+07	7.71656e+06	9.38408e+06	9.96804e+06	640066	5.26298e+06	631145	4.07673e+06	4.48582e+06	4.33771e+06	2.33478e+06	2.62924e+06	8.76214e+06	494482	5.69444e+06	86161.5	2.13787e+07	1.45649e+06	194774	6.2177e+06	182444	3.14367e+07	3.65261e+06	6.41055e+06	1.7369e+06	3.36539e+06	4.57668e+06	5.73983e+06	9.44718e+06	4.26003e+06	3.05934e+06
(2R)-3-Hydroxyisovaleroylcarnitine	293.903	pos		262.165	Fatty_Acyls	3.50091e+07	2.48126e+07	7.51716e+07	3.19041e+07	8.61836e+06	3.44101e+07	4.72503e+07	1.70437e+07	3.56951e+07	1.60602e+07	2.41437e+07	1.25004e+08	2.1282e+07	2.95384e+07	3.81444e+07	5.84434e+07	5.42928e+07	1.96553e+07	4.95159e+07	1.47469e+07	4.75245e+07	3.3236e+07	4.90339e+07	1.70276e+08	2.86874e+07	4.18587e+07	5.9551e+07	4.27976e+07	1.86796e+07	3.90018e+07	8.24971e+07	3.76375e+07	3.91331e+07	3.29307e+07	4.62138e+07	1.52232e+07	2.09808e+08	1.67708e+07	8.15002e+07	3.74027e+07	8.22232e+07	4.43117e+07	1.61958e+07	8.57724e+07
(2R)-N-(3-Ethoxypropyl)-2,4-dihydroxy-3,3-dimethylbutanamide	330.387	pos		234.17	Fatty_Acyls	380011	1.73067e+06	696781	1.08127e+06	271533	32729	244823	636017	691912	292838	378462	1.26106e+06	2.25112e+06	4.26617e+06	101965	1.53279e+06	2.73625e+06	601592	927349	390205	931512	474823	1.15682e+06	851375	224260	1.35501e+06	1.70713e+06	602639	274021	1.14926e+06	1.02468e+06	467276	766356	341249	888817	594648	565980	750336	3.99781e+06	305912	4.25507e+06	349252	276051	162734
(2S,3R)-2,3,4-Trihydroxybutyl 4,6-di-O-acetyl-3-O-dodecanoyl-2-O-hexanoyl-.beta.-D-mannopyranoside	252.063	pos		671.346	Saccharolipids	204634	2.01046e+06	276182	122598	711958	635427	890820	101820	888778	3.71554e+06	1.31787e+06	308770	686622	1.86147e+06	107400	4.20952e+07	3.12742e+06	2.47331e+06	38989.8	711958	711958	276864	5.03879e+07	3.90975e+07	35586.1	9.39566e+06	5.60872e+06	3.79897e+06	890820	3.69032e+06	49818.2	1.0679e+06	3.54846e+06	353475	1.32551e+07	890820	2.95926e+06	756163	9.61322e+06	1.77843e+06	8.71509e+06	1.34223e+08	2.30686e+06	352191
(2Z)-((4R,5S,6S)-6-(.beta.-D-Glucopyranosyloxy)-4,5-dihydroxycyclohex-2-en-1-ylidene)acetonitrile	223.81	pos	C17771	168.065	Organooxygen_compounds	1.00425e+08	1.44297e+07	8.43044e+06	1.98541e+06	987673	1.66289e+06	1.90631e+06	1.53505e+06	1.72228e+06	2.05627e+06	8.53178e+06	1.87671e+06	4.90927e+07	1.84739e+07	2.83906e+06	2.2396e+06	1.77757e+06	719676	1.21447e+06	2.26093e+06	2.98097e+07	837670	2.4757e+07	600860	1.95276e+06	1.51188e+06	1.15395e+07	9.82443e+07	1.38924e+06	1.79784e+06	1.48247e+06	1.02725e+07	709631	1.99725e+06	1.57691e+06	2.16606e+06	8.63237e+07	2.08384e+06	590843	1.80763e+06	1.00979e+07	3.69432e+06	1.49713e+06	1.62282e+06
(3,8-Dihydroxy-6,9-dimethylidene-2-oxo-3a,4,5,6a,7,8,9a,9b-octahydroazuleno[4,5-b]furan-3-yl)methyl acetate	272.662	pos		340.169	Prenol_lipids	38335.6	4.67443e+08	80802.9	32270.2	8.52948e+06	1.13678e+07	5.01186e+07	1.13678e+07	1.66393e+08	5.31668e+07	5.01186e+07	3.96194e+08	49512.8	5.31668e+07	24127.2	1.52661e+08	5.38473e+08	5.96167e+08	23820	5.19332e+08	1.10694e+08	5.31668e+07	4.3879e+08	414869	1.13636e+07	50193.3	2.7259e+07	1.84462e+08	5.01186e+07	5.50573e+07	58641.8	27048.4	6.68211e+07	4.16276e+07	85938.2	6.68157e+07	1.98746e+08	4.01022e+07	1.70297e+07	2.50002e+07	211579	2.59519e+08	1.57562e+08	36974.4
(3-Carboxypropyl)trimethylammonium cation	365.377	pos	C01181	146.117	Fatty_Acyls	1.14035e+09	5.90367e+08	5.32903e+08	3.16085e+08	2.768e+08	1.57559e+08	2.46666e+08	2.92684e+08	7.63357e+08	2.78092e+08	6.91115e+08	8.63617e+08	3.70628e+08	6.88555e+08	4.49867e+08	7.00783e+08	5.21244e+08	3.11505e+08	4.21059e+08	3.61701e+08	2.97815e+08	4.92825e+08	5.76824e+08	2.16153e+09	2.27823e+08	4.6659e+08	1.30625e+09	4.41365e+08	4.35091e+08	6.58999e+08	8.38487e+08	2.89466e+08	3.62854e+08	4.8864e+08	4.53882e+08	5.37675e+08	8.46351e+08	4.21907e+08	4.2728e+08	3.87712e+08	1.85947e+09	1.84439e+08	5.02031e+08	5.6468e+08
(3-Oxo-2-piperazinyl)acetic acid	178.578	pos		159.076	Carboxylic_acids_and_derivatives	1.33521e+07	1.5041e+07	9.61617e+06	9.78294e+06	1.2889e+07	2.16789e+07	8.96213e+06	1.20208e+07	1.39089e+07	1.21518e+07	1.35945e+07	1.94007e+07	1.5408e+07	1.48734e+07	7.49958e+06	1.62165e+07	1.0322e+07	1.15774e+07	9.90107e+06	1.66037e+08	1.61516e+07	1.90057e+07	6.70825e+06	7.8641e+06	1.51585e+07	2.04228e+07	1.22219e+07	9.78227e+06	7.84974e+06	1.13546e+07	1.9464e+07	5.64388e+06	3.62492e+06	3.54399e+06	1.36108e+07	5.57933e+06	1.1948e+07	1.60517e+07	9.10216e+06	1.1859e+07	7.81552e+06	1.13817e+07	1.41271e+07	1.41885e+07
(3R)-5-(2-Fluorophenyl)-3-(1H-indol-3-ylmethyl)-1-methyl-3H-1,4-benzodiazepin-2-one	246.167	pos	C13824	170.06	Benzodiazepines	7.82277e+06	7.77217e+06	1.23874e+07	4.42801e+06	5.03034e+06	8.53499e+06	3.79958e+06	1.04229e+07	3.98319e+06	7.08546e+06	1.07349e+07	6.17622e+06	6.91723e+06	1.08453e+07	4.71478e+06	1.36403e+06	9.74404e+06	1.22882e+06	8.58951e+06	5.4692e+06	8.37511e+06	5.04362e+06	9.08068e+06	1.14878e+07	6.41538e+06	5.40762e+06	1.2585e+07	4.99555e+06	3.45427e+06	1.02476e+07	1.04555e+07	8.01084e+06	6.61693e+06	1.02539e+07	8.22959e+06	5.61322e+06	6.42683e+06	4.38766e+06	7.43115e+06	9.01611e+06	2.50587e+06	5.9542e+06	7.71861e+06	5.35701e+06
(4-Benzylpiperidino)(2-fluorophenyl)methanone	315.249	pos		298.165	Benzene_and_substituted_derivatives	4.85172e+06	2.79174e+08	1.11339e+07	466452	657080	38120.8	1.38763e+07	61035.8	1.98331e+06	6.12745e+06	53486.6	8.87263e+07	67086	1.29825e+07	7.01753e+06	1.81895e+08	4.54961e+07	355672	2.81879e+07	5.6046e+06	2.55643e+06	1.81219e+07	1.38559e+08	5.81387e+07	50992.4	5.87106e+07	3.67936e+06	521327	328276	3.52012e+06	214449	726962	7.51559e+07	24552.3	7.88411e+07	460123	31388.7	600717	318397	1.83021e+06	3.80285e+07	2.62049e+07	51102.8	118994
(4E,6E,10E)-13,21-Dihydroxy-8,14,19-trimethoxy-4,10,12,16-tetramethyl-3,20,22-trioxo-2-azabicyclo[16.3.1]docosa-1(21),4,6,10,18-pentaen-9-yl carbamate	250.172	pos		599.267	Macrolactams	1.84463e+06	1.52287e+06	72178.6	1.38012e+06	466970	380318	365026	312562	59193.1	3.18878e+06	1.06131e+06	62920.9	120361	330069	75960	3.27965e+07	2.32223e+06	59547.7	3.18878e+06	466970	135240	51921.7	4.68413e+07	3.35028e+07	41538.7	8.90285e+06	4.52479e+06	2.29155e+06	441621	2.31345e+06	632835	2.71001e+06	2.97891e+06	54713.4	1.06972e+07	441621	2.71001e+06	441621	7.7653e+06	2.10536e+06	7.34444e+06	1.12438e+08	1.82641e+06	365026
(6-(Difluoromethoxy)pyridin-3-yl)methanamine	204.127	pos		175.071	Organonitrogen_compounds	1.06904e+08	4.32931e+08	3.90679e+08	9.6975e+07	3.70111e+07	6.17648e+07	2.93661e+07	4.15642e+07	1.27314e+08	4.09189e+07	1.05572e+08	8.12517e+08	8.68995e+07	2.19183e+08	8.5994e+07	1.21457e+08	8.38315e+07	7.36526e+07	3.1729e+08	1.02009e+08	3.19453e+08	1.68397e+08	5.47323e+08	7.02546e+07	5.06352e+07	2.25395e+08	3.1654e+08	7.63708e+07	1.01875e+07	9.65372e+07	6.90199e+07	1.04712e+08	1.4385e+08	3.95446e+07	7.47209e+07	1.08221e+08	6.52853e+08	4.32357e+07	5.7394e+08	6.35653e+07	1.26964e+07	2.2048e+08	9.85289e+07	1.72832e+08
(6-Thien-2-ylimidazo[2,1-b][1,3]thiazol-3-yl)acetic acid	6.23551	pos		265.003	Azoles	9.48585e+07	5.67052e+07	9.48196e+07	7.85957e+07	8.89652e+07	1.06214e+08	9.69684e+07	2.48349e+08	1.06305e+08	9.64219e+07	9.28898e+07	1.06385e+08	1.17122e+08	1.00101e+08	1.05795e+08	1.0507e+08	1.1824e+08	1.2951e+08	1.12621e+08	1.03303e+08	2.08041e+08	9.22167e+07	9.10405e+07	1.34709e+08	1.74231e+08	1.18798e+08	1.19298e+08	1.14943e+08	1.012e+08	2.54767e+08	1.15263e+08	1.07924e+08	9.87627e+07	1.02917e+08	1.00838e+08	1.2766e+08	2.1741e+08	9.4318e+07	1.19365e+08	8.52231e+07	1.13212e+08	8.52954e+07	1.14626e+08	1.1967e+08
(R)-Butyrylcarnitine	248.757	pos	C02862	232.154	Fatty_Acyls	3.69814e+08	1.63137e+08	7.47323e+08	2.50883e+08	1.22478e+08	1.00942e+09	2.83976e+08	2.43449e+08	4.97431e+08	1.60764e+08	2.54643e+08	5.21146e+08	5.16252e+07	3.78595e+08	3.59543e+08	1.20612e+08	2.2726e+08	3.16608e+08	2.96481e+08	4.84471e+08	1.22654e+08	1.79401e+08	9.86343e+07	7.35239e+08	1.54586e+08	1.88718e+08	2.77257e+08	4.31237e+08	1.48674e+08	4.4365e+08	6.99067e+08	1.69373e+08	3.02526e+08	3.22352e+08	5.16652e+08	4.87981e+08	2.39259e+09	2.65877e+08	5.96065e+08	5.01308e+08	4.15219e+08	6.37815e+07	4.2294e+08	4.07794e+08
(R)-Prunasin	400.902	pos	C00844	318.088	Organooxygen_compounds	146788	967287	1.3214e+06	357764	535361	951526	6.38793e+06	3.15332e+06	4.05349e+06	3.49382e+06	3.24152e+06	4.82415e+06	482358	840643	3.48623e+06	810823	841977	534725	764274	1.11331e+06	902231	457612	1.37567e+06	608226	527789	1.00941e+06	278992	507858	443358	406019	776743	1.0464e+06	166564	308796	4.64762e+06	3.27753e+06	197645	664345	381504	432945	856104	4.02612e+06	488663	850593
(S)-N-Acetylalanine methyl ester	404.815	pos		114.055	Carboxylic_acids_and_derivatives	1.07748e+07	8.7151e+06	7.50294e+06	8.03393e+06	7.70263e+06	7.74958e+06	2.0322e+07	1.89645e+07	1.9193e+07	2.03402e+07	2.02338e+07	2.08876e+07	7.28519e+06	8.41482e+06	3.52465e+06	9.92014e+06	7.77354e+06	6.79416e+06	5.8772e+06	8.38981e+06	8.24094e+06	8.39243e+06	1.14021e+07	1.12825e+07	8.66845e+06	7.19059e+06	1.26129e+07	7.63195e+06	7.94619e+06	7.53466e+06	6.79886e+06	7.50839e+06	8.52952e+06	8.52415e+06	2.70293e+07	1.87084e+07	9.05794e+06	9.21177e+06	9.21989e+06	9.2037e+06	1.48101e+07	2.25498e+07	7.55658e+06	7.57804e+06
.beta.-Estradiol 17-valerate	549.27	pos	C12859	357.25	Steroids_and_steroid_derivatives	2.48952e+08	4.91535e+08	5.26361e+07	4.05862e+07	7.77761e+06	4.19915e+07	1.92802e+07	6.10072e+07	3.25131e+07	1.33925e+07	1.76513e+07	1.07934e+08	2.37781e+07	5.92296e+07	3.30966e+07	3.44088e+07	3.65939e+07	3.28383e+07	3.74763e+07	8.05516e+07	2.71484e+07	2.83108e+07	2.83086e+08	9.28946e+07	1.89198e+07	7.1023e+07	1.5779e+08	2.88484e+07	9.30641e+06	5.06576e+07	6.8449e+07	2.0663e+07	2.24146e+07	1.47338e+07	4.16239e+07	1.96621e+07	6.24423e+07	1.26263e+07	8.42432e+07	2.43266e+07	1.35349e+08	6.16896e+07	1.40282e+07	2.19745e+07
.beta.-Gentiobiose	301.763	pos	C08240	360.148	Organooxygen_compounds	46886.8	1.3069e+07	4.96829e+06	100950	142973	71259.7	40907.8	983471	43544.4	1.25061e+07	378086	1.60239e+07	3.18189e+06	1.22406e+07	1.10731e+07	1.31804e+07	1.72871e+07	441411	1.41352e+07	2.7977e+06	2.66332e+06	1.57021e+07	8.39166e+06	8.92887e+06	159360	1.56536e+07	600756	746847	322984	48457.8	166154	393409	2.15712e+07	1.2261e+06	1.81786e+07	276546	94562.5	311771	384021	6.86028e+06	7.64922e+06	1.36887e+07	432375	600827
.delta.-Dodecalactone	32.8616	pos		181.159	Lactones	1.98615e+07	1.40884e+07	1.49194e+07	1.90101e+07	1.92562e+07	1.16263e+07	1.66701e+07	1.3169e+07	1.13203e+07	1.29053e+07	1.90969e+07	1.48615e+07	1.68701e+07	1.40681e+07	8.81262e+06	1.09896e+07	1.06694e+07	1.20004e+07	1.42602e+07	9.23296e+06	5.9797e+06	1.43408e+07	1.09235e+07	1.23384e+07	2.00408e+07	1.17733e+07	6.28999e+06	1.0608e+07	1.24513e+07	7.80119e+06	1.32741e+07	1.00145e+07	1.04624e+07	1.56607e+07	1.24136e+07	1.59298e+07	1.46799e+07	1.38621e+07	1.41768e+07	1.12957e+07	7.646e+06	8.68814e+06	1.33637e+07	1.10656e+07
.delta.-Hexalactone	249.489	pos		115.075	Lactones	260973	2.89307e+06	1.66314e+06	663241	1.04076e+06	670451	2.19084e+06	1.53036e+06	985078	4.84908e+06	358789	488972	523128	1.31376e+06	4.04996e+06	2.22511e+06	1.80571e+06	1.49286e+06	565975	1.45371e+06	1.12636e+06	299048	4.21069e+06	1.52163e+06	475649	8.43778e+06	5.20418e+06	1.82193e+06	1.99454e+06	694126	1.95748e+06	343919	414378	2.1074e+06	180865	902218	1.92245e+06	1.52172e+06	749982	1.98178e+06	1.82438e+07	1.33942e+07	2.17427e+06	1.48245e+06
.gamma.-Aminobutyric acid	108.012	pos	C00334	86.06	Carboxylic_acids_and_derivatives	4.77814e+07	2.47313e+07	2.46488e+07	2.37329e+07	2.36216e+07	3.47518e+07	1.32355e+07	5.09377e+07	6.71201e+07	1.82773e+07	3.54871e+07	2.98004e+07	1.54694e+07	3.55542e+07	6.77964e+07	1.87767e+07	1.82678e+07	3.26363e+07	2.19993e+07	3.35793e+07	1.16893e+07	2.35052e+07	3.63333e+07	3.90554e+07	8.56607e+06	3.41876e+07	7.16067e+07	2.84462e+07	1.66874e+07	3.53692e+07	1.61852e+07	2.40931e+07	1.98323e+07	1.25458e+07	2.59775e+07	1.75727e+07	3.44024e+07	1.36609e+07	2.15145e+07	4.19718e+07	1.59784e+08	9.10446e+07	2.85125e+07	2.77561e+07
.gamma.-Glu-.epsilon.-Lys	475.467	pos	C21730	276.155	Carboxylic_acids_and_derivatives	1.82075e+06	2.26394e+06	2.79776e+06	674369	1.19731e+06	2.07519e+06	1.05291e+06	3.82852e+06	2.08226e+06	1.8378e+06	2.02545e+06	3.21309e+06	5.40624e+06	3.04808e+06	918155	2.38465e+06	3.06093e+06	1.38226e+06	1.57439e+06	2.53905e+06	2.47287e+06	1.47692e+06	3.51019e+06	1.25952e+07	2.31141e+06	4.1231e+06	4.46784e+07	2.02704e+06	1.21333e+06	4.54736e+06	3.70846e+06	2.17661e+06	2.36704e+06	2.0019e+06	1.60087e+06	3.11321e+06	1.31049e+06	1.93809e+06	2.66975e+06	1.06718e+06	995733	2.17582e+06	1.27833e+06	1.24272e+06
1',4-Sophorolactone 6',6-diacetate	251.687	pos		711.341	Macrolides_and_analogues	1.48534e+06	7.57646e+06	1.98841e+07	1.19251e+07	3.30214e+06	5.5624e+06	2.8949e+06	3.90448e+06	996954	113795	2.89982e+06	1.72987e+07	7.55215e+06	9.19355e+06	7.44722e+06	9.42496e+06	1.0757e+07	571358	4.49002e+06	706724	4.10059e+06	4.06197e+06	5.15404e+06	2.59167e+06	2.23559e+06	8.32903e+06	758592	6.02286e+06	2.59347e+06	2.09784e+07	3.12565e+06	6.08357e+06	5.90782e+06	2.4084e+06	2.90966e+07	3.15302e+06	6.18098e+06	2.68141e+06	70622.3	5.16933e+06	5.32755e+06	1.25088e+07	4.16859e+06	3.03316e+06
1'-Acetyl-1,3-dihydrospiro[benzo[d]imidazole-2,3'-indolin]-2'-one	176	pos		280.109	Carboxylic_acids_and_derivatives	842209	6.1017e+06	768365	681871	1.08098e+06	611562	258738	7.23339e+06	805323	522717	749240	657339	7.08325e+06	1.73081e+07	1.39726e+06	1.11254e+06	515988	356183	288623	143432	952581	766530	929535	584947	597325	231161	3.59429e+07	1.14327e+06	548228	1.35397e+06	4.52487e+06	377324	911329	257515	4.72303e+06	403237	7.60832e+06	810613	758475	670271	822491	764227	696897	525501
1'-Hydroxymidazolam .beta.-D-glucuronide	215.325	pos		518.112	Benzodiazepines	3.57858e+07	9.06695e+07	3.38826e+07	3.68627e+07	2.13613e+07	5.4866e+07	1.97299e+06	1.92508e+07	615935	2.021e+07	5.42373e+06	3.88595e+08	2.43686e+08	580970	1.41854e+06	1.02988e+08	1.30727e+08	1.94675e+08	7.39059e+07	7.52217e+06	1.01049e+08	5.0682e+07	2.85568e+08	1.13863e+08	4.17916e+07	5.35382e+07	2.01312e+08	6.0453e+06	2.35039e+07	1.36178e+07	8.52424e+07	547348	8.72247e+07	1.13905e+08	1.03765e+08	2.04023e+07	2.47865e+07	5.42373e+06	6.9974e+08	3.48192e+07	1.74574e+07	8.5422e+07	1.12275e+08	2.07025e+07
1,2-Diamino-2-methylpropane	283.805	pos		72.0808	Organonitrogen_compounds	1.44608e+08	3.27022e+08	5.12901e+08	2.51043e+08	5.1434e+08	6.5054e+08	2.61899e+08	9.3793e+08	2.78224e+08	3.37701e+08	3.07549e+08	2.59068e+08	3.93743e+08	3.90597e+08	2.10214e+08	3.17466e+08	3.82698e+08	3.20145e+08	4.24031e+08	1.91621e+08	2.4856e+08	3.39401e+08	5.77796e+08	4.45427e+08	3.44719e+08	3.65349e+08	3.75706e+08	4.26345e+08	3.86272e+08	4.91249e+08	5.5073e+08	3.8021e+08	3.443e+08	4.66871e+08	3.64891e+08	4.22691e+08	3.11743e+08	2.60513e+08	2.94213e+08	3.2039e+08	1.79936e+08	3.47948e+08	1.96589e+08	3.74684e+08
1,2-Dihexadecanoyl-sn-glycero-3-phosphocholine	128.44	pos	C00157	734.569	Glycerophospholipids	2.89346e+08	3.05286e+08	2.92072e+08	3.72897e+08	2.20399e+08	2.3263e+08	2.32775e+08	3.54332e+08	2.42239e+08	2.30161e+08	3.36672e+08	3.2853e+08	2.19628e+08	3.0482e+08	2.53916e+08	2.53776e+08	2.06457e+08	3.32451e+08	5.20952e+08	3.31032e+08	4.46721e+08	2.00847e+08	1.81112e+08	2.69419e+08	1.60519e+08	5.65067e+08	5.10453e+08	3.83561e+08	2.57346e+08	6.14359e+08	2.37626e+08	2.91073e+08	2.24636e+08	2.04469e+08	2.84134e+08	2.31042e+08	4.02946e+08	2.50657e+08	2.66624e+08	2.54369e+08	3.19432e+08	3.91534e+08	2.79071e+08	5.82147e+08
1,2-Dilauroyl-sn-glycero-3-phosphate	297.86	pos		559.341	Glycerophospholipids	6.02132e+06	660788	1.2035e+06	68349	129358	1.0616e+06	1.14752e+06	134441	755678	9.59992e+06	1.24347e+06	1.06781e+06	1.2035e+06	103302	4.25819e+06	239162	2.08668e+06	816868	2.84877e+06	1.83668e+06	475892	2.33282e+06	171281	927253	389715	3.33957e+06	2.95622e+07	294437	63917.5	173467	1.32477e+06	693310	2.25118e+06	1.17235e+06	1.93031e+06	1.12484e+06	386418	1.27252e+06	1.89651e+06	2.85366e+06	1.42138e+06	1.62657e+07	2.34078e+06	590245
1,2-Dioctanoyl-sn-glycerol	30.5883	pos		327.253	Glycerolipids	5.35529e+06	2.38992e+06	1.43605e+08	3.0277e+07	3.4087e+06	8.56368e+08	2.00421e+07	1.96642e+08	9.4877e+06	4.6802e+06	1.69596e+08	3.93671e+07	4.12341e+06	4.99752e+06	2.85085e+08	1.56802e+06	4.4977e+06	4.3988e+06	1.4034e+07	6.05608e+06	3.97186e+07	4.75441e+06	3.25162e+06	2.54958e+06	1.53733e+08	3.68376e+06	4.18205e+06	5.33787e+06	4.46885e+06	3.69313e+06	5.37471e+06	4.40721e+08	6.14953e+06	7.37344e+06	1.62769e+07	2.92833e+06	5.44993e+07	5.27551e+07	4.97259e+06	1.92124e+07	3.52268e+08	2.668e+06	4.73288e+06	1.1889e+08
1,2-Dioleoyl-3-trimethylammoniumpropane cation	175.21	pos		603.534	Fatty_Acyls	3.63708e+07	1.31522e+08	1.15528e+08	1.11951e+08	1.13133e+08	1.56507e+08	7.671e+07	2.40541e+07	5.59593e+07	2.37268e+08	5.4135e+07	7.99115e+07	6.49925e+07	9.9932e+07	6.34999e+07	7.88156e+07	7.16063e+07	9.55254e+07	2.16803e+08	1.1649e+08	6.34564e+07	4.0123e+07	3.5194e+07	3.73626e+07	4.30974e+07	1.96931e+08	9.20082e+07	5.50285e+07	4.34003e+07	8.20266e+07	6.64442e+07	5.45727e+07	7.14952e+07	1.01167e+08	9.43689e+07	9.41875e+07	1.77444e+08	3.74877e+07	9.70539e+07	2.65761e+07	1.48319e+07	7.78932e+07	2.40839e+07	4.13175e+07
1,2-Dipentadecanoyl-sn-glycero-3-phosphocholine	38.8819	pos		706.537	Glycerophospholipids	6.27602e+06	3.62774e+06	5.83952e+06	7.57029e+06	900420	2.25486e+07	5.65809e+06	6.79017e+06	3.98261e+06	3.62443e+06	5.81664e+06	5.42894e+06	5.08247e+06	5.27208e+06	2.93805e+06	9.13077e+06	5.0696e+06	7.24888e+06	1.03591e+07	1.07725e+07	6.04572e+06	5.24999e+06	2.95577e+06	6.56732e+06	506552	1.28261e+07	9.53461e+06	8.95055e+06	5.55366e+06	1.73679e+07	8.25615e+06	8.01945e+06	1.78775e+06	1.04874e+06	6.42572e+06	2.16278e+06	5.91236e+06	6.83529e+06	3.90347e+06	4.80735e+06	6.38612e+06	4.272e+06	6.14032e+06	1.01427e+07
1,24-Dihydroxyvitamin D3	264.01	pos	C12919	381.315	Steroids_and_steroid_derivatives	2.67511e+06	1.99252e+06	1.97278e+06	2.4843e+06	1.98577e+06	882791	436680	1.45461e+06	4.13435e+06	795127	4.58328e+06	5.61646e+06	1.94414e+06	2.25759e+06	1.76983e+06	5.63479e+06	2.33633e+06	3.91817e+06	3.04144e+06	68608.7	1.92724e+06	2.23427e+06	7.1004e+06	4.86195e+06	1.73949e+06	2.8286e+06	2.78164e+06	933571	569619	982518	1.88488e+06	4.25182e+06	4.66238e+06	1.12527e+06	5.0644e+06	2.56863e+06	6.31615e+06	620658	2.64101e+06	627938	8.24364e+06	1.7177e+06	428830	1.41751e+06
1,3-Bis[3-(4,5-dihydro-1H-imidazol-2-yl)phenyl]urea	128.379	pos		697.361	Benzene_and_substituted_derivatives	2.14813e+06	3.30579e+07	5.3986e+07	2.06185e+07	1.1293e+07	1.44221e+07	9.88386e+06	2.31081e+07	208626	2.42084e+07	1.79691e+07	7.95716e+06	2.10956e+07	6.64722e+07	2.6794e+07	8.76134e+07	2.17999e+07	293358	2.33134e+07	2.60638e+07	2.44443e+07	2.50038e+07	1.28913e+07	2.61615e+07	3.85011e+06	3.80357e+06	810250	2.70236e+07	6.97177e+06	7.99159e+07	8.66256e+06	1.39622e+07	2.3386e+07	6.33666e+06	6.65637e+07	7.60262e+06	1.02605e+07	7.25375e+06	2.18864e+06	2.31121e+07	6.0189e+06	9.11952e+07	8.86538e+06	8.66362e+06
1,4,10-Trioxa-7,13-diazacyclopentadecane, 7,13-bis[(4-nitrophenyl)methyl]-	248.829	pos		511.215	Benzene_and_substituted_derivatives	3.84733e+06	5.55667e+06	86364.5	1.67153e+06	429431	1.05812e+06	977655	1.44955e+06	520701	195723	4.3675e+06	323510	1.28258e+06	614531	329772	7.84382e+07	324149	129978	154915	217120	122603	620373	1.29863e+08	8.09572e+07	52676.1	408887	1.26244e+07	113810	495735	8.17901e+06	267219	832938	316910	602685	3.05198e+07	626237	9.38702e+06	991816	1.7933e+07	154140	2.5219e+07	2.50245e+08	41637.7	235895
1,4-D-Xylobiose	277.309	pos	C01630	300.134	Organooxygen_compounds	3.22213e+06	3.81691e+06	3.32644e+06	1.88826e+06	3.04501e+06	2.70765e+06	1.00795e+06	2.32112e+06	1.33279e+06	2.64101e+06	5.65128e+06	7.79395e+06	1.42876e+07	1.10799e+07	2.67098e+06	2.57684e+06	6.83922e+06	1.66823e+06	3.36468e+06	1.82107e+06	1.31108e+07	7.79614e+06	1.19925e+07	1.55197e+06	2.31946e+06	8.02799e+06	9.92681e+06	4.51748e+06	4.97118e+06	2.83764e+07	3.24231e+06	3.0208e+06	3.75512e+06	5.27843e+06	3.17599e+06	3.35277e+06	3.28866e+06	4.72935e+06	3.77878e+06	2.78523e+06	1.00622e+06	4.99495e+06	2.05714e+06	4.52679e+06
1,5-Pentanediamine	260.625	pos	C01672	86.0964	Organonitrogen_compounds	3.51938e+08	3.00653e+08	2.36528e+08	1.58766e+08	3.85035e+08	8.91922e+08	3.9646e+08	7.85157e+08	1.86959e+08	2.96643e+08	2.13637e+08	3.24203e+08	4.67605e+08	2.52479e+08	2.30071e+08	7.72934e+08	4.14412e+08	5.22711e+08	3.14287e+08	2.37827e+08	1.48006e+08	2.03415e+08	6.16676e+08	9.97037e+08	1.76188e+08	2.53838e+08	3.41561e+08	2.27662e+08	2.71973e+08	3.92388e+08	2.83473e+08	1.42229e+09	2.21813e+08	3.33543e+08	2.27067e+08	3.22727e+08	1.78515e+08	2.47731e+08	2.98801e+08	1.24439e+08	2.43091e+08	2.50265e+08	9.16314e+07	3.52947e+08
1-(1-Benzylpiperidin-4-yl)-4-(methylsulfonyl)piperazine	299.212	pos		174.124	Piperidines	4.11491e+07	8.70426e+06	1.24998e+07	1.08874e+07	1.06835e+06	2.09033e+06	6.15943e+06	2.57715e+07	6.16098e+06	4.32265e+06	1.89856e+06	1.22186e+07	4.52538e+06	2.5813e+06	9.79359e+06	1.02022e+07	926712	4.54649e+06	8.84422e+06	1.47776e+06	1.3804e+07	5.81519e+06	2.35278e+07	1.86744e+07	1.24395e+06	9.83207e+06	2.46218e+07	2.25127e+07	824069	9.19082e+06	9.55535e+06	2.52977e+07	8.19266e+06	1.65376e+06	7.10686e+06	2.02005e+06	1.54882e+07	5.28555e+06	5.80596e+07	3.22118e+07	4.88095e+07	1.77536e+07	4.46299e+06	1.58157e+07
1-(1Z-Hexadecenyl)-sn-glycero-3-phosphocholine	178.365	pos		480.345	Glycerophospholipids	1.18682e+07	1.3122e+07	1.08455e+07	4.23544e+07	5.25933e+07	4.30137e+06	2.98067e+07	9.60102e+06	2.45626e+07	2.29514e+07	4.74271e+07	2.07293e+06	2.44437e+07	9.75474e+06	2.45418e+06	7.27212e+06	1.82751e+07	1.7659e+07	2.30486e+07	1.27863e+07	1.05832e+07	8.35771e+06	5.0122e+06	5.91169e+07	3.22102e+07	6.76696e+06	8.01067e+06	1.06553e+07	2.44029e+07	8.70412e+06	5.87301e+07	1.24833e+08	3.43546e+07	1.33042e+08	1.41466e+07	5.19259e+07	2.40542e+07	3.52241e+06	1.46658e+07	4.0191e+07	3.87327e+06	9.46064e+06	7.16425e+06	1.59995e+07
1-(1Z-Octadecenyl)-2-(4Z,7Z,10Z,13Z,16Z,19Z-docosahexaenoyl)-sn-glycero-3-phosphocholine	134.848	pos		818.605	Glycerophospholipids	4.24609e+07	5.02056e+07	6.74851e+07	8.61308e+07	7.20611e+07	3.08796e+07	6.7656e+07	2.62419e+07	5.5511e+07	6.30398e+07	1.17191e+08	3.24354e+07	9.23585e+07	3.2634e+07	2.78111e+07	2.77113e+07	5.24426e+07	6.75649e+07	5.16269e+07	6.27067e+07	5.8214e+07	3.23439e+07	2.96027e+07	1.63447e+08	4.02622e+07	2.09245e+07	7.5875e+07	4.93202e+07	4.94281e+07	8.78567e+07	8.08186e+07	8.06547e+07	6.48924e+07	5.59701e+07	1.01851e+08	7.77979e+07	6.08583e+07	5.50857e+07	6.17833e+07	8.60037e+07	3.37121e+07	4.88851e+07	6.72672e+07	5.62228e+07
1-(1Z-Octadecenyl)-2-(5Z,8Z,11Z,14Z-eicosatetraenoyl)-sn-glycero-3-phosphocholine	135.761	pos		794.605	Glycerophospholipids	3.18332e+08	2.04663e+08	3.03112e+08	5.48669e+08	3.03504e+08	1.51584e+08	4.67969e+08	1.40204e+08	2.9666e+08	2.16794e+08	6.85948e+08	2.3668e+08	5.2559e+08	1.8291e+08	1.13045e+08	1.48815e+08	2.53501e+08	2.75498e+08	3.31409e+08	2.55653e+08	4.38237e+08	1.79441e+08	1.51216e+08	9.12067e+08	3.13467e+08	1.04969e+08	3.05055e+08	1.90968e+08	3.14632e+08	6.99521e+08	3.01287e+08	4.14374e+08	3.01956e+08	3.02567e+08	4.36081e+08	3.36432e+08	3.20685e+08	2.3446e+08	3.50681e+08	5.51607e+08	2.7246e+08	3.27731e+08	2.65659e+08	3.97802e+08
1-(1Z-Octadecenyl)-sn-glycero-3-phosphocholine	187.388	pos	C04230	508.376	Glycerophospholipids	1.50069e+07	1.47961e+07	1.68533e+07	6.77229e+07	5.50299e+07	6.57054e+06	2.99097e+07	2.96679e+07	3.02735e+07	1.37033e+07	1.50901e+08	6.1241e+06	2.29087e+07	9.48822e+06	3.78853e+06	9.20669e+06	2.01608e+07	4.05299e+07	2.76954e+07	4.58727e+07	2.74457e+07	1.13255e+07	9.36828e+06	4.29319e+07	2.75298e+07	6.98607e+06	1.45763e+07	1.74262e+07	2.82512e+07	1.71788e+07	4.14509e+07	1.70565e+08	3.55796e+07	6.55569e+07	1.82771e+07	7.29356e+07	2.69927e+07	6.89851e+06	4.73412e+07	4.85405e+07	5.61515e+06	9.14575e+06	1.42328e+07	3.25428e+07
1-(2-Allylphenoxy)-3-(4-morpholinyl)-2-propanol	55.4085	pos		100.076	Phenol_ethers	1.27046e+09	6.7829e+07	4.8071e+07	1.72433e+08	1.60349e+07	2.42024e+08	3.41201e+08	5.39491e+08	4.88364e+08	1.279e+08	3.57998e+07	3.22888e+07	1.36457e+08	1.30816e+08	9.63266e+08	2.04408e+07	1.5532e+07	8.11858e+08	2.74591e+08	1.50256e+09	2.40547e+07	9.80963e+07	7.31477e+07	3.46907e+08	1.3574e+08	1.927e+08	1.94572e+08	6.6321e+08	7.89172e+07	9.28366e+07	4.74769e+08	8.63375e+08	1.23465e+07	3.47051e+07	4.58674e+07	1.24029e+07	1.40137e+08	2.28019e+07	2.0942e+07	2.83508e+09	1.07317e+09	9.89361e+07	6.76863e+07	4.44538e+08
1-(2-Aminopropoxy)-2-methoxyethane	313.101	pos		134.118	Organooxygen_compounds	8.58564e+06	5.8633e+07	2.39919e+07	2.62241e+07	8.5673e+06	4.5766e+07	1.48657e+07	2.66648e+07	1.0087e+07	1.4394e+07	5.43323e+07	2.53733e+07	6.85901e+06	1.0127e+07	9.06017e+06	1.12242e+07	9.39366e+06	3.82684e+06	1.37642e+07	4.8842e+06	2.73972e+06	4.64954e+06	3.4931e+07	1.3956e+07	1.29124e+06	1.50186e+07	1.06278e+07	9.64498e+06	2.83136e+06	3.87678e+06	2.95858e+07	1.8765e+07	8.99062e+06	4.11573e+07	5.31849e+07	2.53941e+06	5.21795e+06	3.87346e+06	9.04843e+06	5.01723e+06	7.50921e+06	5.26276e+07	6.73311e+06	1.20558e+07
1-(4-Bromo-2-fluorophenyl)propan-1-one	23.5869	pos		232.985	Organooxygen_compounds	4.98807e+07	5.2101e+07	2.83032e+07	5.66644e+07	4.57619e+06	1.94509e+07	6.94093e+06	3.53578e+07	5.12899e+07	201165	2.55146e+06	2.32088e+07	2.05504e+07	4.48175e+07	9.04583e+06	5.51996e+06	1.96366e+06	2.86528e+07	2.9363e+07	2.96983e+07	2.30021e+07	2.8137e+07	1.81389e+06	3.96028e+07	6.59507e+06	2.63422e+07	1.44641e+07	2.158e+07	2.33751e+07	875584	4.10809e+07	308302	2.92059e+06	1.25605e+07	330105	330954	8.7726e+06	824890	749723	2.69552e+07	2.7464e+06	2.2764e+07	7.46512e+06	2.22576e+07
1-(tert-Butoxycarbonyl)-2,5-dihydro-1H-pyrrole-2-carboxylic acid	167.989	pos		236.085	Carboxylic_acids_and_derivatives	4.32796e+06	367419	247734	780957	1.3228e+06	2.54219e+06	206291	96512	2.39803e+06	2.51004e+06	432772	4.41872e+06	2.47554e+06	290895	6.83403e+06	1.62123e+07	2.37738e+06	7.47797e+06	189222	133114	281259	154441	809101	9.9572e+06	7.84792e+06	223627	104225	292368	2.47607e+06	149367	2.11e+07	223333	144157	4.73142e+06	1.43987e+07	110214	65001.4	1.35454e+06	2.73255e+07	141061	1.03615e+07	389642	2.12099e+07	471205
1-.beta.-D-Arabinofuranosyluracil 5'-monophosphate	405.327	pos		390.983	Pyrimidine_nucleotides	333665	202780	617869	223256	214020	496145	6.45149e+06	5.78221e+06	6.92194e+06	7.68782e+06	8.53205e+06	1.74538e+07	427534	653564	5.25935e+06	334744	1.01728e+06	558831	611151	652730	515042	308192	390399	649907	291876	693890	603687	435494	1.06507e+06	250158	291910	364023	392675	738789	9.54728e+06	1.09569e+07	277050	219052	733470	350964	781846	6.42697e+06	968594	557064
1-Bromo-4,5-dimethoxy-2-nitrobenzene	357.634	pos		244.97	Benzene_and_substituted_derivatives	1.28487e+07	4.991e+06	6.61915e+06	7.60922e+06	6.2607e+06	3.30816e+06	4.3588e+06	2.01712e+06	2.11206e+06	4.82386e+06	1.32868e+06	3.68918e+06	4.34176e+06	4.53995e+06	5.51097e+06	5.95604e+06	7.77897e+06	2.42762e+06	9.30307e+06	4.54718e+06	4.60968e+06	3.95792e+06	6.10557e+06	1.15229e+07	1.14754e+07	8.03202e+06	1.15118e+07	5.21002e+06	3.98632e+06	9.35191e+06	6.01828e+06	6.31158e+06	5.45622e+06	6.61511e+06	1.04036e+06	8.80406e+06	4.73611e+06	1.12159e+07	5.60188e+06	1.23799e+07	3.94727e+06	2.92928e+06	1.02597e+07	8.42906e+06
1-Decanoyl-2-hydroxy-sn-glycero-3-phosphocholine	203.875	pos		412.246	Glycerophospholipids	1.30152e+07	161835	1.39809e+07	6.49753e+06	4.86033e+06	1.12683e+07	2.25677e+06	3.73551e+07	233256	39947.4	1.12058e+07	2.76239e+06	7.05745e+06	3.77505e+06	4.14937e+06	3.15234e+06	2.83974e+06	6.76702e+06	6.45107e+06	4.51697e+06	1.51136e+06	55155.3	2.94058e+06	2.94058e+06	2.78479e+06	3.44208e+06	48653.4	3.62301e+06	4.8078e+06	4.26348e+06	1.47765e+07	4.89348e+07	2.91698e+06	2.49302e+06	1.96978e+06	4.14156e+06	2.0179e+06	1.85668e+06	852885	3.17324e+06	2.76157e+06	2.94058e+06	9.95205e+06	1.58259e+06
1-Heptadecanoyl-sn-glycero-3-phosphocholine	184.788	pos	C04230	510.356	Glycerophospholipids	1.87601e+07	2.67013e+07	2.94642e+07	8.08887e+07	9.72792e+07	2.30715e+07	7.7622e+07	2.75183e+07	4.14325e+07	4.16064e+07	8.65198e+07	1.97288e+07	4.82934e+07	1.90793e+07	1.80466e+07	3.14584e+07	4.1506e+07	7.31119e+07	4.70405e+07	8.77983e+06	2.3974e+07	4.12005e+07	1.19797e+07	5.26193e+07	7.4702e+07	2.07223e+07	1.43575e+07	3.5502e+07	6.64386e+07	5.49787e+06	1.13193e+08	1.93323e+08	4.60954e+07	1.82506e+08	3.69896e+07	9.42473e+07	5.62533e+07	1.23303e+07	5.87126e+07	1.19156e+08	1.42437e+07	9.6161e+06	2.30301e+07	4.22448e+07
1-Hexadecanoyl-2-octadecadienoyl-sn-glycero-3-phosphocholine	123.844	pos		780.551	Glycerophospholipids	3.90539e+08	1.0042e+09	7.29467e+08	5.92561e+08	1.08226e+09	9.6453e+08	1.21672e+09	9.79929e+08	1.27689e+09	1.30304e+09	6.10593e+08	8.91746e+08	7.87796e+08	1.14192e+09	8.3177e+08	7.71141e+08	1.28086e+09	1.1293e+09	9.10106e+08	7.56974e+08	1.33123e+09	1.02056e+09	7.70694e+08	1.39916e+09	8.37875e+08	1.4501e+09	8.73422e+08	1.13544e+09	6.39748e+08	6.9605e+08	1.45116e+09	1.32167e+09	1.01379e+09	1.05021e+09	9.91374e+08	1.22e+09	7.87496e+08	9.83437e+08	1.15244e+09	7.11766e+08	1.23714e+09	8.06987e+08	5.02694e+08	1.02355e+09
1-Hexadecyl lysophosphatidic acid	208.368	pos		397.27	Glycerophospholipids	270062	1.58963e+07	226575	136027	212235	374647	28887.6	185662	81727.3	3.79419e+06	149900	1.42486e+07	1.78894e+06	5.70122e+06	6.10565e+06	7.17672e+06	1.21237e+07	260577	2.82488e+06	1.27913e+06	261814	6.27275e+06	2.26564e+07	1.78429e+07	281735	2.48731e+07	1.41236e+06	140673	73472.9	214181	152424	2.92249e+06	9.43858e+06	32201.7	1.52568e+07	39730.7	351666	26667.5	624515	3.37206e+06	1.30795e+07	2.39967e+07	291686	530828
1-Hexadecyl-2-(5Z,8Z,11Z,14Z-eicosatetraenoyl)-sn-glycero-3-phosphocholine	137.516	pos		768.589	Glycerophospholipids	1.52038e+08	1.84381e+08	1.7302e+08	2.93421e+08	1.75065e+08	8.17066e+07	1.92922e+08	9.0443e+07	1.9834e+08	1.35614e+08	3.01056e+08	1.36692e+08	2.38309e+08	1.33787e+08	6.11018e+07	7.72353e+07	1.76714e+08	1.72678e+08	2.1002e+08	2.03637e+08	2.44112e+08	1.14697e+08	1.14399e+08	4.44566e+08	2.433e+08	7.08134e+07	2.02935e+08	1.11895e+08	2.16764e+08	4.93625e+08	1.90193e+08	2.19673e+08	2.50924e+08	1.94636e+08	2.14211e+08	2.44882e+08	1.58876e+08	1.82896e+08	2.33975e+08	3.58915e+08	2.31229e+08	2.48858e+08	1.72384e+08	2.67435e+08
1-Hexadecyl-2-(9Z-octadecenoyl)-sn-glycero-3-phosphocholine	141.677	pos		746.605	Glycerophospholipids	6.53107e+07	1.02018e+08	2.15312e+08	2.69724e+08	7.49082e+07	3.00359e+07	6.15747e+07	6.77315e+07	5.62615e+07	3.48464e+07	2.07609e+08	2.0092e+08	7.33496e+07	7.14586e+07	2.61277e+07	4.3722e+07	6.15589e+07	9.2154e+07	9.84029e+07	1.27765e+08	1.29465e+08	2.90031e+07	4.68013e+07	1.08989e+08	4.41027e+07	3.13525e+07	1.67107e+08	6.94338e+07	5.88415e+07	3.86855e+08	4.74195e+07	8.85701e+07	5.0953e+07	4.52979e+07	7.18873e+07	8.59292e+07	7.64526e+07	3.777e+07	2.43674e+08	6.43692e+07	5.99842e+07	7.04198e+07	8.61453e+07	3.09715e+08
1-Hexadecyl-sn-glycero-3-phosphocholine	184.545	pos		504.345	Glycerophospholipids	2.98657e+06	4.23287e+06	2.74489e+06	7.55835e+06	7.63666e+06	3.62497e+06	6.98829e+06	2.48074e+06	3.03759e+06	3.42365e+06	1.29504e+07	3.14378e+06	7.21308e+06	3.21549e+06	1.15227e+06	3.05577e+06	4.32944e+06	6.99242e+06	1.02512e+07	1.56294e+06	4.13374e+06	4.5276e+06	831178	5.65889e+06	7.31063e+06	2.20596e+06	1.92945e+06	2.87341e+06	3.4237e+06	1.79463e+06	1.85199e+07	2.81363e+07	6.02102e+06	1.51108e+07	3.65054e+06	7.29952e+06	4.99759e+06	1.83688e+06	4.12779e+06	7.11434e+06	1.00867e+06	867751	3.87324e+06	4.89155e+06
1-Hexadecylpyridinium cation	126.493	pos		304.3	Pyridines_and_derivatives	8.46942e+06	6.38614e+06	8.29335e+06	2.02206e+07	1.13685e+07	1.02644e+07	7.9939e+06	6.82242e+06	7.42308e+06	6.41346e+06	7.0605e+06	6.11259e+06	5.09512e+06	5.07502e+06	1.04751e+07	8.27643e+06	5.1914e+06	4.16101e+06	6.14923e+06	8.32331e+06	6.29156e+06	4.02879e+06	4.71052e+06	5.3862e+06	5.24034e+06	6.69562e+06	9.62967e+06	5.89998e+06	1.29619e+07	3.75578e+06	8.92855e+06	1.9306e+07	3.75107e+06	1.22671e+07	1.65215e+07	6.07297e+06	1.09518e+07	6.3554e+06	3.81595e+06	5.75478e+06	7.08071e+06	6.7595e+06	5.70117e+06	3.89495e+06
1-Methyl-L-histidine	346.159	pos	C01152	170.092	Carboxylic_acids_and_derivatives	2.86231e+07	5.19562e+07	6.07573e+07	1.62502e+07	1.17345e+07	2.94572e+07	5.44193e+06	4.82725e+07	2.81931e+07	2.51009e+07	3.95307e+07	4.80535e+07	4.33374e+07	8.02923e+07	5.70064e+07	2.08857e+08	4.5406e+07	2.01585e+07	2.794e+07	2.02645e+07	5.89354e+07	3.58562e+07	3.35223e+08	1.11892e+08	8.50252e+06	1.10177e+08	5.19652e+08	2.24468e+07	1.53163e+07	1.73938e+08	2.9099e+07	1.08317e+07	3.55871e+07	1.321e+07	3.65479e+07	3.64582e+07	361689	1.72962e+07	9.26407e+07	4.03767e+07	3.42501e+08	1.90586e+08	4.52837e+07	3.38804e+07
1-Methylnicotinamide cation	335.006	pos	C02918	137.071	Pyridines_and_derivatives	5.18747e+07	3.43599e+08	7.03533e+07	1.38842e+08	1.25618e+07	8.94847e+06	7.49684e+07	2.07079e+08	5.91308e+07	5.42998e+06	5.69552e+07	5.01836e+08	1.59105e+08	5.85786e+07	8.63629e+06	3.19315e+07	3.45712e+07	3.89273e+07	3.91942e+07	1.49328e+09	1.01734e+08	1.35917e+07	6.98934e+07	6.17633e+07	2.64962e+07	8.44754e+07	1.86233e+08	4.66752e+07	9.99737e+06	9.44811e+07	2.5755e+07	1.32043e+07	4.45269e+07	6.63276e+06	1.57558e+08	1.3971e+07	9.91986e+07	8.76646e+06	1.49123e+08	2.3812e+07	1.677e+07	4.09397e+08	1.46727e+07	3.32803e+07
1-Myristoyl-2-palmitoyl-sn-glycero-3-phosphocholine	144.889	pos		706.537	Glycerophospholipids	3.62471e+07	4.3923e+07	4.58044e+07	5.87353e+07	1.83165e+07	4.12498e+07	1.01736e+08	5.11319e+07	3.47187e+07	3.42368e+07	4.04527e+07	1.08979e+08	8.03917e+07	3.99011e+07	2.90059e+07	8.25077e+07	4.87614e+07	7.61669e+07	1.55299e+08	7.58072e+07	5.82758e+07	4.66569e+07	2.52488e+07	6.27796e+07	2.68916e+07	1.76877e+08	6.66795e+07	7.67248e+07	5.81874e+07	2.06598e+08	9.47375e+07	9.27116e+07	3.29137e+07	3.75491e+07	5.54233e+07	2.99181e+07	6.91532e+07	6.61419e+07	6.76401e+07	5.08773e+07	6.35053e+07	6.10736e+07	4.64706e+07	6.94389e+07
1-Myristoyl-sn-glycero-3-phosphocholine	190.723	pos		468.308	Glycerophospholipids	1.13995e+07	7.26357e+06	1.06879e+07	3.18588e+07	1.80529e+07	1.36317e+07	3.67811e+07	1.88077e+07	1.54117e+07	2.28474e+07	3.31132e+07	4.25887e+06	1.04459e+07	8.60048e+06	6.71934e+06	1.18371e+07	1.39899e+07	2.22604e+07	2.84769e+07	1.18889e+07	7.93502e+06	1.73399e+07	6.49475e+06	3.52883e+07	2.16693e+07	1.11391e+07	5.31749e+06	2.20633e+07	2.15671e+07	7.06076e+06	1.00382e+08	1.79437e+08	1.30658e+07	1.07439e+08	1.61967e+07	2.93561e+07	2.49471e+07	9.28733e+06	1.80464e+07	3.14897e+07	2.77346e+06	7.44164e+06	9.52683e+06	1.79673e+07
1-O-Hexadecyl-2-O-(2E-butenoyl)-sn-glyceryl-3-phosphocholine	181.183	pos		550.387	Glycerophospholipids	6.82861e+06	6.61885e+06	7.50602e+06	2.26881e+07	2.268e+07	5.16299e+06	1.32167e+07	5.53986e+06	8.97254e+06	7.19023e+06	3.97949e+07	3.82555e+06	9.38735e+06	3.84897e+06	2.09108e+06	4.2759e+06	7.90289e+06	1.18045e+07	1.58365e+07	2.23408e+06	7.70992e+06	5.35948e+06	3.04954e+06	8.39884e+06	1.41958e+07	5.54318e+06	2.90073e+06	6.73413e+06	1.29722e+07	3.1306e+06	3.2625e+07	8.07178e+07	1.04965e+07	4.98393e+07	5.20353e+06	1.7566e+07	1.57055e+07	2.64757e+06	8.98655e+06	1.31367e+07	3.33695e+06	3.59161e+06	4.91651e+06	9.15339e+06
1-O-Hexadecyl-2-O-(5Z,8Z,11Z,14Z,17Z-eicosapentaenoyl)-sn-glyceryl-3-phosphorylcholine	135.574	pos		766.574	Glycerophospholipids	1.60953e+08	1.91925e+08	1.85019e+08	2.94893e+08	1.86897e+08	9.45655e+07	2.82504e+08	1.20281e+08	3.82294e+08	1.71348e+08	2.61223e+08	1.46965e+08	4.99901e+08	2.14048e+08	8.21936e+07	1.13339e+08	3.19215e+08	1.34259e+08	2.02863e+08	3.53949e+08	2.72169e+08	1.39526e+08	1.14996e+08	6.4527e+08	1.90646e+08	1.22786e+08	1.9408e+08	1.35504e+08	2.29586e+08	4.30217e+08	4.20756e+08	2.7715e+08	3.07502e+08	2.93506e+08	2.43136e+08	2.30175e+08	2.62852e+08	1.17305e+08	1.76541e+08	5.18261e+08	2.67022e+08	2.93338e+08	1.92757e+08	3.01671e+08
1-O-Hexadecyl-2-O-acetyl-sn-glyceryl-3-phosphoryl(N,N,N-trimethyl)hexanolamine	278.657	pos		618.385	Glycerophospholipids	6.78373e+06	8.58643e+06	1.26256e+06	7.40076e+06	1.67165e+07	3.75685e+06	4.66325e+06	798224	9.4051e+06	6.15008e+06	1.60397e+07	7.36587e+06	3.02841e+06	6.85348e+06	5.1211e+06	2.02171e+07	1.57115e+06	4.69743e+06	3.07009e+06	2.1536e+06	3.41524e+06	3.3654e+06	3.75436e+06	2.41515e+07	3.85072e+06	1.06961e+07	6.21346e+06	1.96244e+06	4.62362e+06	2.16521e+07	5.39132e+06	1.15577e+07	1.00237e+07	5.70088e+06	5.27704e+06	7.65447e+06	1.89001e+07	1.59326e+06	9.27115e+06	3.85253e+06	1.05251e+07	4.53674e+06	148637	3.36726e+06
1-Octadecanoyl-2-octadecenoyl-sn-glycero-3-phosphocholine	58.2816	pos		788.61	Glycerophospholipids	1.54537e+08	2.84579e+08	2.97655e+08	2.41543e+08	2.25262e+08	3.04023e+08	4.09525e+08	2.49399e+08	1.88231e+08	1.47394e+08	2.58997e+08	4.1071e+08	2.50193e+08	2.14692e+08	2.12827e+08	3.1254e+08	3.6431e+08	3.09281e+08	4.21503e+08	1.17507e+08	3.70063e+08	2.0035e+08	1.71255e+08	1.97742e+08	1.17829e+08	6.13259e+08	2.58282e+08	2.72309e+08	3.74224e+08	3.61854e+08	2.72524e+08	4.23828e+08	2.15941e+08	3.26793e+08	2.83388e+08	2.12347e+08	6.23414e+08	3.23453e+08	3.08898e+08	2.13804e+08	2.86002e+08	1.95624e+08	3.04338e+08	2.50414e+08
1-Oleoyl-2-myristoyl-sn-glycero-3-phosphocholine	143.311	pos		732.553	Glycerophospholipids	3.51528e+08	5.45165e+08	3.33713e+08	3.3007e+08	1.69101e+08	2.57041e+08	3.99335e+08	4.30395e+08	3.20192e+08	1.74949e+08	3.52769e+08	5.73075e+08	4.88252e+08	4.1593e+08	2.17318e+08	4.85376e+08	3.05603e+08	5.23204e+08	3.80704e+08	6.06294e+08	3.13899e+08	4.92812e+08	1.8275e+08	4.01054e+08	2.41944e+08	8.7475e+08	3.60088e+08	5.08351e+08	3.43284e+08	1.57599e+09	4.79258e+08	4.9262e+08	2.08434e+08	2.14862e+08	3.38631e+08	3.53327e+08	3.17912e+08	5.32227e+08	3.04484e+08	3.05461e+08	3.077e+08	3.93909e+08	3.2377e+08	2.93221e+08
1-Oleoyl-L-.alpha.-lysophosphatidic acid	186.671	pos		459.248	Glycerophospholipids	1.68761e+07	2.47411e+07	1.7503e+07	4.23708e+07	5.77838e+07	2.7748e+07	3.97344e+07	2.19291e+07	4.73949e+07	4.01416e+07	5.16635e+07	9.61176e+06	2.3836e+07	2.21944e+07	1.69676e+07	2.36076e+07	3.40486e+07	5.27875e+07	4.22902e+07	1.06433e+07	1.80866e+07	3.95839e+07	1.67816e+07	4.38107e+07	5.356e+07	2.95099e+07	7.55125e+06	2.51362e+07	5.30652e+07	8.40684e+06	5.96013e+07	8.90755e+07	5.95049e+07	6.83818e+07	2.58721e+07	7.72308e+07	3.83933e+07	1.84414e+07	4.18945e+07	5.06301e+07	1.20534e+07	1.27279e+07	2.11302e+07	3.03808e+07
1-Oleoyl-sn-glycero-3-phosphocholine	183.919	pos		522.356	Glycerophospholipids	4.1117e+08	6.42745e+08	4.04276e+08	1.14297e+09	1.2199e+09	4.14699e+08	1.09063e+09	3.96205e+08	6.02093e+08	5.85788e+08	1.85293e+09	2.46197e+08	9.04426e+08	3.85058e+08	1.90953e+08	4.47567e+08	5.37598e+08	9.76247e+08	1.59979e+09	1.30156e+08	6.15669e+08	6.05668e+08	2.1781e+08	5.63439e+08	1.03423e+09	4.28865e+08	2.26768e+08	6.40787e+08	8.782e+08	3.12355e+08	2.55071e+09	4.14667e+09	5.61799e+08	2.78926e+09	4.05798e+08	9.08196e+08	9.66941e+08	2.57746e+08	6.0857e+08	8.54199e+08	1.70893e+08	2.22129e+08	5.16619e+08	5.28497e+08
1-Palmitoyl-2-azelaoylphosphatidylcholine	222.274	pos		666.434	Glycerophospholipids	1.24477e+06	416514	174594	50303.8	486440	492830	201166	273444	179884	290065	205947	293319	396356	506949	233750	494946	373016	707731	816216	315836	341684	431139	86235.2	1.02775e+06	151858	609940	466999	210208	289437	411435	439737	63473.7	280306	203919	331063	554058	353649	161324	507698	334789	513851	427404	435702	529731
1-Palmitoyl-2-docosahexaenoyl-sn-glycero-3-phosphocholine	137.076	pos		806.569	Glycerophospholipids	1.11984e+09	9.90634e+08	1.06867e+09	1.03066e+09	1.29601e+09	1.03149e+09	9.89365e+08	6.80435e+08	1.26961e+09	1.46244e+09	5.14516e+08	9.38752e+08	6.15388e+08	9.53622e+08	1.32269e+09	1.34392e+09	1.59379e+09	1.77979e+09	1.31695e+09	1.44331e+09	7.55061e+08	1.01903e+09	9.0479e+08	1.58412e+09	1.06366e+09	1.21574e+09	5.58196e+08	1.47619e+09	9.13979e+08	5.8664e+08	1.72251e+09	1.60329e+09	1.56049e+09	1.54298e+09	1.11196e+09	1.43064e+09	1.25708e+09	1.08893e+09	1.42142e+09	1.00145e+09	1.01709e+09	9.2653e+08	1.34229e+09	1.09451e+09
1-Palmitoyl-2-glutaryl phosphatidylcholine	268.695	pos		632.364	Glycerophospholipids	2.69804e+06	3.71073e+06	835518	2.24684e+06	1.42699e+06	1.36546e+06	135924	527801	5.77147e+06	7.00815e+06	7.35865e+06	3.09472e+06	2.16995e+06	2.98814e+06	5.80521e+06	6.27556e+06	999761	5.11792e+06	1.2178e+06	2.90445e+06	1.76807e+06	3.3978e+06	1.65431e+06	2.95793e+06	164094	1.4545e+07	6.75898e+06	889687	1.69481e+06	3.34936e+07	292292	3.02495e+06	1.0388e+06	2.14015e+06	365869	1.37226e+06	6.2795e+06	1.58613e+06	3.93342e+06	531495	956109	7.94182e+06	136006	2.41194e+06
1-Palmitoyl-2-lauroyl-sn-glycero-3-phosphorylcholine	146.254	pos		678.507	Glycerophospholipids	816944	1.61417e+06	2.58967e+06	1.87807e+06	881055	3.58773e+06	4.52738e+06	2.84982e+06	746658	866916	2.29321e+06	3.93295e+06	2.0325e+06	1.53084e+06	495024	3.21014e+06	1.61846e+06	2.02631e+06	3.41396e+06	3.24193e+06	2.1156e+06	1.84804e+06	1.08634e+06	2.04368e+06	1.27354e+06	1.14341e+06	1.16854e+06	1.70131e+06	1.44788e+06	1.04577e+07	1.20374e+07	8.67489e+06	1.32014e+06	1.35942e+06	2.82314e+06	709346	2.76581e+06	1.90681e+06	1.3989e+06	1.5845e+06	2.38004e+06	1.93958e+06	976023	1.7397e+06
1-Palmitoyl-2-linoleoyl-rac-glycerol	228.092	pos		337.274	Fatty_Acyls	2.09012e+06	3.83463e+06	5.20789e+06	1.41448e+06	1.86528e+06	2.78497e+06	3.21804e+06	1.45117e+06	2.67114e+06	1.01062e+07	2.03054e+06	1.72611e+06	3.77677e+06	1.01425e+07	1.01177e+06	1.5585e+06	2.74363e+06	4.92468e+06	4.8727e+06	2.8469e+06	1.28311e+06	3.79121e+06	3.55272e+06	1.78383e+06	2.36511e+06	8.02233e+06	2.97705e+06	2.35055e+06	1.21222e+06	715084	2.68316e+06	4.70955e+06	1.59983e+06	1.59145e+06	2.62063e+06	4.50661e+06	3.92065e+06	1.44844e+06	3.68715e+06	2.73673e+06	1.58781e+06	1.04249e+06	3.01844e+06	1.90915e+06
1-Palmitoyl-2-linoleoyl-sn-glycero-3-phosphocholine	141.994	pos	C00157	758.569	Glycerophospholipids	5.34078e+09	9.36338e+09	8.33713e+09	6.89953e+09	9.44893e+09	9.1509e+09	7.9922e+09	6.33027e+09	1.40497e+10	1.04637e+10	7.57802e+09	1.3079e+10	9.58825e+09	1.12963e+10	8.39243e+09	1.07329e+10	1.17928e+10	1.53167e+10	1.37749e+10	9.30462e+09	9.38184e+09	9.39258e+09	9.8449e+09	8.3808e+09	1.2726e+10	1.38112e+10	7.4127e+09	8.06508e+09	8.87955e+09	1.1069e+10	9.71591e+09	9.04314e+09	1.52394e+10	8.82889e+09	1.17229e+10	1.17579e+10	1.07943e+10	1.1968e+10	1.35426e+10	8.39885e+09	1.66529e+10	9.14358e+09	9.57449e+09	1.30685e+10
1-Palmitoyl-sn-glycero-3-phosphocholine	186.577	pos	C04230	496.34	Glycerophospholipids	1.65188e+09	2.2413e+09	1.70792e+09	5.24608e+09	7.43537e+09	2.2212e+09	4.59857e+09	2.0316e+09	5.1274e+09	4.40542e+09	6.11351e+09	1.17309e+09	2.04743e+09	1.99915e+09	1.48402e+09	2.28394e+09	3.75675e+09	6.05148e+09	4.75626e+09	8.80258e+08	2.02725e+09	3.74484e+09	1.53556e+09	4.35444e+09	6.98071e+09	2.27838e+09	6.95962e+08	2.62307e+09	5.69438e+09	8.59579e+08	6.41116e+09	1.44881e+10	6.76731e+09	1.51633e+10	2.08089e+09	9.68815e+09	4.99022e+09	1.79354e+09	4.14944e+09	5.69579e+09	1.16261e+09	1.21616e+09	1.92709e+09	3.25394e+09
1-Pyrrolidineheptanoic acid, 2-(3-hydroxyoctyl)-5-oxo-	177.937	pos		342.264	Fatty_Acyls	3.10361e+07	8.41556e+07	2.08464e+07	1.95558e+08	6.58811e+07	2.31682e+07	3.9606e+08	9.03496e+07	2.26043e+08	1.21969e+08	1.17602e+08	1.59715e+08	1.30979e+08	5.93577e+07	7.23344e+07	2.74296e+08	2.69401e+08	1.66005e+08	1.23504e+08	1.35721e+08	6.54183e+07	6.47952e+07	5.71398e+07	1.98787e+08	1.22594e+08	8.61456e+07	1.07314e+08	4.02557e+07	1.84688e+08	1.34417e+08	6.55134e+07	5.52109e+07	1.75044e+08	1.49349e+08	1.33492e+08	1.00244e+08	7.17212e+07	1.06694e+08	1.78135e+08	1.30255e+08	2.02623e+08	9.09565e+07	1.00866e+08	7.21587e+07
1-Stearoyl-2-docosahexaenoyl-sn-glycero-3-phosphocholine	135.745	pos		834.6	Glycerophospholipids	4.79797e+08	5.11019e+08	4.87051e+08	5.32919e+08	4.79631e+08	4.13826e+08	6.26615e+08	4.68218e+08	4.87246e+08	5.92077e+08	2.68167e+08	5.43752e+08	2.6487e+08	3.85447e+08	5.42065e+08	7.89974e+08	9.95415e+08	8.84977e+08	5.35138e+08	4.55248e+08	3.53138e+08	4.82991e+08	3.62325e+08	7.52788e+08	3.09303e+08	8.34961e+08	3.33806e+08	7.93195e+08	5.37299e+08	2.07837e+08	7.3805e+08	9.90608e+08	6.19808e+08	7.06603e+08	5.68022e+08	7.0749e+08	7.4915e+08	5.33982e+08	7.46422e+08	5.24073e+08	3.89623e+08	3.80633e+08	6.62658e+08	5.21372e+08
1-Stearoyl-2-docosahexaenoyl-sn-glycerol	170.127	pos		651.535	Glycerolipids	5.14182e+06	1.37288e+07	1.09731e+07	1.18935e+07	7.87692e+06	6.94934e+06	4.84443e+06	3.915e+06	5.53135e+06	1.31819e+07	5.37984e+06	8.23842e+06	6.606e+06	1.12529e+07	3.48741e+06	4.51707e+06	1.27102e+07	1.20946e+07	9.66046e+06	1.00803e+07	6.06735e+06	3.39846e+06	2.49904e+06	1.11399e+07	3.24543e+06	6.83423e+06	5.70895e+06	9.4909e+06	2.58611e+06	1.03823e+07	7.89586e+06	1.1318e+07	9.11896e+06	9.13902e+06	4.83426e+06	8.03473e+06	8.48646e+06	2.05432e+06	7.1208e+06	3.64741e+06	1.04674e+06	5.94508e+06	1.4721e+06	7.95518e+06
1-Stearoyl-2-linoleoyl-sn-glycero-3-phosphocholine	139.697	pos		786.6	Glycerophospholipids	2.66224e+09	3.66995e+09	3.30513e+09	2.8234e+09	4.58202e+09	2.88023e+09	4.01576e+09	5.45208e+09	2.54184e+09	4.79611e+09	3.83925e+09	5.47058e+09	6.0519e+09	2.82611e+09	2.41235e+09	4.67652e+09	4.35812e+09	3.58808e+09	4.24824e+09	2.15717e+09	3.76037e+09	2.98251e+09	3.15861e+09	3.07273e+09	2.61221e+09	6.22833e+09	4.05296e+09	3.24494e+09	3.7486e+09	3.92015e+09	3.28366e+09	4.12651e+09	2.9007e+09	5.21718e+09	3.0767e+09	3.49329e+09	8.05957e+09	3.88696e+09	4.93045e+09	2.75517e+09	4.23229e+09	2.88847e+09	5.71155e+09	3.46072e+09
1-Stearoyl-sn-glycerol 3-phosphocholine(LPC(18:0))	199.19	pos	C04230	524.371	Glycerophospholipids	1.11216e+07	9.54214e+06	7.39679e+06	1.98928e+07	3.28932e+07	5.78722e+06	2.74863e+07	1.79615e+07	1.40927e+07	1.82918e+07	2.11842e+07	9.60715e+06	1.02873e+07	7.90055e+06	5.85031e+06	1.60859e+07	2.37118e+06	2.19542e+07	2.09588e+07	4.85621e+06	7.12782e+06	1.24837e+07	7.27431e+06	1.50073e+07	2.06794e+07	1.6496e+07	5.64257e+06	1.2659e+07	2.57302e+07	3.84548e+06	3.02799e+07	1.24405e+08	2.55446e+07	1.03334e+08	1.25845e+07	4.24093e+07	3.03625e+07	7.20171e+06	3.34076e+07	2.79476e+07	8.00646e+06	7.85935e+06	1.07055e+07	1.70672e+07
1-[(3R)-2-Keto-1-methyl-5-phenyl-3H-1,4-benzodiazepin-3-yl]-3-(m-tolyl)urea	324.385	pos	C15026	421.168	Benzodiazepines	465851	2.17752e+07	337400	545881	46034.4	2.74702e+06	33738.3	1.58715e+06	1.79764e+06	317255	6.04756e+07	2.0492e+06	100832	362048	1.45335e+06	1.2433e+07	172738	26238.5	56078.4	75003.4	62478.7	6.55892e+06	1.68364e+08	9.18351e+07	31706.1	2.31117e+07	8.90523e+07	517330	141549	698213	88395.7	21173.8	200522	76294.5	6.84558e+07	300500	8.07143e+07	796163	6.92951e+07	1.26889e+06	2.71479e+07	2.45488e+08	48342	2.89216e+06
1-[(4,8-Dimethoxyfuro[2,3-b]quinolin-7-yl)oxy]-3-methylbutane-2,3-diol	36.8189	pos	C10670	330.127	Quinolines_and_derivatives	1.09951e+09	2.26292e+09	1.25444e+09	4.13913e+08	1.16112e+06	317007	3.12699e+08	6.71091e+09	1.14747e+09	8.60078e+08	2.66903e+06	4.6525e+08	1.78638e+09	1.01915e+09	1.90682e+08	3.02515e+08	3.08233e+07	6.6039e+06	1.95117e+08	2.49238e+08	8.35611e+06	1.52385e+09	4.13598e+07	1.13133e+07	1.1276e+07	1.17296e+09	1.39309e+07	6.45262e+08	114057	2.97428e+08	6.70689e+06	2.53565e+08	436633	1.71318e+07	5.60253e+07	4.48433e+08	654129	113723	4.43172e+08	5.50735e+07	6.72307e+07	3.29903e+09	4.87886e+08	1.06032e+08
1-[4-(Dimethylamino)phenyl]ethan-1-ol	53.7686	pos		151.099	Organonitrogen_compounds	4.19017e+08	2.6317e+08	9.65001e+08	2.60496e+08	5.64552e+06	2.29313e+06	1.69457e+08	1.29569e+09	4.56496e+08	5.17857e+08	3.34984e+07	1.49637e+08	6.62326e+08	3.61348e+08	1.74976e+08	4.0899e+08	2.65514e+06	4.72904e+06	2.86471e+08	6.41969e+07	4.57363e+06	3.15245e+08	1.29062e+07	2.0972e+07	2.81661e+06	2.58561e+08	2.75773e+06	8.19003e+08	6.78264e+07	1.05438e+08	1.19546e+06	1.77487e+08	2.6686e+06	1.77716e+06	3.45964e+06	3.70497e+06	1.8382e+06	3.83938e+06	2.61796e+08	7.91507e+07	9.75532e+06	5.56274e+08	1.99835e+08	1.83367e+08
1-acetylimidazole	176.266	pos	C02560	111.055	Azoles	4.94519e+07	2.31289e+07	5.18447e+07	2.98397e+07	2.92023e+07	4.21486e+07	2.3012e+07	1.24987e+08	2.99232e+07	3.17594e+07	4.18164e+07	1.58395e+07	3.34033e+07	3.82146e+07	3.43129e+07	3.52348e+07	2.09292e+07	2.38651e+07	2.48452e+07	3.35582e+07	1.64134e+07	3.57783e+07	3.28173e+07	3.68904e+07	2.83151e+07	1.83627e+07	3.19376e+07	2.16181e+07	4.70352e+07	2.31915e+07	2.58738e+07	2.5233e+07	3.64141e+07	3.26443e+07	2.54272e+07	3.15687e+07	2.99045e+07	3.31124e+07	2.12481e+07	3.67641e+07	2.21073e+07	1.72001e+07	5.34388e+07	3.09799e+07
1-hydroxybenzotriazole	332.386	pos		136.048		9.87247e+07	6.47515e+07	2.28993e+07	3.17209e+07	2.65248e+07	3.3806e+07	1.83518e+07	1.59403e+07	2.84037e+07	2.17271e+07	2.64545e+07	3.46942e+07	3.7567e+07	3.6622e+07	6.45793e+07	7.44559e+07	2.38631e+07	2.10001e+07	1.13193e+07	3.1581e+07	2.24249e+07	5.28607e+07	9.84135e+07	9.91588e+07	3.41783e+07	1.56781e+07	8.23571e+07	2.60445e+07	3.50548e+07	2.53113e+07	4.85968e+07	1.45642e+07	4.64648e+07	1.63362e+07	8.49005e+06	4.07247e+07	3.86189e+07	1.70659e+07	1.42252e+07	5.37817e+07	8.87843e+07	2.02035e+07	4.66174e+07	4.46077e+07
1-methyladenosine	281.157	pos	C02494	282.12	Purine_nucleosides	1.29632e+08	1.47863e+08	8.04059e+07	1.1376e+08	7.17794e+07	5.46079e+07	1.05334e+08	1.805e+08	1.45195e+08	1.31572e+08	7.99415e+07	1.96205e+08	9.48256e+07	1.50154e+08	1.24411e+08	1.07104e+08	5.56822e+07	8.13142e+07	1.07267e+08	6.34234e+07	9.6898e+07	1.30145e+08	1.59056e+08	1.38084e+08	8.26685e+07	1.54036e+08	2.28063e+08	1.21469e+08	8.66376e+07	1.82393e+08	7.80365e+07	6.49246e+07	1.25024e+08	7.26317e+07	1.4541e+08	8.70633e+07	1.60447e+08	1.25954e+08	1.19215e+08	1.17787e+08	1.66905e+08	2.30169e+08	1.48803e+08	9.03823e+07
1-methylhistidine	364.953	pos	C01152	170.092	Carboxylic_acids_and_derivatives	1.86839e+08	1.59933e+08	2.57808e+08	1.88108e+08	8.81175e+07	1.47908e+08	5.13044e+07	1.23226e+08	1.66607e+08	9.16219e+07	2.19924e+08	2.01091e+08	1.29467e+08	1.93443e+08	3.51309e+08	4.38838e+08	2.44249e+08	1.6189e+08	1.86483e+08	4.76673e+07	1.52635e+08	1.83065e+08	5.24247e+08	4.51538e+08	6.31977e+07	2.07902e+08	5.87342e+08	1.35426e+08	1.16712e+08	5.41335e+08	1.84629e+08	1.06557e+08	2.41322e+08	1.4026e+08	2.07722e+08	1.34424e+08	3.51118e+08	1.22746e+08	2.53087e+08	3.37729e+08	1.66542e+08	2.24382e+08	1.84648e+08	1.97798e+08
1-palmitoyl-sn-glycero-3-phosphoglycerol	32.9062	pos		507.272	Glycerophospholipids	2.78182e+07	1.47589e+07	1.8503e+07	2.36544e+07	1.19656e+08	5.3374e+07	5.64934e+07	5.79673e+07	1.68106e+07	2.58164e+07	1.70229e+07	1.00065e+07	4.22183e+07	2.92625e+07	6.17534e+06	1.6905e+07	3.53969e+07	2.45027e+07	4.24724e+07	2.29436e+07	1.55974e+07	1.54291e+07	1.54657e+07	2.5001e+07	4.8195e+07	1.51328e+07	1.03019e+07	1.85933e+07	5.57991e+07	1.89024e+07	4.31403e+07	1.52995e+07	1.37905e+07	2.93452e+07	3.26534e+07	3.96959e+07	1.58011e+07	4.92207e+07	2.65875e+07	1.45687e+07	1.69444e+07	5.64946e+07	9.85067e+06	7.20063e+07
10-azabenzo[a]pyrene	149.732	pos		254.102		849233	2.08317e+08	689784	799891	2.35386e+06	514677	572005	347761	542809	992694	782438	760611	1.2132e+06	1.10254e+06	957834	940902	3.64759e+06	480476	824545	1.0349e+06	948272	358340	2.2927e+07	50792	746974	209722	1.92013e+06	333824	336657	183053	289958	570825	476869	886318	952269	351528	782172	1.069e+06	459787	766939	885588	1.64475e+06	400166	324967
13S-Hydroxy-9Z,11E,15Z-octadecatrienoic acid	163.487	pos	C16316	277.216	Fatty_Acyls	1.01158e+06	764535	740832	476867	481869	1.70587e+06	694985	1.16935e+06	1.07243e+06	2.03491e+07	4.50456e+06	907728	3.94377e+06	1.41697e+06	861759	417517	410456	2.37143e+06	454849	1.04715e+07	2.94568e+06	1.70534e+06	500641	369596	444633	543904	1.44803e+07	467564	454432	9.20665e+06	848968	3.66237e+06	733913	943015	376511	1.9983e+06	939092	1.37098e+06	413703	983716	477188	1.4866e+07	1.87653e+06	1.91179e+06
15-Deoxy-.DELTA.12,14-prostaglandin J2	297.049	pos	C14717	339.192	Fatty_Acyls	980608	714335	740268	3.14554e+06	3.14554e+06	50375.1	3.14554e+06	50375.1	3.14554e+06	1.29124e+06	3.14554e+06	2.40007e+06	50375.1	1.52212e+06	1.18532e+06	2.39732e+06	963868	3.14554e+06	1.78136e+06	3.14554e+06	50375.1	233154	2.29739e+06	1.04876e+07	3.14554e+06	1.90532e+06	1.22095e+06	3.14554e+06	3.14554e+06	1.45758e+06	3.14554e+06	3.14554e+06	1.73534e+06	3.14554e+06	3.09797e+07	3.14554e+06	233154	3.14554e+06	3.14554e+06	1.1894e+06	1.4058e+06	189200	3.14554e+06	3.14554e+06
17-Trifluoromethylphenyltrinorprostaglandin F2.alpha. isopropyl ester	109.849	pos		481.262	Fatty_Acyls	266901	1.26967e+08	2.3114e+06	165465	305744	141069	447661	4.41505e+06	3.20829e+06	253435	5.98707e+07	693223	216106	1.69568e+07	1.56236e+06	1.84547e+09	1.1897e+08	1.47235e+07	264490	1.09529e+06	243124	7.52998e+06	1.7633e+09	6.41143e+08	2.86198e+07	2.16203e+08	1.32712e+08	2.84203e+06	9.22132e+06	1.06332e+09	185101	201232	196811	1.38141e+06	2.59737e+08	1.18528e+06	5.89351e+07	9.22132e+06	8.25701e+07	5.61179e+07	8.99876e+08	2.91346e+09	2.92775e+07	9.204e+06
1H-Indazole-3-carboxamide, N-[(1S)-1-(aminocarbonyl)-2,2-dimethylpropyl]-1-(5-fluoropentyl)-	348.853	pos		318.191	Carboxylic_acids_and_derivatives	3.01665e+07	4.48291e+07	2.3244e+07	6.98615e+07	4.53988e+07	3.16392e+07	1.63871e+07	2.27899e+07	7.55047e+07	4.40293e+07	2.44418e+07	1.43951e+08	1.58593e+07	3.18493e+07	5.17772e+08	3.38805e+08	4.32849e+07	1.2126e+08	2.09344e+07	5.493e+07	3.76869e+07	9.85854e+07	9.40104e+07	8.28784e+07	3.22045e+07	2.2475e+08	1.05898e+08	2.93004e+07	3.49089e+07	4.52866e+08	1.17534e+07	1.82504e+07	3.82131e+07	1.84083e+07	7.42966e+06	2.68589e+07	3.10646e+08	5.23561e+07	6.58351e+07	6.38781e+07	6.15342e+08	1.24179e+08	6.64133e+07	6.71637e+07
1H-Indole, 3-(1-naphthalenylmethyl)-1-pentyl-	216.327	pos		328.212	Naphthalenes	1.15802e+06	2.56319e+06	371427	1.64359e+06	1.40436e+06	1.59166e+06	5.492e+06	4.4562e+06	4.43981e+06	3.67941e+06	2.28582e+06	2.24148e+06	1.11283e+06	2.8102e+06	5.26922e+06	1.3513e+07	3.00294e+06	3.85927e+06	875888	2.66246e+06	1.86228e+06	1.09702e+06	3.62256e+06	3.8185e+06	1.18616e+06	8.29957e+06	1.98721e+07	6.26753e+06	310574	492329	1.49055e+06	4.5096e+06	1.78101e+06	1.35081e+06	1.17059e+06	4.51137e+06	9.6554e+06	1.32982e+06	9.47005e+06	965099	1.70404e+07	5.65747e+06	4.58507e+06	1.64044e+06
1H-Pyrazolo[3,4-d]pyrimidin-4-amine, 1-phenyl-	165.509	pos		212.092	Azoles	1.91358e+07	1.0323e+07	6.53132e+06	962628	5.36686e+06	128485	341516	445726	766809	599852	3.85376e+07	287907	1.1213e+07	1.54666e+07	4.08053e+06	1.13005e+06	1.1882e+06	575383	6.16633e+06	5.15768e+06	1.16639e+07	2.78428e+06	1.47173e+08	2.01381e+07	484118	190827	5.20512e+07	1.87246e+07	966170	2.37082e+07	5.96596e+06	1.71034e+07	2.55289e+06	278765	561856	4.49086e+07	1.35832e+07	1.60483e+06	745481	700794	1.18442e+07	2.14111e+06	568674	454890
2'-Deoxyinosine	158.223	pos	C05512	137.046	Purine_nucleosides	2.08603e+06	2.97528e+07	6.75175e+07	5.54786e+08	4.93593e+08	6.96575e+08	2.00347e+08	4.94046e+06	3.29716e+08	1.70564e+06	5.36229e+08	1.60853e+08	8.91513e+07	8.26734e+07	1.54672e+08	2.00484e+08	3.42502e+08	3.24402e+08	1.5597e+08	1.55327e+06	8.93051e+07	2.08399e+08	1.21426e+08	9.82059e+08	5.77088e+08	7.41493e+06	2.15667e+08	2.21582e+08	7.52337e+08	2.37879e+08	1.85992e+08	6.61792e+08	6.81484e+08	7.63655e+08	1.36602e+08	2.99481e+08	1.97592e+08	1.06451e+08	2.15273e+08	4.89856e+08	8.19981e+07	3.60045e+06	1.74941e+07	3.80169e+08
2'-Hydroxy-4'-methoxyacetophenone	344.28	pos	C10712	167.073	Organooxygen_compounds	1.26882e+07	2.84425e+07	4.71199e+06	3.17378e+07	1.98486e+07	3.97836e+07	783324	1.47031e+07	366489	3.44653e+07	2.10318e+07	2.49963e+07	3.61475e+07	3.37772e+07	7.07887e+07	1.22242e+06	3.50579e+07	2.46865e+07	3.56676e+07	1.78471e+07	2.23773e+07	8.80294e+06	3.30001e+07	718895	3.89753e+06	1.28217e+07	7.307e+06	1.15871e+06	1.25253e+07	5.83591e+06	2.64219e+07	2.17155e+07	1.07231e+06	2.50453e+07	2.56729e+07	1.2213e+07	3.96488e+07	1.86924e+07	3.7883e+07	4.31038e+07	1.86071e+07	3.12943e+07	1.16744e+06	7.63898e+06
2(1H)-Pyridinone	98.7772	pos	C02502	96.0444	Pyridines_and_derivatives	7.77191e+06	9.99828e+06	6.48755e+06	1.13356e+07	3.24003e+07	1.00165e+07	6.00346e+06	5.50289e+06	3.58354e+08	6.38859e+06	5.28643e+06	4.99154e+06	9.88418e+06	1.74714e+07	6.50026e+06	472097	4.22238e+06	5.26388e+06	9.17729e+06	7.6023e+06	6.1708e+06	5.12728e+06	2.59113e+06	1.6734e+07	7.55958e+06	1.34615e+08	1.19514e+07	1.80911e+07	2.52399e+07	8.55012e+06	6.05896e+06	8.36725e+06	5.51083e+06	6.58459e+06	7.04937e+06	5.62838e+06	8.20437e+06	7.02526e+06	5.32631e+06	1.88216e+08	1.04856e+08	472414	4.93826e+06	1.99412e+07
2,2'-(2-Hydroxyethylazanediyl)diacetic acid	404.87	pos		160.06	Carboxylic_acids_and_derivatives	3.39339e+06	1.47531e+06	2.43869e+06	2.83375e+06	1.48581e+06	1.20356e+06	3.30726e+08	2.8931e+08	3.29441e+08	3.1909e+08	3.31449e+08	3.30162e+08	1.30129e+06	795077	4.83813e+07	2.6403e+06	1.24691e+06	2.37402e+06	2.29208e+06	443468	1.79663e+06	1.47372e+06	2.76801e+06	1.14901e+07	2.07767e+06	2.32584e+06	2.83499e+06	1.7822e+06	105382	1.90959e+06	1.7312e+06	3.11811e+06	2.1651e+06	3.09533e+06	4.09124e+08	3.02643e+08	3.4939e+06	2.65431e+06	1.67216e+06	3.06772e+06	2.3955e+06	3.43538e+08	1.6069e+06	1.86834e+06
2,2'-O-Cyclouridine	284.058	pos		227.064	Diazines	1.21803e+06	2.18724e+06	69609.2	755322	104796	102793	333626	77956.2	1.11074e+06	260249	680641	3.76169e+06	375136	616824	899042	254853	417110	1.38852e+06	148296	1.04961e+06	76134.4	382347	1.40934e+06	743630	392424	794461	3.0064e+06	103885	571748	1.17131e+07	249604	479552	561067	366799	145769	531988	669201	754261	418485	73944.8	5.12639e+06	3.87234e+06	427932	126435
2,3-Naphthalenedicarboximide	36.2553	pos		198.058	Isoindoles_and_derivatives	1.0184e+09	1.05009e+09	6.18278e+08	1.43197e+09	4.72534e+06	9.93819e+06	3.09858e+08	1.54718e+09	1.45945e+09	1.66492e+09	8.29925e+06	5.1384e+08	4.26892e+09	1.62399e+09	4.6926e+08	4.58544e+08	3.75464e+06	1.58768e+07	1.60882e+09	3.7756e+07	2.1082e+06	1.91254e+09	5.63718e+06	1.06043e+07	3.09022e+06	7.98598e+08	489353	4.39137e+08	3.18082e+07	4.97795e+08	2.23176e+06	1.76394e+09	3.2089e+06	1.80466e+06	2.93795e+06	1.89464e+06	3.68108e+06	3.99144e+06	8.95974e+08	2.16028e+08	5.55838e+08	2.65869e+09	4.46586e+08	1.23586e+08
2,4,6-Trimethyl-N-[3-(trifluoromethyl)phenyl]benzenesulfonamide	34.8076	pos		119.086	Benzene_and_substituted_derivatives	5.19503e+07	4.03521e+07	4.64099e+07	5.47518e+07	7.36641e+07	9.40426e+07	6.47454e+07	6.69567e+07	7.74948e+07	8.57565e+07	6.11723e+07	6.6316e+07	5.10763e+07	5.12402e+07	5.12453e+07	1.53223e+07	5.20737e+07	5.65983e+07	5.96389e+07	4.75866e+07	3.70975e+07	5.43328e+07	1.50065e+07	4.39316e+07	8.57818e+07	6.18058e+07	3.63128e+07	3.1834e+07	6.6917e+07	1.49187e+07	8.55229e+07	4.41776e+07	6.46037e+07	8.20785e+07	6.18978e+07	1.04224e+08	6.17914e+07	5.31396e+07	3.28688e+07	4.84689e+07	1.95785e+07	1.42987e+07	3.63565e+07	5.81033e+07
2,5,7-trichlorolichexanthone	47.6706	pos		388.968	Benzopyrans	1.30454e+07	1.61862e+07	5.51282e+06	3.90809e+06	1.49888e+07	1.9172e+07	5.74709e+07	1.94448e+07	9.95933e+07	7.49884e+06	4.34288e+07	281111	1.95732e+07	1.00363e+07	8.87192e+06	2.23989e+07	9.09126e+06	6.48007e+06	1.12619e+07	2.15664e+08	6.14875e+07	1.12619e+07	2.40177e+07	6.31753e+07	543366	2.40177e+07	494944	5.89249e+07	3.63926e+07	240790	4.60492e+06	9.46153e+06	9.43177e+06	1.21163e+06	4.45657e+07	3.87516e+07	3.36178e+07	3.93562e+07	1.96955e+07	1.34426e+07	2.08531e+07	2.40177e+07	1.52114e+07	1.89934e+07
2,5-Dimethoxy-4-methylamphetamine	25.5591	pos		193.122	Benzene_and_substituted_derivatives	1.71465e+06	4.07683e+06	3.3932e+06	1.39847e+06	5.05379e+06	1.45592e+06	3.54323e+06	7.26011e+06	1.33353e+06	3.96931e+06	3.89264e+06	2.51992e+06	3.99577e+06	768929	1.22115e+07	3.07333e+06	3.92411e+06	1.59353e+06	651983	154008	4.59043e+06	1.56781e+06	4.98573e+06	5.12897e+06	9.27371e+06	1.81405e+06	1.26099e+07	3.92719e+06	1.08897e+06	3.98519e+06	528234	5.81623e+06	3.98828e+06	988614	4.74e+06	2.03228e+06	2.03476e+07	169844	5.33211e+07	1.32648e+07	3.39608e+07	801563	2.60588e+06	6.86257e+06
2,5-dichlorolichexanthone	366.31	pos		355.012	Benzopyrans	2.29166e+06	2.78151e+06	3.53865e+06	2.40161e+06	3.37308e+06	3.84683e+06	1.84523e+08	2.3738e+08	1.7966e+08	1.6801e+08	2.24824e+08	2.23515e+08	4.32957e+06	4.61596e+06	4.74888e+07	3.81664e+06	3.98473e+06	3.60441e+06	3.32239e+06	1.18864e+07	5.1517e+06	2.38325e+06	2.29783e+06	3.82372e+06	2.06172e+06	4.46831e+06	3.36666e+06	3.56622e+06	6.84863e+06	3.77745e+06	2.10158e+06	2.50732e+06	3.52417e+06	3.64322e+06	2.0495e+08	2.12311e+08	2.36435e+06	2.24653e+06	5.45885e+06	3.23257e+06	1.09474e+07	1.45553e+08	4.05829e+06	3.61014e+06
2,6-Dimethoxyphenol	285.283	pos	C10787	123.044	Phenols	3.18915e+07	4.83125e+07	5.46589e+07	1.9235e+07	1.88704e+07	8.53575e+07	2.80155e+07	3.68759e+07	3.14648e+07	4.68434e+07	5.11315e+07	2.42705e+07	6.3495e+07	4.2061e+07	2.9558e+07	3.4126e+07	4.67871e+07	3.00404e+07	3.68604e+07	7.18175e+07	3.48573e+07	3.50307e+07	1.01978e+08	6.67621e+07	4.26353e+07	4.97841e+07	1.14121e+08	2.8519e+07	1.36289e+07	6.3961e+07	9.20328e+07	3.91404e+07	1.66673e+07	2.7133e+07	3.65286e+07	2.44847e+07	5.16346e+07	2.35527e+07	2.59596e+07	3.15083e+07	2.68494e+07	2.90118e+07	3.41681e+07	2.62827e+07
2-(1-Methyl-1H-pyrazol-4-yl)-1H-benzimidazole	34.4123	pos		199.098	Benzimidazoles	2.50828e+07	1.98897e+07	3.29552e+07	1.25312e+07	4.93358e+06	1.84469e+06	4.60017e+06	9.46854e+07	1.58403e+07	4.1487e+07	3.11459e+06	7.28097e+06	5.54353e+07	1.98946e+07	4.84298e+06	4.19037e+07	1.11909e+06	1.52869e+06	8.53587e+06	1.78427e+07	1.65971e+07	2.63222e+07	6.07041e+06	3.76775e+06	5.45817e+06	2.82313e+07	1.57987e+06	2.03492e+07	1.45695e+06	1.10851e+07	1.69517e+06	8.46231e+06	1.89232e+06	2.23449e+06	2.77575e+06	1.88862e+06	1.63008e+06	1.21425e+06	6.18791e+06	6.49574e+06	2.45899e+07	9.19e+07	7.26934e+06	3.64327e+06
2-(1-Naphthyloxy)ethanamine	335.059	pos		188.103	Naphthalenes	9.93315e+07	1.76017e+08	1.52445e+08	9.32177e+07	1.63246e+08	6.4314e+07	1.62886e+08	4.31275e+07	1.28222e+08	1.74224e+08	1.43614e+08	9.19967e+07	2.03766e+08	1.33188e+08	6.61321e+07	2.15518e+08	8.31897e+07	3.05734e+07	7.5167e+07	1.18538e+08	1.74531e+08	1.15682e+08	1.31428e+08	6.28963e+07	1.95321e+08	1.017e+08	9.33298e+07	8.88407e+07	6.52015e+07	1.41244e+08	2.11274e+08	6.36651e+07	7.36183e+07	1.54103e+08	1.18851e+08	5.50227e+07	1.47721e+08	1.12991e+08	6.96438e+07	7.83456e+07	1.04538e+07	1.15108e+08	4.711e+07	2.47288e+07
2-(1H-Pyrazol-1-yl)benzylamine	208.27	pos		174.102	Azoles	9.31893e+06	9.05899e+06	9.73081e+06	7.58158e+06	1.29153e+07	5.66056e+06	5.20581e+06	5.88845e+06	6.57878e+06	6.95111e+06	1.1635e+07	4.72056e+06	8.01326e+06	9.9126e+06	6.04467e+06	4.51766e+06	7.30525e+06	4.3785e+06	6.97202e+06	5.47549e+06	8.66837e+06	5.43866e+06	8.24184e+06	9.54998e+06	9.38547e+06	3.12639e+06	6.72134e+06	5.73915e+06	4.81882e+06	5.42701e+06	7.38061e+06	7.82808e+06	8.00098e+06	1.10138e+07	7.55041e+06	5.84472e+06	8.41455e+06	6.55672e+06	5.4536e+06	9.82563e+06	3.25666e+06	7.60975e+06	7.33761e+06	6.84566e+06
2-(2,4-Difluorophenoxy)propanehydrazide	285.997	pos		199.069	Phenol_ethers	1.18828e+06	1.99792e+06	752923	1.90409e+06	460208	2.03875e+06	739382	1.51528e+06	433066	672079	1.51425e+06	1.7714e+06	930279	517973	1.17922e+06	351785	303554	599184	935613	870017	780219	322137	2.29392e+06	4.08154e+06	551759	947127	8.83489e+06	668884	94573.7	1.40603e+06	663696	1.86101e+06	430826	1.31305e+06	496109	917358	695743	452740	1.74598e+06	1.0126e+06	6.16195e+06	2.31927e+06	314809	506533
2-(2-((Hexopyranosyloxy)methyl)-3-methylcyclopent-2-en-1-yl)-3-hydroxypropanoic acid	244.839	pos		385.145	Prenol_lipids	216222	1.31362e+06	98171.3	234014	252713	394399	193956	322230	125618	235257	3.61991e+06	327497	204575	373015	293625	3.7598e+07	816433	580084	56165.6	390560	444947	212487	8.82072e+07	4.0844e+07	215059	262351	2.00588e+06	94029	124801	2.79342e+06	101238	354126	206314	429921	8.06034e+06	312656	2.41862e+06	350796	3.45726e+06	367662	7.56876e+06	1.64408e+08	482803	52838.7
2-(2-Bromophenyl)pyrrolidine	243.517	pos		226.024	Pyrrolidines	2.17098e+06	2.29521e+06	4.43728e+06	2.1273e+06	1.4508e+06	3.76167e+06	2.11925e+06	3.78813e+06	2.83705e+06	3.69476e+06	2.91071e+06	1.39009e+06	1.44293e+06	2.63815e+06	2.45944e+06	1.14168e+06	1.87474e+06	1.90613e+06	2.41623e+06	2.87235e+06	1.51123e+06	2.76558e+06	2.73085e+06	1.57728e+06	1.39304e+06	2.44416e+06	2.85985e+06	2.25126e+06	1.5139e+06	2.46781e+06	3.44592e+06	2.46641e+06	1.49721e+06	1.89961e+06	2.2024e+06	1.71588e+06	1.68792e+06	4.77087e+06	1.64508e+06	1.61352e+06	54277	2.44424e+06	2.49498e+06	2.30491e+06
2-(3-Nitrophenyl)-4-quinolinecarboxylic acid	341.599	pos		317.056	Quinolines_and_derivatives	3.81532e+07	5.15751e+07	7.45143e+07	6.64792e+07	3.33521e+07	7.05468e+07	9.6367e+07	8.15514e+07	7.15104e+07	7.8015e+07	7.24695e+07	6.34042e+07	5.80562e+07	8.31731e+07	8.15095e+07	3.47431e+07	1.641e+08	1.4257e+08	1.89127e+08	9.99284e+07	3.68394e+07	5.32311e+07	3.75072e+07	8.09666e+07	5.91621e+07	9.74388e+07	7.00869e+07	4.89417e+07	8.47236e+07	5.4075e+07	4.87208e+07	6.98034e+07	9.09367e+07	5.88595e+07	1.43533e+08	1.69206e+08	3.63553e+07	3.64871e+07	1.31787e+08	8.0616e+07	1.65158e+08	8.94611e+07	9.39208e+07	1.94492e+08
2-(4-Fluoro-3-methoxyphenyl)aniline	34.6749	pos		198.095	Benzene_and_substituted_derivatives	2.42006e+08	1.82843e+08	3.25e+08	1.19518e+08	3.96671e+06	554038	3.25596e+07	9.15184e+08	1.40384e+08	3.86757e+08	5.80339e+06	6.39863e+07	5.212e+08	2.00139e+08	3.63953e+07	1.13021e+08	1.62246e+06	7.0363e+06	6.38002e+07	1.7387e+08	3.46813e+06	2.48139e+08	5.87929e+06	5.91665e+06	2.30481e+06	2.62396e+08	862319	1.8059e+08	1.06811e+07	9.6511e+07	5.1034e+06	8.33657e+07	2.18875e+06	1.08143e+06	1.86562e+06	2.21059e+06	1.29916e+06	2.4433e+06	7.07299e+07	2.9094e+07	6.46352e+06	8.63924e+08	6.45877e+07	2.79023e+07
2-(4-Fluorophenyl)-N-(2-methoxybenzyl)ethanamine	275.878	pos		260.149	Benzene_and_substituted_derivatives	1.51801e+07	952483	1.85979e+06	6.08609e+06	2.03239e+06	2.55461e+06	7.02767e+06	2.05867e+06	1.09537e+07	5.21237e+06	1.75013e+07	6.48022e+06	313870	3.63422e+06	1.10005e+07	2.92307e+07	1.53592e+06	4.21436e+06	2.80775e+06	282295	975306	3.59975e+06	1.58951e+06	2.03662e+07	2.73324e+06	3.61535e+06	8.70542e+06	3.22178e+06	2.15369e+06	1.12025e+07	4.87855e+06	3.82972e+06	3.39093e+06	4.00658e+06	6.05024e+06	1.17931e+07	7.9244e+06	7.26178e+06	3.62763e+06	8.45743e+06	2.74301e+07	3.76822e+06	7.18583e+06	3.61199e+06
2-(4-Hydroxyphenyl)-2-oxoacetic acid	324.911	pos	C03590	121.028	Benzene_and_substituted_derivatives	231427	5.16756e+07	1.756e+07	4.4436e+06	406505	420120	525796	894146	2.68366e+07	6.61261e+06	49633.3	2.27102e+06	266459	6.05211e+07	324477	255076	1.33695e+06	291788	536373	2.28851e+07	240417	378321	7.88889e+06	136152	642465	251052	1.87208e+07	6.64461e+06	413229	1.49512e+07	347012	484197	397342	474713	1.26023e+07	403747	2.66505e+07	781339	438222	530438	1.63712e+06	7.34479e+06	440536	357321
2-(4-Methoxyphenyl)quinazolin-4-ol	49.3874	pos		238.079	Diazanaphthalenes	1.03214e+06	2.36307e+06	2.12812e+06	504755	3.3929e+06	304465	134400	2.65689e+06	538576	492450	717554	135695	760982	1.14539e+06	961850	462959	1.49604e+06	451906	387529	2.55719e+07	1.58735e+06	245845	1.08542e+06	730943	1.34607e+06	151626	2.32132e+06	1.1839e+06	1.14492e+06	1.32436e+06	967284	1.97254e+07	422154	1.06623e+06	2.92851e+06	1.20702e+06	267756	1.20332e+06	586201	519630	215479	2.54528e+06	539290	721071
2-(5-Oxovaleryl)phosphatidylcholine	168.105	pos		594.377	Glycerophospholipids	224108	6.47346e+06	577795	1.08371e+06	831726	3.52316e+06	1.38252e+06	1.53596e+06	866654	1.37409e+06	1.11724e+06	1.61401e+06	2.71194e+06	1.9233e+06	1.77273e+06	1.82047e+06	4.64764e+06	4.67021e+06	4.59454e+06	3.18335e+06	2.04971e+06	945870	1.75829e+06	6.89744e+06	771071	7.59419e+06	6.48726e+06	1.81518e+06	3.2782e+06	1.83903e+06	274625	1.15167e+06	2.65041e+06	1.33486e+06	2.35327e+06	3.15346e+06	365810	1.66872e+06	3.06352e+06	1.44455e+06	3.6418e+06	1.52995e+06	2.71305e+06	3.41086e+06
2-(7-oxo-2,3-dihydrofuro[3,2-g]chromen-2-yl)propan-2-yl 3-methylbut-2-enoate	309.773	pos	C00745	351.116	Coumarins_and_derivatives	1.64716e+06	1.24036e+07	190716	2.27911e+06	233832	84771.8	24249.6	1.20822e+06	162699	36768.7	113904	1.70834e+06	300833	270146	4.39809e+06	6.05516e+07	4.01685e+06	567648	3.01713e+06	46388.1	135291	3.01713e+06	3.86111e+08	5.99615e+07	879901	5.60324e+06	1.88046e+06	1.3731e+06	419722	5.30723e+07	983277	783360	4.39809e+06	2.25463e+06	5.60324e+06	34446.3	549601	60276.1	35630.4	47130.9	2.20526e+06	1.20602e+07	5.51366e+06	113535
2-(9,10-Dioxo-9,10-dihydro-1-anthracenyl)-1H-isoindole-1,3(2H)-dione	22.9448	pos		354.072	Anthracenes	130896	316275	195017	151174	376916	18988.2	114483	701840	172138	839896	287982	175634	1.26579e+06	236844	586613	298040	248328	346501	282430	253368	136464	1.1442e+06	862359	51220.2	108395	2.75857e+06	1.68638e+06	156168	759827	145597	26546.2	127395	373996	286234	64213.1	40202.4	130725	346713	211247	962945	1.12562e+08	361196	820631	46102.1
2-(Cyclohexylamino)benzoic acid	254.781	pos		202.119	Benzene_and_substituted_derivatives	1.11778e+08	1.095e+07	4.27317e+07	2.63117e+07	4.93619e+06	4.87447e+06	2.59833e+07	1.01396e+08	2.73092e+07	2.61129e+07	7.34893e+06	3.91931e+07	1.45945e+07	6.11753e+06	4.31868e+07	4.91593e+07	2.79711e+06	1.75711e+07	5.29166e+07	6.82582e+06	1.59819e+07	2.48434e+07	4.45623e+07	8.69515e+07	4.63023e+06	7.45037e+07	8.04654e+07	5.6704e+07	4.73281e+06	6.67591e+07	5.84422e+07	7.21842e+07	3.5511e+07	6.91531e+06	3.36018e+07	9.61834e+06	5.33573e+07	2.18098e+07	2.67753e+08	1.50133e+08	1.28631e+08	1.07591e+08	1.87214e+07	9.2106e+07
2-(Dipentylamino)-2-(hydroxymethyl)-1,3-propanediol	96.9137	pos		262.238	Organonitrogen_compounds	1.09974e+07	1.25146e+07	8.20883e+06	1.45527e+07	1.27817e+07	1.36876e+07	1.74875e+07	1.03228e+07	8.77436e+06	1.21413e+07	1.1337e+07	7.2511e+06	1.31099e+07	1.10882e+07	7.79344e+06	696416	1.17914e+07	5.23822e+06	4.74083e+06	5.87087e+06	7.18281e+06	8.38107e+06	1.20256e+06	4.93246e+06	8.57486e+06	5.81281e+06	1.15142e+07	1.10445e+07	8.63051e+06	3.4266e+06	9.50642e+06	6.83188e+06	5.75136e+06	1.71681e+07	1.58383e+07	6.91138e+06	1.90052e+07	6.53934e+06	5.85689e+06	8.66359e+06	727509	1.81107e+06	1.05106e+07	5.15612e+06
2-(Methylamino)benzoic acid	215.684	pos	C03005	152.071	Benzene_and_substituted_derivatives	3.77625e+06	6.07588e+06	1.11178e+06	2.02585e+06	3.31982e+06	1.48542e+06	783819	969957	3.48645e+06	5.40908e+06	4.94433e+06	785264	1.44856e+06	1.78188e+06	2.09611e+06	1.5895e+06	6.23031e+06	2.61326e+06	1.30822e+06	2.22438e+07	6.03947e+06	1.61161e+06	7.82424e+06	909022	2.126e+06	2.72663e+06	1.03167e+07	1.67812e+06	1.70774e+06	1.96176e+06	1.36882e+06	1.70646e+06	1.60259e+06	1.92943e+06	1.34552e+06	662668	1.02932e+06	2.06886e+06	766868	1.412e+06	2.94694e+06	4.96099e+06	2.69686e+06	3.83508e+06
2-Amino-1-phenylbutane	32.8946	pos		133.101	Benzene_and_substituted_derivatives	2.97376e+07	2.25906e+07	2.18481e+07	2.39286e+07	3.21641e+07	3.02783e+07	2.43412e+07	1.83786e+07	1.9032e+07	2.12197e+07	1.94807e+07	1.84254e+07	2.76885e+07	2.38953e+07	2.04182e+07	1.90362e+07	3.41092e+07	2.10303e+07	3.38809e+07	2.21424e+07	1.79832e+07	2.12665e+07	1.64484e+07	2.20825e+07	2.37413e+07	2.22989e+07	1.51953e+07	1.99029e+07	3.2069e+07	1.52719e+07	2.09502e+07	1.82094e+07	1.85493e+07	1.6094e+07	1.56169e+07	2.96151e+07	2.21574e+07	4.89204e+07	3.6488e+07	1.78465e+07	3.80077e+07	4.16136e+07	2.059e+07	5.84126e+07
2-Amino-1-phenylethan-1-one	247.513	pos	C09764	136.076	Organooxygen_compounds	7.4736e+06	5.59842e+06	1.51621e+07	6.72939e+06	3.66758e+06	8.63821e+06	3.59415e+06	2.22654e+07	5.89131e+06	6.19952e+06	6.60131e+06	7.44004e+06	5.07796e+06	6.35691e+06	4.55909e+06	5.15578e+06	5.71135e+06	6.88024e+06	6.44592e+06	1.10348e+07	5.16351e+06	102182	1.45744e+07	6.4907e+06	6.34793e+06	6.85889e+06	2.02285e+07	6.17086e+06	3.1913e+06	8.75253e+06	4.36523e+06	7.19545e+06	4.40419e+06	5.76229e+06	6.95306e+06	3.95326e+06	7.22507e+06	9.56959e+06	1.05625e+07	4.52276e+06	4.99826e+06	1.13967e+07	6.14184e+06	6.33832e+06
2-Amino-2-methyl-1,3-propanediol	318.445	pos	C11260	106.086	Organonitrogen_compounds	2.71114e+07	2.85959e+07	2.92202e+07	1.753e+07	1.97819e+07	1.55358e+07	1.80584e+07	1.35173e+07	1.45334e+07	1.41405e+07	2.63181e+07	1.32109e+07	2.13526e+07	2.34583e+07	2.33241e+07	3.44178e+07	3.07023e+07	2.2594e+07	1.83294e+07	2.81634e+07	2.43271e+07	2.62828e+07	2.4889e+07	2.06346e+07	2.48259e+07	1.47975e+07	1.3409e+07	2.58673e+07	2.70864e+07	2.22065e+07	3.37171e+07	2.56277e+07	2.00917e+07	1.83092e+07	1.68691e+07	1.28407e+07	2.15316e+07	2.66779e+07	2.44595e+07	3.26193e+07	1.2401e+06	4.16723e+07	2.98904e+07	2.13095e+07
2-Amino-5-bromo-3-nitrobenzoic acid	353.601	pos		260.944	Benzene_and_substituted_derivatives	4.68574e+07	3.15197e+07	4.22267e+07	2.28451e+07	3.46167e+07	2.98006e+07	5.04954e+07	4.45181e+07	5.59996e+07	7.30534e+07	4.39849e+07	4.91564e+07	4.62004e+07	4.49381e+07	3.62675e+07	4.19863e+07	4.53726e+07	2.11903e+07	3.12515e+07	4.26461e+07	3.44911e+07	2.53636e+07	5.22301e+07	4.51894e+07	4.20529e+07	2.54134e+07	5.79625e+07	3.38554e+07	2.39869e+07	3.30071e+07	5.07539e+07	2.29234e+07	3.57281e+07	3.77145e+07	4.56128e+07	8.49003e+07	3.3507e+07	3.46627e+07	3.19982e+07	4.58858e+07	2.66487e+07	6.37307e+07	3.46349e+07	2.46472e+07
2-Aminoadipic acid	104.21	pos	C00956	116.071	Carboxylic_acids_and_derivatives	8.41788e+06	1.54946e+07	1.7397e+06	3.51474e+06	896629	5.61254e+06	3.67353e+06	1.38212e+07	2.05214e+07	2.11072e+06	1.06495e+07	1.21015e+07	2.04107e+06	3.52043e+06	3.07556e+07	1.37043e+07	2.72583e+06	1.2672e+07	9.68471e+06	4.5177e+06	818535	5.87861e+06	8.9962e+06	2.99277e+06	2.08653e+06	4.79109e+06	4.57495e+06	8.5947e+06	2.44518e+06	8.40652e+07	6.23162e+06	4.57948e+06	1.5956e+06	1.86958e+06	1.02231e+06	846688	5.88528e+06	1.00101e+06	1.70926e+06	2.34805e+07	2.57283e+07	2.42821e+06	2.20915e+06	2.98909e+06
2-Aminopyrazine	46.3004	pos		96.0556		1.06735e+08	9.78843e+07	6.81322e+07	9.70654e+07	1.36335e+08	6.99309e+07	6.698e+07	6.87039e+07	9.76677e+07	9.44443e+07	8.21878e+07	7.13453e+07	6.77938e+07	9.55092e+07	6.52953e+07	8.6805e+07	6.61877e+07	9.06028e+07	7.16102e+07	6.38838e+07	8.99298e+07	5.03068e+07	9.69039e+07	7.49332e+07	6.6414e+07	5.86877e+07	7.58012e+07	8.54571e+07	9.48071e+07	3.53344e+07	8.12456e+07	5.60465e+07	7.8013e+07	7.10061e+07	1.19681e+08	7.29338e+07	5.97809e+07	6.2449e+07	5.92461e+07	7.49051e+07	3.79677e+07	9.50357e+07	6.94254e+07	1.05699e+08
2-Arachidonoylglycerol	224.28	pos	C13856	361.274	Endocannabinoids	3.40359e+06	4.59992e+06	2.77052e+06	2.28495e+06	2.64537e+06	2.18342e+06	3.50236e+06	2.1772e+06	2.79948e+06	4.25297e+06	5.13603e+06	1.44491e+06	7.0225e+06	7.17075e+06	1.01084e+06	2.2065e+06	3.437e+06	6.43403e+06	6.09412e+06	1.65653e+06	2.17926e+06	3.96021e+06	3.1034e+06	1.95686e+06	2.60791e+06	3.92496e+06	2.3775e+06	1.92245e+06	2.46681e+06	1.39094e+06	2.31318e+06	4.73849e+06	1.7203e+06	2.75502e+06	2.45993e+06	2.92577e+06	4.54638e+06	813487	1.92141e+06	6.04125e+06	1.98966e+06	1.18838e+06	3.33533e+06	3.32859e+06
2-Biphenylol	273.039	pos	C02499	171.076	Benzene_and_substituted_derivatives	1.51837e+07	9.30533e+06	3.20036e+07	1.20291e+07	9.98081e+06	2.27719e+06	4.20561e+06	7.53741e+06	7.76219e+06	7.16875e+06	2.11266e+07	5.97689e+07	6.66178e+06	1.13817e+07	2.51994e+07	2.3933e+07	3.82508e+06	1.53111e+07	1.37325e+07	2.08344e+07	1.16709e+07	2.0234e+07	1.2486e+07	3.22039e+07	7.38912e+06	2.83463e+07	2.9259e+07	9.3082e+06	1.35138e+07	2.95771e+07	2.8472e+06	3.88647e+06	1.20941e+07	1.70271e+07	2.79094e+07	1.61844e+07	7.22686e+07	6.13917e+06	2.33037e+07	2.09611e+07	3.69891e+08	8.51067e+07	1.17734e+07	9.12925e+06
2-Chloro-1H-isoindole-1,3(2H)-dione	206.434	pos		146.027	Isoindoles_and_derivatives	1.30151e+07	4.70073e+06	8.71029e+06	6.98676e+06	1.66237e+07	7.50685e+06	3.29514e+07	1.23548e+07	2.16337e+07	3.80538e+07	9.34079e+06	1.00372e+07	1.08659e+07	1.57253e+07	1.99738e+07	1.89704e+06	9.89864e+06	6.74246e+06	7.4107e+06	1.69805e+07	9.28171e+06	3.1873e+07	2.7702e+06	1.21859e+07	1.4313e+07	4.75366e+06	2.82404e+06	5.39236e+06	8.97907e+06	2.98435e+06	2.06602e+07	1.1324e+07	1.26345e+07	1.21204e+07	2.41366e+07	1.60663e+07	8.6175e+06	2.0619e+07	1.76706e+07	2.9091e+07	1.6904e+06	1.51231e+07	2.78662e+07	1.19062e+07
2-Chloro-6-fluoroquinoline-3-carbonitrile	360.288	pos		207.014	Quinolines_and_derivatives	2.68283e+07	1.99736e+07	1.79617e+07	1.45137e+07	2.33161e+07	2.02549e+07	1.40831e+07	7.24172e+06	1.12983e+07	1.46543e+07	1.08627e+07	6.48269e+06	2.85648e+07	3.35864e+07	2.39183e+07	2.68652e+07	4.36844e+07	1.13667e+07	1.67482e+07	2.51542e+07	1.71478e+07	2.14349e+07	2.5473e+07	2.40961e+07	3.45602e+07	1.76889e+07	3.81929e+07	1.76383e+07	1.64413e+07	3.40898e+07	3.91571e+07	1.31645e+07	2.18044e+07	4.81345e+07	5.96592e+06	1.46817e+07	1.65158e+07	3.18768e+07	2.75893e+07	2.42531e+07	1.35989e+07	1.03008e+07	1.81071e+07	1.48176e+07
2-Chloro-N-[2-(4-morpholinyl)ethyl]nicotinamide	192.599	pos		270.106	Pyridines_and_derivatives	338494	1.99851e+08	523569	236518	3.356e+06	74802.1	261312	1.07023e+06	567673	955512	5.21088e+06	199713	980610	288101	530914	554742	2.45892e+07	2.28328e+06	1.03276e+06	1.29156e+06	691177	3.08856e+06	1.44233e+08	685643	909278	241456	1.11744e+06	340045	323137	1.52391e+06	246331	874613	1.43538e+06	5.15438e+06	793610	251903	121437	972106	510490	1.99705e+06	1.32301e+06	1.5548e+06	461681	158056
2-Cyanoethyl N,N,N',N'-tetraisopropyldiamidophosphite	188.505	pos		302.233	Organonitrogen_compounds	1.27017e+07	2.27527e+07	1.7303e+07	3.5391e+07	3.37362e+06	6.23341e+06	4.12913e+07	1.85387e+07	2.57253e+07	6.40307e+06	2.35967e+07	1.08637e+08	2.07656e+07	4.12631e+07	2.35211e+07	6.35016e+07	2.07449e+07	8.79042e+06	2.50939e+07	1.94671e+07	1.19749e+07	2.16315e+07	1.61199e+07	6.12336e+07	6.25635e+06	2.31205e+07	4.87455e+07	3.45316e+07	1.43367e+07	6.90566e+06	1.47094e+07	3.96085e+06	1.71019e+07	1.46449e+07	3.90664e+07	9.82306e+06	3.39189e+07	9.25461e+06	3.72909e+07	3.95311e+07	3.71497e+07	4.45141e+06	7.02704e+07	3.13285e+07
2-Dimethylamino-6-hydroxypurine	179.9	pos		180.088	Imidazopyrimidines	1.41819e+07	3.9709e+07	1.94216e+07	1.84765e+07	6.80698e+06	7.59036e+06	7.41188e+06	3.38259e+07	2.15412e+07	1.475e+07	1.08268e+07	8.15772e+07	1.15753e+07	2.30811e+07	1.28917e+07	1.92587e+07	1.6221e+07	1.84521e+07	2.07455e+07	3.13468e+07	2.49474e+07	1.2065e+07	5.01159e+07	2.57426e+07	8.79362e+06	5.54971e+07	8.2176e+07	1.00086e+07	8.6495e+06	2.48105e+07	8.42528e+06	3.51291e+06	1.66479e+07	3.45954e+06	1.57061e+07	1.31984e+07	3.096e+07	1.34937e+07	7.07002e+07	1.61792e+07	1.33158e+08	5.29037e+07	1.52721e+07	1.49304e+07
2-Ethylbutan-1-amine	131.715	pos		102.128	Organonitrogen_compounds	2.40911e+07	1.65834e+07	1.99069e+07	2.48742e+07	2.05663e+07	1.99499e+07	1.91066e+07	2.28585e+07	2.09354e+07	2.17102e+07	1.93685e+07	1.40738e+07	1.76515e+07	1.92001e+07	1.94335e+07	1.49095e+07	1.52702e+07	1.51435e+07	1.63565e+07	1.88545e+07	2.14104e+07	1.74382e+07	1.80344e+07	1.52892e+07	1.74405e+07	1.29866e+07	1.99369e+07	1.87212e+07	2.42249e+07	1.17119e+07	1.62791e+07	1.61761e+07	1.5508e+07	1.33771e+07	2.0096e+07	1.73016e+07	1.56875e+07	1.77488e+07	1.62483e+07	1.56236e+07	8.88407e+06	1.73898e+07	2.10353e+07	1.69367e+07
2-Hydrazino-1-propyl-1H-benzimidazole	190.756	pos		191.129	Benzimidazoles	1.26849e+06	677181	944701	1.55282e+06	1.90427e+06	1.5749e+06	934966	948712	1.24755e+06	831371	1.61233e+06	1.15904e+06	1.1183e+06	644670	1.1642e+06	971283	1.47667e+06	1.44851e+06	1.41135e+06	2.67832e+06	1.96261e+06	672945	1.30229e+06	655553	1.44538e+06	1.39241e+06	1.49632e+06	381317	1.25768e+06	925587	841573	933330	764135	1.12332e+06	1.31593e+06	1.45987e+06	1.11162e+06	1.50034e+06	904274	1.1881e+06	1.35356e+06	1.57934e+06	1.25283e+06	2.74113e+06
2-Hydroxy-1H-benzo[e]isoindole-1,3(2H)-dione	73.6135	pos		214.053	Isoindoles_and_derivatives	6.8477e+07	4.13003e+07	7.03706e+07	1.13238e+08	8.02068e+06	4.17332e+06	2.28452e+07	4.74678e+07	1.45431e+08	7.71378e+07	4.65881e+06	8.12549e+07	3.76419e+08	1.78128e+08	6.44005e+07	3.2017e+07	4.63824e+06	4.22981e+06	1.06149e+08	4.56303e+06	5.60313e+06	1.03069e+08	4.46928e+06	1.40192e+06	5.22089e+06	5.84757e+07	4.16556e+06	3.45009e+07	2.4294e+06	1.11311e+07	4.36947e+06	2.09643e+08	4.15642e+06	5.08525e+06	3.74821e+06	4.64327e+06	5.62788e+06	6.15402e+06	1.97903e+08	5.27789e+07	1.60562e+07	5.80552e+07	7.2383e+07	1.31556e+07
2-Hydroxyatrazine	217.469	pos	C06552	395.254	Triazines	1.13199e+06	1.88505e+07	883624	486197	166673	166673	166673	166673	166673	56176.4	166673	6.56351e+06	525149	706507	314839	6.45424e+06	5.54105e+06	23620.8	3.40992e+06	166673	166673	1.24152e+06	1.05333e+07	7.98221e+06	109272	6.32925e+06	69517.4	109272	166673	821961	166673	486197	3.66509e+06	3.28975e+06	4.32518e+06	166673	583781	166673	51871.5	1.32108e+06	2.11742e+06	1.13514e+06	80721.7	166673
2-Linoleoyl-1-palmitoyl-sn-glycero-3-phosphoethanolamine	143.679	pos		716.522	Glycerophospholipids	1.26581e+07	4.53324e+07	3.66735e+07	2.38634e+07	2.1338e+07	5.08893e+07	2.82446e+07	1.78549e+07	4.71925e+07	3.9142e+07	3.36147e+07	6.20525e+07	4.20198e+07	4.48181e+07	3.03317e+07	9.09327e+07	6.02456e+07	3.39986e+07	1.17706e+08	4.42268e+07	1.58171e+07	3.68139e+07	4.26069e+07	1.78859e+07	3.01158e+07	5.01731e+07	3.03849e+07	1.86362e+07	2.74742e+07	5.22541e+07	2.60603e+07	4.31095e+07	3.51608e+07	1.25243e+07	3.27878e+07	4.56599e+07	7.52164e+07	1.82685e+07	5.51024e+07	1.28079e+07	2.78012e+07	3.43366e+07	2.54255e+07	3.02648e+07
2-Naphthalenol, 1-[2-(2,4-dimethylphenyl)diazenyl]-	260.104	pos	C19526	156.042	Naphthalenes	5.45127e+07	2.57509e+07	1.78291e+07	1.93987e+07	2.92774e+07	1.56441e+07	2.45817e+07	3.22068e+07	2.18004e+07	6.38359e+07	5.14809e+07	4.482e+07	3.56035e+07	2.41225e+07	4.00201e+07	3.58492e+07	5.36756e+07	3.10496e+07	1.79841e+07	1.70272e+07	4.19825e+07	2.38814e+07	3.41284e+07	2.03344e+07	6.00836e+07	1.96243e+07	7.9124e+07	2.87594e+07	3.02747e+07	2.83807e+07	5.08295e+07	6.08964e+07	1.80806e+07	3.67495e+07	1.8532e+07	4.33314e+07	1.64886e+07	3.70107e+07	4.13748e+07	2.3556e+07	3.21958e+07	6.86398e+07	5.33466e+07	5.22259e+07
2-Naphthol	301.114	pos	C11713	145.065	Naphthalenes	5.10883e+06	3.84805e+07	4.28866e+06	1.94548e+06	344472	2.61537e+06	1.43237e+06	4.57301e+06	1.59955e+07	1.70259e+07	3.28738e+06	3.26304e+07	3.3104e+06	1.73617e+07	2.00502e+07	3.64663e+07	2.72912e+07	1.53459e+06	2.22755e+07	3.99425e+06	1.54345e+06	1.9678e+07	4.70986e+07	3.96295e+07	2.57064e+06	4.50451e+07	2.13482e+06	2.50806e+06	310946	1.63915e+06	1.40224e+06	538816	3.06309e+07	1.48975e+06	4.11811e+07	1.1036e+06	4.17587e+06	1.62554e+06	1.05354e+06	8.99787e+06	2.77394e+07	4.60519e+07	1.47779e+06	1.25295e+06
2-Oleoyl-1-palmitoyl-sn-glycero-3-phosphocholine	138.143	pos		782.569	Glycerophospholipids	2.27841e+09	2.53263e+09	2.01409e+09	4.29097e+09	2.65976e+09	3.59752e+09	2.62801e+09	1.63032e+09	4.52091e+09	3.33666e+09	2.15328e+09	2.40231e+09	3.03044e+09	2.84254e+09	3.8222e+09	2.86616e+09	2.46487e+09	5.10708e+09	2.80414e+09	2.88632e+09	2.65658e+09	4.0074e+09	3.15264e+09	2.88381e+09	5.14883e+09	2.83372e+09	1.76397e+09	1.95273e+09	3.10534e+09	2.23714e+09	3.20401e+09	2.87591e+09	4.85767e+09	3.64541e+09	2.74253e+09	3.82213e+09	2.61724e+09	2.35186e+09	2.82344e+09	4.05245e+09	4.95297e+09	3.03633e+09	2.93354e+09	3.83249e+09
2-Piperidinecarboxylic acid, 1-(3,3-dimethyl-1,2-dioxopentyl)-, (1R)-1-(3-aminophenyl)-3-(3,4-dimethoxyphenyl)propyl ester, (2S)-	116.62	pos		525.288	Linear_1_3_diarylpropanoids	4.28661e+07	7.07934e+07	2.53369e+06	5.11254e+06	342917	4.94886e+06	204366	3.83081e+06	1.8833e+06	9.73613e+07	3.6914e+07	1.33542e+08	4.64696e+06	2.05763e+07	1.91867e+06	1.37159e+09	9.38265e+07	2.13396e+07	209113	487699	407628	4.94073e+06	1.17352e+09	4.41458e+08	1.61252e+07	1.77286e+08	6.46116e+07	878417	4.53479e+06	7.06559e+08	4.91357e+06	6.35641e+06	1.05971e+08	570248	1.69985e+08	4.62451e+06	2.39671e+07	308505	6.27209e+07	4.84766e+07	6.17591e+08	1.24825e+09	1.43428e+07	4.56566e+06
2-Pyrimidyl-[4-[(2-pyrimidylamino)methyl]benzyl]amine	179.976	pos		293.147	Benzene_and_substituted_derivatives	2.13393e+06	3.32204e+07	2.51587e+06	6.2709e+06	5.20738e+06	2.07398e+06	5.3275e+06	3.75834e+06	1.22855e+07	2.03878e+07	4.18925e+06	1.75327e+07	1.14632e+07	2.43599e+07	1.50801e+07	2.22371e+07	2.03683e+07	6.89599e+06	1.48398e+07	3.41496e+07	9.1535e+06	7.85882e+06	2.86088e+07	1.504e+06	6.81071e+06	1.39625e+08	6.64508e+07	1.56126e+06	1.77339e+06	1.34822e+07	1.18185e+06	182402	1.26624e+07	489690	9.86502e+06	1.23634e+07	6.88931e+06	8.87247e+06	4.75646e+07	2.48994e+06	2.91976e+08	4.12584e+07	6.75113e+06	6.11794e+06
2-[(3-Chloro-2-methylphenyl)amino]acetohydrazide (non-preferred name)	204.292	pos		214.071	Carboxylic_acids_and_derivatives	3.60783e+07	651726	2.2387e+06	2.63174e+06	7.43611e+06	2.05642e+06	710216	2.1184e+06	112889	2.68248e+06	2.82635e+06	2.20609e+06	2.11375e+07	6.35068e+06	2.33207e+06	2.89747e+06	1.84743e+06	2.13917e+06	628810	2.05296e+06	4.02074e+06	2.52538e+06	8.18227e+06	1.88923e+06	5.03581e+06	1.68166e+06	1.63117e+07	4.73404e+07	2.23543e+06	1.2604e+08	2.27989e+06	2.04549e+07	2.12607e+06	3.06151e+06	2.11972e+06	398205	2.04067e+07	3.68952e+06	161307	2.11643e+06	6.85636e+06	2.85435e+06	2.07071e+06	2.51216e+06
2-[3-(2H-1,2,3-Benzotriazol-2-yl)-4-hydroxyphenyl]ethyl 2-methylacrylate	183.357	pos		324.136	Azoles	1.08392e+07	3.30598e+07	2.32336e+06	9.25102e+06	342592	61364.4	147109	1.9717e+07	160034	1.45096e+07	160034	71800.8	1.10284e+07	4.22404e+07	1.61348e+07	1.22467e+07	480452	101518	1.45096e+07	312386	108333	1.45096e+07	1.99071e+06	1.5188e+06	868180	1.09547e+07	8.46668e+07	648906	160034	1.44491e+07	2.64513e+07	1.23032e+07	1.48649e+07	6.73284e+06	3.05198e+07	160034	3.65057e+07	43100.4	2.99262e+06	2.13758e+07	5.84635e+06	1.11435e+07	4.58973e+06	147109
2-[3-(4-Methoxyphenyl)-1,2,4-oxadiazol-5-yl]ethylamine	616.331	pos		166.097	Azoles	1.80121e+08	1.79477e+08	1.81033e+08	1.77837e+08	1.85944e+08	1.62846e+08	4.08746e+07	1.58908e+08	1.83737e+08	2.00973e+08	1.79766e+08	4.3084e+07	1.71608e+08	3.91171e+07	1.77386e+08	1.83466e+08	72266.9	1.61501e+08	1.581e+08	1.70598e+08	1.81015e+08	1.77768e+08	1.78377e+08	1.63725e+08	1.93307e+08	1.46898e+08	1.65429e+08	1.77248e+08	1.7418e+08	2.04817e+08	1.79095e+08	1.78622e+08	1.74811e+08	1.79993e+08	1.71716e+08	1.59303e+08	2.11557e+08	4.74846e+07	1.59603e+08	1.82626e+08	1.48698e+08	3.3994e+07	1.75843e+08	1.57731e+08
2-[4-(1-Methyl-1-phenylethyl)phenoxy]acetohydrazide	123.212	pos		569.314	Benzene_and_substituted_derivatives	3.20464e+07	2.92725e+07	1.57774e+07	313173	1.13851e+07	7.69445e+06	1.13851e+07	611100	1.57774e+07	6.65082e+07	2.45621e+07	7.69015e+07	1.13851e+07	1.92061e+07	297456	9.69473e+08	5.37748e+07	1.04972e+07	6.65082e+07	234675	7.66828e+06	1.26509e+06	7.28387e+08	2.73495e+08	1.77685e+07	1.22434e+08	3.83658e+07	191959	1.13851e+07	3.5558e+08	1.13851e+07	5.75457e+06	7.06475e+07	643175	1.05457e+08	7.65404e+06	1.63074e+07	1.13851e+07	3.05352e+07	3.10996e+07	3.22309e+08	7.41357e+08	1.34791e+07	1.13851e+07
2-[4-[4-(4-Amidinophenyl)piperazino]piperidino]acetic acid	323.125	pos		346.223	Diazinanes	5.32312e+06	1.80887e+07	1.16183e+07	2.07234e+07	6.31162e+06	1.8292e+07	4.85076e+06	1.07713e+07	1.81558e+07	1.71035e+07	9.79248e+06	6.03085e+07	8.45429e+06	1.2156e+07	1.22638e+08	8.06339e+07	9.96295e+06	2.08327e+07	6.73005e+06	2.87118e+07	9.45097e+06	1.56529e+07	2.07522e+07	1.90948e+07	7.01504e+06	6.93744e+07	5.90191e+07	1.48448e+07	9.27097e+06	2.01576e+08	3.53187e+06	7.98049e+06	9.86467e+06	4.70388e+06	3.0943e+06	8.42554e+06	7.01496e+07	1.51516e+07	1.48636e+07	1.04158e+07	1.15882e+08	4.8906e+07	1.85976e+07	2.00856e+07
2-alahma [dmed-fahfa]	176.56	pos	C18489	575.503		1.12877e+07	7.11886e+07	1.0229e+08	5.60914e+07	5.6702e+07	5.82669e+07	3.19746e+07	1.81297e+07	3.86979e+07	8.66627e+07	3.11103e+07	9.16945e+07	3.50038e+07	5.90334e+07	2.70258e+07	3.01352e+07	6.28884e+07	5.89452e+07	1.41582e+08	8.5111e+07	1.88946e+07	2.39685e+07	1.48329e+07	3.21779e+07	3.23161e+07	6.07972e+07	2.99608e+07	2.41839e+07	2.11857e+07	6.12049e+07	3.39386e+07	5.72858e+07	4.95894e+07	5.04608e+07	6.99091e+07	6.36152e+07	7.9161e+07	2.52394e+07	6.78778e+07	2.72859e+07	8.83688e+06	4.69591e+07	1.15802e+07	2.44196e+07
2-methylpyrrolidine	233.579	pos	C10820	86.0964	Depsides_and_depsidones	7.28045e+06	1.04024e+07	7.77058e+06	8.04561e+06	9.56374e+06	5.12811e+06	7.62367e+06	1.32749e+07	9.96352e+06	3.53693e+07	5.54682e+06	1.40372e+07	7.90904e+06	7.11555e+06	5.95948e+06	4.46505e+07	8.29399e+06	1.34864e+07	8.07271e+06	9.47779e+06	1.86298e+07	9.0977e+06	7.09483e+06	5.9162e+06	8.31637e+06	1.88634e+07	1.67049e+07	6.06244e+06	8.3246e+06	2.01653e+08	8.99563e+06	2.31694e+07	8.4837e+06	1.3388e+07	7.30509e+06	8.01968e+06	1.27729e+07	9.00397e+06	8.74602e+06	8.29044e+06	3.76748e+07	4.60644e+07	1.99793e+07	4.61056e+06
2.alpha.-Mannobiose	366.966	pos	C00745	365.106	Pyridines_and_derivatives	1.07119e+07	3.32767e+06	1.35545e+07	1.40307e+08	3.98644e+06	2.83141e+07	3.75729e+06	7.80019e+06	2.79383e+06	2.36627e+06	2.76049e+06	1.14023e+07	2.61865e+06	8.06652e+06	1.64276e+06	3.75647e+06	4.49904e+06	2.06839e+06	2.01997e+07	2.29145e+07	5.63363e+06	4.07404e+06	1.68875e+07	4.7136e+06	4.31547e+06	9.41475e+06	1.08529e+07	6.31133e+06	4.32473e+06	2.08908e+07	4.55175e+07	1.69728e+07	1.42602e+06	3.78535e+06	3.47817e+06	2.69526e+06	4.47227e+06	3.84761e+06	2.6908e+07	1.98764e+06	3.75822e+07	4.04739e+07	3.61975e+06	3.0544e+06
21-Amino-3,20-dihydroxydocosan-2-yl hexopyranoside	41.1942	pos		374.363	Fatty_Acyls	1.67667e+07	9.05265e+06	9.04998e+06	7.96632e+06	2.06683e+07	2.00245e+07	2.34777e+07	1.64351e+07	9.33441e+06	1.2159e+07	1.73489e+07	9.65275e+06	1.48559e+07	1.0186e+07	9.79469e+06	7.02635e+06	7.66531e+06	7.52473e+06	5.70546e+06	8.08299e+06	6.30048e+06	8.11177e+06	6.55992e+06	8.55875e+06	2.0815e+07	4.84535e+06	9.1451e+06	7.69384e+06	7.39447e+06	6.48463e+06	1.75114e+07	9.10961e+06	7.25672e+06	1.55048e+07	1.69763e+07	1.55213e+07	1.72896e+07	4.55476e+06	6.89835e+06	1.1185e+07	1.40475e+07	7.30734e+06	7.51237e+06	5.37054e+06
25-Acetoxy-3b-Hydroxy-20(S),24(R)-Epoxydammarane	147.509	pos		503.409	Prenol_lipids	3.68314e+06	1.68683e+06	3.93113e+06	4.89548e+06	1.37837e+06	9.57278e+06	4.22367e+06	4.00347e+06	3.12784e+06	5.9002e+06	8.05713e+06	2.12099e+06	5.43162e+06	3.39861e+06	3.38475e+06	2.42676e+06	4.20771e+06	5.25883e+06	4.40365e+06	5.3165e+06	5.59388e+06	7.42916e+06	4.257e+06	3.97728e+06	2.95159e+06	3.18659e+06	2.28204e+06	820864	2.00457e+06	3.69731e+06	5.27322e+06	6.0195e+06	8.44864e+06	2.37301e+06	4.5948e+06	6.06705e+06	8.97704e+06	6.82656e+06	4.46695e+06	4.55324e+06	3.93833e+06	2.3755e+06	5.00845e+06	3.38582e+06
2S-Amino-4E-pentadecene-1,3R-diol	163.485	pos		240.232	Organonitrogen_compounds	1.29161e+06	572421	1.83642e+06	3.11517e+06	7.67096e+06	9.72135e+06	4.54222e+06	582916	524424	622763	1.36004e+06	573516	1.1743e+06	560508	6.51054e+06	1.32525e+06	968272	730062	992609	419699	1.15534e+06	1.2914e+06	340757	3.05585e+06	773075	1.40716e+06	653226	1.84513e+06	1.88943e+06	436264	695459	981477	683220	1.56236e+07	7.48177e+06	841638	1.15962e+07	1.24417e+06	560650	868613	897423	2.64419e+06	789349	1.5927e+06
3,4-Bis(benzyloxy)benzaldehyde	242.667	pos		319.136	Phenol_ethers	3.60385e+06	9.367e+07	4.70453e+06	3.174e+06	1.95704e+06	1.58754e+06	5.08385e+06	2.59898e+07	8.64893e+06	7.49951e+06	1.52616e+08	6.71378e+06	2.72907e+06	8.39776e+06	6.03065e+06	1.67338e+09	5.01739e+06	1.91234e+06	2.50195e+06	2.35286e+06	2.79084e+06	7.10472e+06	2.07047e+09	1.49289e+09	1.66565e+06	5.23753e+06	1.18615e+08	2.20418e+06	2.05038e+06	1.41523e+08	1.89592e+06	2.50175e+06	3.39572e+06	1.45809e+06	3.88612e+08	7.66902e+06	1.36705e+08	2.00865e+06	1.46253e+08	3.58498e+06	5.23036e+08	2.98701e+09	2.18796e+06	2.22183e+06
3,4-Dihydroxymandelic acid	146.418	pos	C05580	149.023	Phenols	5.01841e+06	2.25274e+07	4.43665e+06	1.27964e+07	4.38713e+06	1.37027e+07	5.2635e+06	9.22601e+06	5.03653e+06	4.74713e+06	9.76389e+06	3.62164e+07	1.32445e+08	3.72839e+07	7.47324e+06	5.45001e+06	1.55878e+07	6.53394e+06	6.57698e+06	4.82791e+07	4.0663e+07	1.1212e+07	2.70817e+07	9.30442e+06	4.27682e+06	2.74368e+07	4.7143e+07	5.58951e+06	3.14607e+06	1.57532e+07	1.18747e+07	4.40192e+06	4.48162e+06	1.73498e+06	4.44651e+06	6.4466e+06	1.95191e+07	4.0204e+06	1.54304e+07	4.93741e+06	1.86831e+07	4.75423e+06	4.16325e+06	9.60588e+06
3,4-Thiophenedicarbonitrile	202.242	pos		135.003	Heteroaromatic_compounds	4.90537e+07	3.084e+07	2.85433e+07	3.32534e+07	2.55859e+07	3.85304e+07	2.81134e+07	3.47885e+07	3.4159e+07	2.7992e+07	4.70277e+07	2.36989e+07	1.98069e+07	3.73158e+07	3.15689e+07	3.08082e+07	2.59498e+07	2.42297e+07	2.01451e+07	4.99222e+07	2.96932e+07	3.67769e+07	3.3198e+07	3.6623e+07	3.41106e+07	1.75839e+07	3.35076e+07	2.15127e+07	2.3925e+07	1.40796e+07	4.19447e+07	4.21498e+07	2.76184e+07	4.27657e+07	3.05483e+07	2.55981e+07	3.1946e+07	3.50808e+07	2.69948e+07	3.5938e+07	9.02309e+06	1.86604e+07	3.27683e+07	3.2551e+07
3,5-Di-tert-butylbenzaldehyde	585.217	pos		219.174	Benzene_and_substituted_derivatives	1.88719e+06	1.91512e+06	1.7977e+06	1.8621e+06	2.2355e+06	1.94683e+06	1.82067e+06	1.73693e+06	1.73666e+06	1.71103e+06	1.82376e+06	1.74901e+06	1.7274e+06	1.81384e+06	1.80459e+06	2.028e+06	1.76046e+06	1.63814e+06	2.0249e+06	1.80355e+06	1.81656e+06	1.87595e+06	1.62069e+06	1.67956e+06	1.79776e+06	1.44236e+06	1.94987e+06	1.86546e+06	1.79713e+06	1.83091e+06	1.95037e+06	1.68414e+06	2.0521e+06	2.3998e+06	1.75285e+06	2.11456e+06	2.26145e+06	1.78086e+06	1.69455e+06	1.87297e+06	1.82092e+06	2.32999e+06	2.07438e+06	2.16657e+06
3,7,12-Trihydroxycholan-24-oic acid (stereoisomer unknown)	205.917	pos	C00695	355.263	Steroids_and_steroid_derivatives	230138	768851	848572	382787	509963	1.23719e+06	102612	2.31513e+06	942830	44439.5	3.54003e+06	75453	61013.4	817384	1.49411e+06	2.87119e+06	197835	593816	310724	1.11538e+07	1.85111e+06	3.92036e+07	1.24752e+07	122922	416935	1.43444e+06	1.20768e+06	160125	375614	210119	153020	195951	24251.3	59829.4	887435	1.3168e+06	4.82344e+06	29242.9	3.06597e+06	20872	1.91044e+06	2.31197e+06	80197.1	998553
3-(1H-Benzimidazol-1-yl)propanamide	697.241	pos		190.097	Benzimidazoles	3.17812e+06	1.85392e+07	1.78729e+07	2.01255e+07	4.59387e+07	1.3047e+07	1.90773e+07	2.60718e+06	1.93422e+07	3.06968e+07	1.78906e+07	1.85893e+07	1.85282e+07	1.42583e+07	1.77742e+07	4.88342e+06	1.74338e+07	1.83071e+07	1.01341e+07	2.24812e+06	3.64533e+06	4.60006e+06	3.43273e+07	1.74666e+07	2.75874e+06	1.82961e+07	1.88103e+07	1.88348e+07	2.58887e+07	1.15595e+07	1.8475e+07	1.93138e+07	1.29169e+07	1.89705e+07	1.69763e+06	1.727e+07	5.11793e+06	3.6463e+06	3.78908e+07	1.77609e+07	1.17411e+07	3.37634e+06	1.758e+07	4.29347e+06
3-(2-Aminoethylthio)-2-methylpropionic acid	306.791	pos		164.074	Carboxylic_acids_and_derivatives	7.10916e+06	1.70219e+07	3.96757e+06	1.075e+07	1.74058e+07	4.79222e+06	1.25223e+06	2.28e+07	1.40248e+07	5.82599e+07	9.26503e+06	2.72184e+06	1.0417e+07	3.97909e+07	7.74114e+07	9.19518e+06	1.02028e+07	3.47205e+07	9.91481e+06	1.89921e+07	1.91694e+07	3.46014e+06	4.47416e+07	4.79378e+06	5.53772e+06	3.16656e+07	4.98915e+07	8.26822e+06	3.10473e+06	2.47971e+07	3.48688e+06	1.36132e+06	3.44409e+06	1.3891e+06	3.01849e+06	2.00603e+07	3.39946e+07	1.38762e+07	1.82067e+07	3.01758e+06	1.28541e+08	1.25011e+08	3.90196e+07	2.27339e+07
3-(3-Chloropropyl)-5,5-dimethyl-2,4-imidazolidinedione	272.714	pos		141.102	Azolidines	3.88296e+06	2.27063e+07	1.44619e+07	2.58317e+06	2.09702e+06	1.50147e+06	2.09625e+06	773877	7.39277e+06	2.04579e+06	224190	1.80767e+07	2.19372e+06	2.64274e+06	2.32157e+06	1.99831e+06	2.33674e+07	2.91687e+07	1.0492e+07	2.5157e+07	2.60732e+06	1.69481e+06	1.84939e+07	1.42674e+06	2.16293e+06	1.29308e+06	1.05403e+06	1.63628e+06	1.66977e+06	3.73906e+06	2.09907e+06	2.5527e+06	4.36359e+06	1.74699e+06	1.04141e+06	2.4502e+06	299633	1.92905e+06	687145	1.68655e+06	1.41474e+07	1.0068e+07	1.75124e+06	2.21444e+06
3-(6-Amino-9H-purin-9-yl)propan-1-ol	88.0714	pos		194.104	Imidazopyrimidines	1.91942e+07	1.6329e+07	1.26091e+07	1.53035e+07	3.65125e+06	3.4848e+06	2.99259e+06	4.88342e+07	6.03031e+06	4.72581e+06	2.07167e+07	2.90055e+07	6.02172e+06	9.78433e+06	7.59409e+06	1.21203e+06	1.15501e+07	5.69535e+06	2.90896e+06	7.73746e+06	1.59844e+07	5.75076e+06	1.16615e+07	3.36536e+06	3.26651e+06	1.48353e+07	9.08929e+07	1.08394e+07	1.6228e+06	2.40944e+07	3.02144e+06	1.53167e+06	8.22232e+06	1.41282e+06	5.76243e+06	4.08671e+06	1.21591e+07	7.79681e+06	2.17866e+07	8.40206e+06	5.20557e+07	2.30747e+07	1.80303e+07	1.21111e+07
3-(Dimethylamino)propiophenone	133.763	pos		178.123	Organooxygen_compounds	4.34341e+07	2.51019e+07	2.92023e+07	3.20249e+07	4.72505e+07	3.11704e+07	2.86149e+07	2.99184e+07	2.93846e+07	3.10496e+07	3.44786e+07	1.75479e+07	2.43928e+07	2.7737e+07	3.2451e+07	1.885e+07	1.90597e+07	1.93088e+07	2.42443e+07	2.83105e+07	2.12347e+07	3.06128e+07	3.90077e+07	2.32189e+07	2.87911e+07	1.62811e+07	2.99664e+07	2.8191e+07	2.35729e+07	1.78907e+07	2.35189e+07	1.79118e+07	2.50776e+07	2.528e+07	2.46319e+07	2.92267e+07	2.03711e+07	2.90306e+07	2.27616e+07	2.26448e+07	1.49993e+07	2.30349e+07	3.42104e+07	2.43311e+07
3-Amino-1-cyclohexylurea	223.59	pos		158.129	Organonitrogen_compounds	1.38954e+07	7.39165e+06	4.29487e+06	1.34692e+07	5.18136e+06	9.31763e+06	3.90386e+06	7.47338e+06	3.68145e+06	4.4117e+06	2.80248e+06	3.66342e+06	5.13389e+06	8.0942e+06	1.04216e+07	9.95406e+06	6.58896e+06	1.31289e+07	1.00674e+07	4.45696e+06	7.245e+06	7.21272e+06	9.32141e+06	1.48632e+07	6.59638e+06	6.6962e+06	1.36331e+07	9.60456e+06	9.64696e+06	8.13508e+06	9.59592e+06	8.1416e+06	1.38114e+07	6.09016e+06	2.73461e+06	5.13138e+06	1.18255e+07	7.34846e+06	1.41188e+07	9.09204e+06	2.92894e+07	5.95167e+06	1.23735e+07	5.80109e+06
3-Amino-2,3-dihydrobenzoic acid	260.145	pos	C12110	140.068	Carboxylic_acids_and_derivatives	3.84727e+08	1.51125e+08	9.61342e+07	1.01028e+08	1.37458e+08	7.06277e+07	1.23837e+08	1.44473e+08	1.31667e+08	3.08308e+08	3.44709e+08	2.94126e+08	1.84835e+08	1.22625e+08	2.36219e+08	2.35422e+08	3.11438e+08	1.95921e+08	1.22984e+08	8.2762e+07	2.67577e+08	1.32839e+08	1.94229e+08	1.14087e+08	4.31474e+08	1.08678e+08	5.50049e+08	1.67267e+08	1.29221e+08	1.56819e+08	3.44019e+08	3.6187e+08	1.04514e+08	1.59857e+08	1.02878e+08	2.19199e+08	1.05524e+08	2.13599e+08	2.37881e+08	1.55412e+08	2.92861e+08	4.40033e+08	3.42498e+08	3.75293e+08
3-Amino-2-oxazolidinone	709.932	pos		103.05	Azolidines	2.77897e+07	2.35575e+07	1.40458e+07	3.01383e+07	2.18931e+07	1.46454e+07	1.81416e+07	1.30876e+07	1.90099e+07	1.76059e+07	3.14973e+07	1.61185e+07	1.35894e+07	1.65714e+07	2.06432e+07	1.93862e+07	1.73501e+07	1.23571e+07	1.3567e+07	1.07835e+07	1.83781e+07	1.64927e+07	1.86942e+07	1.43998e+07	2.0656e+07	1.35707e+07	1.83891e+07	1.43554e+07	1.42569e+07	1.08175e+07	4.00898e+07	1.92552e+07	1.34621e+07	1.90761e+07	1.66223e+07	1.19892e+07	3.01574e+07	1.98438e+07	8.93243e+06	1.65345e+07	1.32721e+07	1.81457e+07	1.5829e+07	1.61511e+07
3-Amino-4-(4-hydroxyphenyl)butyric Acid	300.874	pos		179.07	Carboxylic_acids_and_derivatives	1.30699e+06	2.1399e+07	3.41432e+06	2.41123e+06	1.0932e+06	532054	1.63059e+06	655135	669965	9.64487e+06	371270	1.78062e+07	473086	1.1126e+07	1.27858e+07	2.16716e+07	1.77752e+07	697921	1.34391e+07	1.61246e+06	865426	1.14565e+07	2.82952e+07	2.57963e+07	1.97228e+06	2.54177e+07	481900	411653	969742	1.10905e+06	905861	1.27658e+06	1.74573e+07	1.22644e+06	2.657e+07	530724	908010	2.07963e+06	302806	4.88047e+06	1.71035e+07	2.70223e+07	509860	785506
3-Amino-N-(3-aminophenyl)benzamide	65.6425	pos		228.113	Benzene_and_substituted_derivatives	2.79734e+06	1.32561e+06	5.51367e+07	1.80796e+06	980829	465565	1.14534e+06	557138	1.20335e+06	1.90792e+06	2.05259e+06	989647	424421	2.97636e+06	2.72092e+06	670298	4.53568e+06	8.95566e+06	6.4224e+07	1.50602e+06	4.17385e+06	1.21688e+06	2.50904e+06	1.34848e+07	1.82684e+06	119554	1.98223e+06	3.21904e+06	1.28461e+06	816096	105323	1.84145e+06	1.02892e+06	1.87975e+06	2.35795e+06	875958	5.26638e+08	5.06479e+06	4.33449e+07	1.40229e+08	4.54501e+09	1.14005e+07	989452	9.35817e+07
3-Benzoylalanine	163.526	pos	C03450	216.066	Organooxygen_compounds	527213	2.78043e+06	559767	3.96986e+08	3.11987e+06	116674	461760	1.98589e+06	407316	1.21645e+06	401017	234962	340373	898301	289510	241398	53649	527936	186639	1.10665e+07	1.33664e+06	161967	827692	3.02521e+06	181396	1.46901e+06	834378	566810	545493	46708.3	153248	167851	41574.2	634232	358025	1.10227e+06	493636	818048	1.10694e+06	401363	1.36192e+06	6.54663e+06	2.39579e+06	128726
3-Bromoquinolin-4-amine	353.616	pos		222.988	Quinolines_and_derivatives	1.51305e+08	9.68677e+07	1.51841e+08	5.72369e+07	1.11641e+08	1.2946e+08	1.10004e+08	1.11151e+08	1.41565e+08	2.23951e+08	1.25509e+08	1.35011e+08	2.3154e+08	1.54608e+08	9.41409e+07	1.47352e+08	1.8678e+08	7.06387e+07	1.17201e+08	1.86457e+08	1.11727e+08	6.21254e+07	2.05515e+08	1.99583e+08	1.32248e+08	1.16862e+08	4.41178e+08	9.70447e+07	6.32375e+07	2.34962e+08	1.60948e+08	6.25893e+07	1.22661e+08	1.4643e+08	2.02023e+08	2.69739e+08	9.1868e+07	9.25706e+07	1.15824e+08	1.54007e+08	7.23021e+07	1.83763e+08	1.09597e+08	9.47616e+07
3-Cyclopentylalanine	224.766	pos		158.118	Carboxylic_acids_and_derivatives	1.223e+07	3.02937e+06	8.38569e+06	5.28835e+06	4.29699e+06	1.82918e+06	8.40833e+06	1.49129e+06	2.21687e+06	5.84074e+06	5.91462e+07	3.66708e+06	3.35517e+06	3.39989e+06	8.65425e+06	5.52856e+06	3.15335e+06	5.68559e+07	2.49761e+06	2.14676e+06	3.90822e+06	3.23821e+06	4.75381e+06	1.87263e+07	6.32675e+06	2.43727e+06	5.56082e+06	3.15808e+06	3.88399e+06	4.94499e+06	3.4632e+06	4.54953e+06	5.57409e+06	2.93806e+06	4.57775e+06	2.32162e+07	2.79567e+06	2.54311e+06	2.4716e+06	2.22596e+07	1.58773e+07	4.71454e+06	3.75663e+06	3.21909e+06
3-Hydroxy-2-((9Z,12Z)-octadeca-9,12-dienoyloxy)propyl 2-(trimethylazaniumyl)ethyl phosphate	185.278	pos		542.322	Glycerophospholipids	7.99686e+07	2.07751e+08	6.72709e+07	1.4009e+08	2.39037e+08	7.45675e+07	2.69494e+08	6.11621e+07	9.69059e+07	1.21473e+08	1.12856e+08	9.23597e+07	1.76796e+08	9.73678e+07	4.50525e+07	1.55929e+08	1.22641e+08	1.97626e+08	4.17035e+08	3.51939e+07	1.2499e+08	1.59276e+08	4.62309e+07	1.06753e+08	3.33207e+08	2.0406e+08	5.14206e+07	1.01544e+08	1.05975e+08	4.74659e+07	5.57117e+08	2.38874e+08	1.24811e+08	6.01915e+08	1.0792e+08	1.43584e+08	1.52547e+08	9.2505e+07	1.96512e+08	1.35498e+08	3.06999e+07	3.41748e+07	1.77618e+08	7.5951e+07
3-Hydroxy-4,4,6a,9,12b-pentamethyl-3,4,4a,6,6a,12,12a,12b-octahydro-2H,11H-benzo[f]pyrano[2,3-b]chromene-1,11(5H)-dione	209.992	pos		721.389	Naphthopyrans	298702	1.06365e+07	2.16634e+07	6.44649e+06	2.1282e+06	3.00844e+06	1.73492e+06	4.67987e+06	302042	72671.6	3.46153e+06	3.59119e+06	6.05183e+06	2.24076e+07	8.41073e+06	9.91126e+06	7.05597e+06	27062	7.46251e+06	8.84353e+06	4.0765e+06	9.04485e+06	8.09694e+06	587402	1.63676e+06	3.66849e+06	539652	6.91674e+06	1.05966e+06	3.28727e+07	1.21118e+06	2.67064e+06	6.99064e+06	24912.4	2.27771e+07	1.51176e+06	2.65715e+06	1.49912e+06	3.07018e+06	6.65912e+06	1.51779e+07	7.45086e+06	1.30665e+06	2.6617e+06
3-Hydroxybutyrylcarnitine	308.489	pos		248.149	Fatty_Acyls	3.02264e+08	8.58928e+08	4.6935e+07	1.86227e+08	6.20237e+08	1.09881e+08	4.4869e+07	8.80281e+07	5.72627e+08	3.99351e+08	3.23702e+08	1.23132e+08	1.58283e+08	7.75577e+07	1.50318e+09	4.16902e+08	2.04016e+08	7.89653e+08	1.19879e+08	3.9252e+08	1.21346e+08	1.65457e+08	6.13973e+08	1.77743e+08	2.06611e+08	6.14881e+08	2.16148e+08	5.97992e+07	1.7695e+08	4.5329e+08	4.66672e+07	3.70805e+07	2.61877e+08	5.47125e+07	3.91479e+07	2.70733e+08	8.2628e+08	2.56284e+08	8.56175e+07	1.14597e+08	3.37403e+09	7.40047e+08	5.80416e+08	9.80609e+08
3-Hydroxyoleylcarnitine	184.784	pos		442.353	Fatty_Acyls	3.31201e+06	8.15578e+06	2.1935e+06	7.53778e+06	4.91455e+06	2.43393e+06	5.20974e+06	2.93086e+06	6.96908e+06	4.77529e+06	8.55113e+06	3.25309e+06	1.16534e+07	3.49212e+06	7.69452e+06	1.16296e+07	1.44803e+07	1.35363e+07	3.79521e+06	1.72846e+07	4.39518e+06	6.58508e+06	4.39009e+06	3.69919e+06	4.15252e+06	7.75713e+06	1.21677e+07	2.75226e+06	4.74842e+06	1.26256e+07	2.54095e+06	3.10896e+06	3.80486e+06	585157	3.56112e+06	2.62509e+06	2.94152e+06	8.29362e+06	4.34251e+06	3.47736e+06	5.84335e+06	8.4433e+06	9.95515e+06	4.90063e+06
3-Hydroxystanozolol glucuronide	335.021	pos		503.279	Steroids_and_steroid_derivatives	2.19332e+07	1.2972e+07	1.1455e+06	280721	1.48106e+06	818752	750253	758583	3.11039e+06	4.25116e+07	189160	1.30441e+07	2.746e+06	1.30445e+06	9.71213e+06	4.46201e+06	6.62771e+06	8.65243e+06	94209.3	6.51274e+06	2.70436e+06	1.00029e+07	3.13468e+06	8.08306e+06	1.40504e+06	2.1816e+07	4.28572e+07	3.17784e+06	182469	2.26675e+06	483542	659318	5.18895e+06	32850.2	5.82893e+06	3.25361e+06	1.51739e+06	2.18517e+06	2.01019e+06	321256	3.8615e+06	1.115e+08	2.71439e+06	4.52777e+06
3-Methyl-1-(4-nitrophenyl)-1H-pyrazol-5-ol	372.187	pos		220.067	Azoles	7.03773e+06	142814	5.26585e+06	1.17401e+06	6.32854e+06	4.73928e+06	7.25093e+06	8.01302e+06	3.86206e+06	1.0319e+07	7.09933e+06	7.77562e+06	6.3652e+06	3.9086e+06	5.32538e+06	1.04426e+07	7.23007e+06	2.56391e+06	7.41581e+06	5.93451e+06	8.72508e+06	5.06654e+06	1.02434e+07	7.21207e+06	7.18648e+06	9.33864e+06	5.10434e+07	5.90861e+06	3.92284e+06	1.27903e+07	8.82414e+06	5.56765e+06	5.67908e+06	1.74458e+07	4.76589e+06	1.818e+07	3.78352e+06	4.10635e+06	6.38756e+06	1.7305e+07	5.50263e+06	1.01119e+07	4.30316e+06	4.87513e+06
3-Oxazolidinecarboxylic acid, 2,2-dimethyl-4-(1-oxo-2-hexadecyn-1-yl)-, 1,1-dimethylethyl ester, (4S)-	149.364	pos		458.327	Azolidines	3.79391e+06	1.23248e+06	869413	89842.6	5.17485e+06	4.37938e+06	5.24144e+06	2.58301e+06	2.65774e+06	2.75873e+06	5.24144e+06	7.01547e+06	1.77492e+06	2.04022e+06	8.46029e+06	1.40991e+06	2.52101e+06	2.91191e+06	102750	71633.2	4.11196e+06	3.26799e+06	871381	2.26127e+06	300364	2.47731e+06	5.61794e+06	2.35342e+06	2.63655e+06	1.06044e+06	34828.7	106101	2.43566e+06	4.56426e+06	175933	4.82887e+06	232402	4.7863e+06	2.71654e+06	1.69103e+06	1.83501e+07	2.2288e+06	4.5249e+06	2.25818e+06
3-Phosphonoalanine	341.546	pos	C05672	339.038	Carboxylic_acids_and_derivatives	9.98483e+06	1.3685e+07	2.27523e+07	1.909e+07	1.72697e+07	2.1102e+07	2.16817e+07	1.96427e+07	1.92368e+07	2.23236e+07	1.6427e+07	1.65517e+07	1.99831e+07	2.37693e+07	1.77584e+07	9.92226e+06	3.05447e+07	2.3836e+07	4.42366e+07	2.49065e+07	8.53675e+06	1.85241e+07	1.53814e+07	2.09852e+07	1.60324e+07	3.49711e+07	1.35407e+07	1.22806e+07	3.02401e+07	2.14283e+07	1.93666e+07	2.13527e+07	2.43977e+07	1.54506e+07	3.19585e+07	2.58123e+07	1.11392e+07	1.77601e+07	3.28738e+07	2.25299e+07	1.94908e+07	1.9416e+07	1.93761e+07	3.90597e+07
3-Propyl-1H-pyrazole-5-carboxylic acid	270.088	pos		155.081	Azoles	2.98932e+07	2.65187e+06	3.96634e+06	4.00009e+06	1.94128e+06	2.27138e+06	2.96037e+06	6.54819e+06	7.32173e+06	1.17123e+06	1.04019e+07	1.63251e+07	1.15532e+07	2.08025e+07	5.19562e+06	1.48486e+06	416437	587762	7.8897e+06	1.14674e+06	2.46916e+06	4.64856e+06	5.36529e+06	1.98873e+06	1.79565e+06	8.1108e+06	2.56131e+07	8.06435e+06	1.59033e+06	6.73787e+06	3.92678e+06	3.77756e+06	1.32315e+06	1.38835e+06	5.80927e+06	8.16621e+06	1.16686e+07	1.45454e+06	1.15333e+06	2.19893e+06	2.28274e+07	1.20375e+07	4.53905e+06	1.0622e+06
3-Ureidopropionic acid	65.9397	pos	C02642	115.05	Organic_carbonic_acids_and_derivatives	1.39986e+07	6.50691e+06	8.91191e+06	7.52354e+07	7.03693e+06	1.05588e+07	2.03589e+07	9.4556e+07	7.718e+06	9.98689e+06	2.31801e+07	8.23149e+06	7.83478e+06	7.65932e+06	1.276e+07	2.25185e+07	8.04104e+06	1.37584e+07	1.10488e+07	1.50334e+07	1.0029e+07	8.74596e+06	9.50087e+06	4.39407e+07	1.54593e+07	7.76611e+06	2.1588e+07	3.13493e+07	2.03236e+07	7.53e+06	2.72634e+07	8.76921e+06	8.59178e+06	1.52748e+07	4.95313e+07	7.91793e+06	3.91662e+07	1.96452e+07	6.17982e+07	8.29747e+06	1.58996e+07	3.81652e+07	1.93377e+07	1.28354e+07
3-[(4aS,12aR)-2-Methyl-1,3,4,5,12,12a-hexahydropyrid[3,4-b]acridin-4a-yl]phenol	362.284	pos	C20168	302.16	Quinolines_and_derivatives	5.86133e+06	1.50767e+06	1.14494e+06	1.27163e+07	325008	386647	1.78552e+06	1.83462e+07	2.46377e+07	1.03613e+06	6.3784e+06	1.44414e+07	139548	2.73642e+06	3.6906e+07	3.22022e+07	2.25493e+06	5.62787e+06	5.79141e+06	2.16968e+06	1.46164e+07	2.94584e+06	8.46261e+06	4.43014e+06	5.78573e+06	2.04643e+07	3.04329e+06	2.19562e+06	2.30265e+06	1.62586e+07	564774	2.27396e+06	3.81992e+06	1.51922e+07	2.76431e+06	1.4767e+06	3.78662e+06	3.24879e+06	2.0664e+07	2.69583e+07	3.67986e+08	3.55513e+07	6.4952e+06	7.09396e+06
3-[2-Hydroxy-5-(trifluoromethyl)phenyl]-6-(trifluoromethyl)-1H-benzimidazol-2-one	397.311	pos	C13833	343.059	Benzimidazoles	817479	622987	226026	439773	709727	455423	29930	459925	378267	132748	91905.6	181111	583095	651884	3.30075e+06	569349	375219	396494	290982	397780	413794	500055	566077	627582	778466	363478	726270	704356	494188	535469	619180	554179	447059	681410	109279	128963	530795	583433	382922	812293	431700	95095.8	576710	150416
3-[4-(4-Hydroxy-2-quinazolinyl)benzyl]-2,4-imidazolidinedione	242.86	pos		335.111	Azolidines	337685	6.27647e+06	1.77736e+06	465644	516703	1.38768e+06	426182	2.27507e+06	472296	391376	1.10415e+07	420575	2.6636e+06	951223	453424	1.04394e+08	369308	190426	2.22767e+06	2.01136e+06	619947	412778	1.67735e+08	1.08733e+08	1.07306e+06	1.11906e+06	9.81503e+06	1.25609e+06	142811	1.13094e+07	344342	1.8977e+06	929550	545076	2.42466e+07	435829	9.48099e+06	492763	9.70708e+06	205547	3.43117e+07	3.39694e+08	53812.9	494578
3.alpha.-Hydroxy-7-oxo-5.beta.-cholanic acid	232.885	pos		337.253	Steroids_and_steroid_derivatives	139863	1.37522e+06	261748	132176	2.30491e+06	1.13117e+06	280728	1.86516e+06	166039	256820	2.81618e+06	8.03225e+06	5.0668e+06	890192	147575	567714	4.58741e+06	477579	337890	4.72241e+07	1.5666e+07	761354	2.07149e+06	3.28197e+06	163525	233974	1.1384e+07	2.25548e+06	531773	1.85599e+07	936548	5.63313e+06	5.09874e+06	256503	376766	715529	523460	114840	2.99546e+07	316488	68198.3	2.93268e+06	2.6813e+06	506014
4''-trans-Hydroxycilostazol	335.687	pos		386.217	Quinolines_and_derivatives	2.70643e+06	1.68043e+06	171531	1.45706e+06	1.95272e+06	118844	134340	608732	2.52408e+06	516741	778931	3.92412e+06	298930	3.67449e+06	3.64365e+06	8.21289e+07	1.2948e+06	3.94622e+06	942216	467754	1.11191e+06	1.88616e+06	4.31698e+06	4.21204e+06	170533	5.12711e+06	8.35262e+06	998264	1.04439e+06	1.818e+06	105800	425818	2.31749e+06	137481	637443	2.89331e+06	3.14809e+06	389660	4.98959e+06	1.04581e+06	1.48272e+07	4.51927e+06	1.97466e+06	2.18579e+06
4',6'-Dimethoxy-4-fluoro-2'-hydroxychalcone	243.515	pos		303.095	Linear_1_3_diarylpropanoids	2.51369e+06	634495	9.28969e+06	2.29059e+06	5.13332e+06	2.884e+06	2.98901e+06	1.92298e+06	5.12046e+06	4.38606e+06	2.66814e+06	5.43833e+06	477589	5.37293e+06	1.36384e+07	1.74382e+06	6.59719e+06	1.2218e+06	7.40566e+06	4.72501e+06	1.59177e+06	4.01958e+06	2.95149e+06	3.14293e+06	1.79939e+06	3.47446e+06	2.41004e+07	1.3682e+06	3.30175e+06	1.07188e+06	7.16417e+06	1.25408e+06	7.164e+06	742458	7.77381e+06	953699	9.54797e+06	2.08827e+06	1.47109e+07	5.17241e+06	2.2557e+08	3.0567e+07	6.7697e+06	2.99235e+06
4,4'-Oxydibenzene-1,2-diamine	146.315	pos		231.124	Benzene_and_substituted_derivatives	8.38458e+06	8.70893e+06	9.15603e+06	9.81419e+06	1.15563e+07	1.0768e+07	8.45726e+06	1.51578e+06	8.98087e+06	8.52947e+06	482748	865371	497318	8.77162e+06	1.62771e+07	7.55542e+06	1.36903e+07	8.05179e+06	8.33739e+06	1.4437e+07	9.37833e+06	1.60786e+07	8.99874e+06	1.42591e+07	8.26659e+06	7.29377e+06	1.06709e+07	1.49753e+06	9.19658e+06	6.91785e+06	8.55164e+06	8.05038e+06	8.82199e+06	314021	8.42131e+06	8.89493e+06	1.19012e+07	565319	8.08256e+06	1.63572e+07	1.56651e+07	7.93632e+06	7.81009e+06	9.17627e+06
4,4-Dimethylnorvaline	230.734	pos		146.117	Carboxylic_acids_and_derivatives	2.36382e+06	3.50308e+06	2.60464e+06	2.57837e+06	3.16162e+06	6.5205e+06	3.29433e+06	2.12619e+06	1.17881e+07	3.60881e+06	1.03635e+07	3.74748e+06	2.72181e+06	2.54399e+06	2.76023e+06	1.31136e+07	1.79947e+06	2.63616e+06	2.54302e+06	2.01508e+06	3.62091e+06	3.5124e+06	2.89691e+06	2.27227e+06	4.0012e+06	3.69434e+06	2.03814e+06	2.79453e+06	2.80463e+06	4.00856e+06	3.27134e+06	4.58012e+06	3.14673e+06	3.41443e+06	2.69433e+06	2.51873e+06	3.72465e+06	3.50454e+06	2.66573e+06	3.16286e+06	3.30154e+06	3.98109e+06	2.396e+06	1.78115e+06
4,5-Phenanthrenedicarboxylic acid	278.869	pos	C18252	205.068	Phenanthrenes_and_derivatives	2.85954e+08	2.57439e+07	1.18309e+08	2.71916e+08	4.63193e+07	1.78208e+08	1.24387e+07	2.92715e+07	1.05484e+08	1.40261e+07	2.06198e+08	3.866e+08	1.566e+08	1.62438e+07	5.03197e+07	2.77612e+07	2.94191e+07	1.26451e+07	1.86921e+07	8.91916e+08	1.22439e+08	3.64096e+07	1.06202e+09	5.3208e+07	1.28189e+08	9.34138e+08	6.09082e+07	2.47717e+07	7.53985e+06	5.72161e+08	5.2356e+09	1.41158e+07	3.4787e+07	1.44776e+07	1.85715e+07	1.3694e+07	6.85536e+07	2.98949e+07	2.03121e+07	9.72142e+07	1.57205e+09	2.31213e+08	1.32603e+07	2.65375e+07
4,6-Diamino-5-formamidopyrimidine	579.86	pos	C06502	126.077	Diazines	7.37524e+07	7.94977e+07	9.12642e+07	6.49606e+07	1.01537e+08	7.01158e+07	1.9834e+08	5.1308e+07	8.52656e+07	5.93113e+07	1.05377e+08	8.54486e+07	5.28373e+07	5.19466e+07	7.78189e+07	6.42694e+07	3.23803e+07	4.60996e+07	3.85891e+07	5.14962e+07	1.15846e+08	7.33606e+07	6.80804e+07	4.60081e+07	5.51867e+07	3.77049e+07	4.88998e+07	5.26891e+07	1.50847e+08	5.96705e+07	1.62033e+08	1.14778e+08	4.33929e+07	6.49376e+07	5.10832e+07	1.13845e+08	1.19552e+08	6.78266e+07	4.65287e+07	8.27267e+07	5.75369e+07	7.06709e+07	5.18286e+07	4.05671e+07
4-(1H-Inden-1-ylidenemethyl)phenylamine	244.212	pos		220.108	Indenes_and_isoindenes	7.01295e+06	2.88601e+06	4.28887e+06	1.86126e+06	4.5438e+06	3.92804e+06	1.71375e+06	1.01702e+07	4.73896e+06	3.57504e+06	3.115e+06	2.18971e+06	1.81442e+06	9.1528e+06	4.28772e+06	408056	3.03302e+06	3.73212e+06	2.9255e+06	1.39498e+06	6.44248e+06	4.94338e+06	4.60377e+06	2.40908e+06	2.84713e+06	8.16252e+06	4.51609e+06	4.97318e+06	2.62683e+06	9.12399e+06	5.41485e+06	2.77512e+06	2.40483e+06	2.63282e+06	1.91497e+06	3.68946e+06	3.28787e+06	3.79771e+06	1.47551e+06	3.68582e+06	272658	168635	2.18268e+06	2.77334e+06
4-(2,5-Dimethylphenyl)-4-oxobutanoic acid	279.262	pos		189.095	Organooxygen_compounds	1.83251e+06	1.55749e+06	949590	1.89437e+06	2.05201e+06	1.42379e+06	1.72286e+06	4.35548e+06	501304	1.97479e+06	1.95235e+06	2.54439e+06	1.12669e+06	668392	1.24495e+06	1.64998e+06	270938	1.85021e+06	3.57842e+06	6.98321e+06	884531	1.42887e+06	8.3362e+06	519367	1.19583e+06	6.5241e+06	1.73122e+06	2.68239e+06	2.096e+06	4.11642e+06	3.09017e+07	3.14058e+06	377008	2.01683e+06	1.97172e+06	1.63124e+06	499054	1.90983e+06	2.58499e+06	587663	1.18723e+07	1.05875e+06	1.09282e+06	1.98408e+06
4-(2-Hydroxyethyl)piperazine-1-ethanesulfonic acid	281.328	pos		239.105	Diazinanes	2.18662e+06	2.30835e+06	1.39147e+07	4.99105e+06	2.03937e+06	3.13141e+06	1.98588e+06	3.122e+06	3.24256e+06	3.92063e+06	2.36461e+06	4.52784e+06	1.74154e+06	2.29472e+06	1.71026e+06	4.30088e+06	245871	5.93942e+06	3.97743e+06	1.08028e+06	884299	791207	4.06838e+06	2.69489e+07	1.15952e+07	3.27607e+06	2.7852e+06	5.98077e+06	2.87983e+06	2.66101e+06	1.07737e+06	939121	1.4773e+06	681814	838001	5.41073e+06	1.21362e+07	4.94114e+06	2.36731e+06	2.02181e+06	6.35822e+07	1.15153e+07	760975	1.58351e+06
4-(3-Bromophenyl)-1,3-thiazol-2-amine	332.386	pos		176.041	Azoles	4.75405e+07	3.89687e+07	1.20055e+07	2.27084e+07	1.83666e+07	1.56838e+07	1.64228e+07	5.74639e+06	1.97265e+07	1.53034e+07	1.65167e+07	2.08935e+07	1.64063e+07	1.89915e+07	4.65979e+07	4.04208e+07	1.40641e+07	1.44193e+07	6.63743e+06	1.9351e+07	1.44367e+07	4.11624e+07	4.36136e+07	3.58031e+07	2.6435e+07	8.80401e+06	2.50431e+07	1.64563e+07	2.71601e+07	1.21294e+07	2.78327e+07	8.75984e+06	2.91378e+07	1.01908e+07	4.89086e+06	2.02676e+07	2.23579e+07	1.2915e+07	8.68302e+06	2.97966e+07	2.39962e+07	1.11192e+07	2.82219e+07	2.23658e+07
4-(3-Pyridinyl)-2-pyrimidinamine	62.0038	pos		173.08	Diazines	8.07741e+06	1.40412e+07	7.53816e+06	6.78403e+06	1.6494e+07	4.60726e+06	8.26359e+06	7.22856e+06	1.01508e+07	5.39345e+06	1.12952e+07	4.60896e+06	1.17279e+07	8.6511e+06	9.09257e+06	9.24603e+06	3.928e+06	4.56245e+06	5.65278e+06	5.98437e+06	8.16851e+06	8.07258e+06	1.50437e+07	1.19825e+07	5.4131e+06	4.298e+06	1.01028e+07	6.36604e+06	4.91624e+06	4.81981e+06	4.65242e+06	6.32769e+06	6.16066e+06	6.05716e+06	8.70114e+06	4.1142e+06	5.27555e+06	8.21269e+06	5.19181e+06	5.72965e+06	5.43685e+07	2.54861e+06	6.23888e+06	6.67694e+06
4-(4-Chlorobenzoyl)benzoic acid	442.089	pos		149.023	Benzene_and_substituted_derivatives	1.70723e+07	1.46342e+07	9.33723e+06	9.41503e+06	9.05079e+06	9.73961e+06	9.52783e+06	9.97784e+06	9.49376e+06	9.15368e+06	9.35492e+06	9.66083e+06	9.95407e+06	8.46137e+06	9.20355e+06	8.8816e+06	1.2408e+07	1.19315e+07	1.11576e+07	1.98627e+07	9.03194e+06	9.13906e+06	9.47298e+06	1.19606e+07	9.39981e+06	1.2667e+07	1.11688e+07	9.2545e+06	8.72334e+06	9.02801e+06	8.85144e+06	9.05605e+06	8.21796e+06	7.62373e+06	8.48044e+06	1.01209e+07	9.89405e+06	9.51681e+06	1.18629e+07	9.07321e+06	1.36806e+07	9.67001e+06	9.32091e+06	1.61917e+07
4-(Methylnitrosamino)-1-(3-pyridyl)-1-butanol	59.706	pos	C19574	232.108	Pyridines_and_derivatives	3.68983e+06	2.36506e+06	3.15919e+08	3.94171e+06	3.71166e+06	3.61586e+06	2.59373e+06	5.36524e+06	3.09768e+06	3.42477e+06	3.59864e+06	1.30197e+06	3.23238e+06	3.63289e+06	3.372e+06	2.22404e+06	3.58369e+07	4.51876e+07	2.9687e+08	3.2484e+06	8.80105e+06	3.07167e+06	3.29512e+06	8.67444e+07	7.90292e+06	1.92179e+06	6.66838e+06	3.3008e+06	2.83776e+06	556106	2.65157e+06	1.75515e+06	3.09426e+06	3.28705e+06	3.21262e+06	7.0437e+06	6.88172e+08	1.53101e+07	5.00456e+07	5.19197e+08	4.81215e+09	1.25736e+07	1.39349e+07	2.69874e+08
4-Amino-1-methyl-5H-chromeno[3,4-c]pyridin-5-one	245.514	pos		227.079	Benzopyrans	1.46233e+06	988703	3.02179e+06	1.20145e+06	663399	2.34541e+06	794732	5.13935e+06	379665	1.15748e+06	3.4616e+06	2.45725e+06	787640	2.2379e+06	864812	195126	805607	318562	1.60128e+06	1.02964e+06	2.35106e+06	645749	1.47751e+06	2.59506e+06	919765	1.14688e+06	6.19087e+06	617800	237180	2.41007e+07	2.21427e+06	1.94036e+06	499105	1.11663e+06	809956	346844	815108	1.90837e+06	1.05448e+06	1.25139e+06	698461	1.85229e+06	1.52386e+07	1.24291e+06
4-Benzyloxy-3-iodo-5-methoxybenzaldehyde	404.793	pos		369.001	Benzene_and_substituted_derivatives	417342	390768	282426	649620	998605	707576	1.15566e+07	9.56e+06	2.73832e+07	2.89317e+07	1.24388e+07	1.11733e+07	699664	736206	8.90126e+06	566441	1.03523e+06	678496	1.07426e+06	836952	748470	364594	776769	636236	519240	682798	672079	641738	1.07705e+06	706355	330030	716684	637433	943914	3.92317e+07	2.47689e+07	363890	598324	965894	712320	974180	1.17196e+07	1.04193e+06	702947
4-Bromo-2-{[(1-propyl-1H-benzimidazol-2-yl)amino]methyl}phenol	167.516	pos		360.065	Benzimidazoles	3.6055e+07	2.19781e+08	4.14313e+07	1.32469e+06	273867	1.74708e+07	1.23108e+07	1.07283e+06	5.81479e+07	1.65129e+07	2.47259e+07	1.18578e+08	2.99821e+06	1.34885e+08	5.15489e+07	1.22431e+08	4.69677e+07	1.10617e+06	2.94257e+07	6.28986e+07	2.20089e+07	3.81171e+07	6.49807e+07	7.72672e+07	6.08903e+07	4.24143e+08	1.75128e+06	5.87312e+07	1.46074e+06	2.75536e+06	1.62914e+08	7.7359e+06	6.92343e+07	3.78609e+07	1.0682e+08	3.03116e+07	867151	1.34852e+07	2.28129e+08	3.73644e+07	9.22298e+07	2.22947e+08	1.62037e+08	5.66706e+06
4-Chloro-1H-benzotriazol-1-ol	172.597	pos		125	Benzotriazoles	1.30578e+07	2.33296e+07	1.21371e+07	3.09047e+07	3.17876e+07	2.10455e+07	4.13973e+07	8.72857e+06	1.85204e+07	1.8974e+07	1.53203e+07	1.92226e+07	1.62094e+07	1.53859e+07	1.34772e+07	3.2372e+07	2.30939e+07	2.90069e+07	4.02356e+07	1.46844e+07	2.10545e+07	1.42909e+07	1.18036e+07	1.64087e+07	2.56149e+07	3.19466e+07	1.91267e+07	1.44168e+07	2.92598e+07	2.19634e+07	2.08158e+07	2.95924e+07	2.34609e+07	3.1162e+07	3.26795e+07	2.28153e+07	3.49786e+07	1.91101e+07	3.31942e+07	1.81057e+07	1.69051e+07	1.33122e+07	1.84478e+07	1.87564e+07
4-Chloro-3-{5-[(E)-(4-hydroxy-2,6-dioxo-1,6-dihydro-5(2H)-pyrimidinylidene)methyl]-2-furyl}benzoic acid	341.423	pos		361.02	Benzene_and_substituted_derivatives	4.18826e+06	1.09859e+06	1.06971e+07	8.15777e+06	1.04357e+07	1.049e+07	1.41236e+07	1.15705e+07	1.25034e+07	1.43133e+07	9.16185e+06	8.2334e+06	9.7284e+06	6.11445e+06	1.03796e+07	3.29254e+06	9.29755e+06	2.03265e+07	2.70315e+07	5.70463e+06	1.78618e+06	4.12724e+06	1.90147e+06	1.16493e+07	7.44575e+06	1.35244e+07	2.8233e+06	5.89155e+06	1.66503e+07	8.76103e+06	6.25911e+06	6.01354e+06	1.18534e+07	1.48381e+07	1.5306e+07	2.24797e+07	2.89934e+06	8.04817e+06	1.26747e+07	1.16291e+07	4.95378e+06	3.79258e+06	7.9945e+06	1.38706e+07
4-Chloro-N-methyl-3-nitro-benzenesulfonamide	576.593	pos		250.988	Benzene_and_substituted_derivatives	5.52527e+07	7.06732e+07	5.79454e+07	7.20141e+07	7.08997e+07	7.65144e+07	7.43084e+07	6.61936e+07	5.89023e+07	7.06319e+07	5.22553e+07	8.52869e+07	5.88741e+07	9.0401e+07	7.07236e+07	6.75249e+07	8.49149e+07	7.15267e+07	8.80191e+07	7.28987e+07	5.28902e+07	5.13031e+07	5.34289e+07	5.64359e+07	5.74138e+07	5.61141e+07	9.05107e+07	7.33086e+07	7.07063e+07	6.66168e+07	5.5561e+07	6.09415e+07	7.07653e+07	7.64838e+07	5.75854e+07	7.05154e+07	5.18735e+07	5.73805e+07	5.67137e+07	7.11243e+07	5.42718e+07	6.65954e+07	7.77271e+07	7.34823e+07
4-Cyano-N-ethylbenzene-1-sulfonamide	343.758	pos		211.057	Benzene_and_substituted_derivatives	1.76891e+06	1.71768e+06	1.67986e+06	877922	1.13921e+06	2.6823e+06	2.0772e+06	1.48174e+06	1.78354e+06	753486	4.05856e+06	1.42758e+06	2.46666e+06	8.41431e+06	3.80987e+06	712308	1.09296e+06	1.20058e+06	1.3762e+06	1.48652e+06	1.13198e+06	1.48503e+07	427920	402580	1.77233e+06	3.38363e+06	3.01277e+06	1.92962e+06	171761	1.53122e+06	1.38015e+06	1.57575e+06	201271	849011	716773	861354	712987	1.53083e+06	1.80509e+06	430069	1.39169e+07	1.59224e+07	1.22303e+06	213295
4-Ethyl-N-(4H-1,2,4-triazol-4-yl)benzamide	61.6176	pos		217.105	Benzene_and_substituted_derivatives	6.72367e+06	4.82205e+06	6.85829e+06	5.84304e+06	3.97196e+06	3.87416e+06	7.19582e+06	2.12354e+07	8.04641e+06	8.73985e+06	1.80648e+07	4.05216e+06	4.89954e+06	1.09862e+07	8.39272e+06	9.09111e+07	4.16333e+06	3.02911e+06	2.77279e+06	5.86021e+06	6.54655e+06	4.11228e+06	1.22185e+08	6.4454e+07	5.88437e+06	3.22314e+06	7.7041e+06	5.19316e+06	6.29754e+06	8.79516e+07	5.156e+06	4.09543e+06	5.37531e+06	3.67825e+06	1.39968e+07	8.57613e+06	5.53904e+06	4.38852e+06	4.86653e+06	5.33599e+06	5.13073e+07	1.20335e+08	5.26502e+06	3.6531e+06
4-Fluoro-6-phenoxy-2-pyrimidinamine	278.914	pos		206.072	Organooxygen_compounds	1.9004e+07	1.39801e+07	7.88506e+06	1.988e+07	3.24456e+06	1.26404e+07	690345	1.19599e+07	8.45737e+06	439661	1.42207e+07	2.5696e+07	1.08641e+07	1.49009e+06	3.19015e+06	3.80352e+07	2.40329e+06	541667	905640	6.07075e+07	1.24781e+07	2.07413e+06	7.25046e+07	3.48138e+06	9.33152e+06	6.38815e+07	3.87582e+06	1.16362e+06	330199	3.92599e+07	3.5988e+08	802561	2.21058e+06	1.98485e+06	1.34072e+06	653174	376017	1.76125e+06	1.19738e+06	6.34576e+06	1.06421e+08	1.55352e+07	7.0386e+06	1.58847e+06
4-Guanidinobutyric acid	343.629	pos	C01035	146.092	Carboxylic_acids_and_derivatives	5.28239e+06	9.41277e+06	1.03975e+07	4.2181e+06	4.62919e+06	8.52933e+06	4.0576e+06	3.60526e+07	4.62823e+06	5.9285e+06	2.0526e+07	5.17012e+07	1.29416e+07	3.62034e+07	6.55144e+06	8.17468e+06	1.16733e+07	4.6204e+06	1.14126e+07	3.86412e+07	2.99049e+07	1.6737e+07	3.16842e+07	2.61206e+06	1.02623e+07	1.10377e+07	1.08371e+07	2.72657e+07	3.53873e+06	3.7998e+06	4.94609e+06	1.08854e+07	8.23505e+06	2.7918e+06	9.37732e+06	1.49883e+07	1.87199e+07	3.7065e+06	6.88052e+06	2.33074e+06	3.9522e+08	2.48989e+06	7.1126e+06	1.23993e+07
4-Hydroxy-1,5-dimethyl-1,2-dihydropyrimidin-2-one	287.276	pos		141.066	Diazines	1.75794e+08	7.87111e+07	2.92454e+07	3.20127e+07	2.25899e+07	1.20543e+07	1.31166e+08	1.93971e+08	8.2332e+07	1.16466e+07	1.89777e+08	1.91761e+08	4.1647e+08	4.28186e+08	3.77923e+07	2.92914e+07	1.24892e+07	1.08608e+07	9.9186e+07	3.87877e+07	2.00121e+07	3.38047e+07	1.37839e+08	1.3383e+08	4.3775e+07	7.05412e+07	6.74724e+07	1.31924e+08	6.70376e+06	1.40381e+08	2.32935e+08	6.66135e+06	6.38124e+06	3.27561e+07	1.11337e+08	1.14569e+07	1.61661e+08	1.54067e+07	1.84126e+07	4.3655e+07	3.17365e+08	1.02583e+08	6.90941e+07	1.86667e+07
4-Hydroxy-1-propionylproline	149.377	pos		188.092	Carboxylic_acids_and_derivatives	5.22596e+06	9.79536e+06	4.63482e+06	5.04035e+06	1.1463e+07	3.16295e+06	3.85485e+06	3.18037e+06	4.77728e+06	5.57276e+06	4.53732e+06	4.68853e+06	3.37569e+06	4.57338e+06	3.91916e+06	6.3835e+06	3.17055e+06	3.28223e+06	2.83792e+06	4.17894e+06	5.26932e+06	3.91962e+06	4.01229e+06	3.8575e+06	4.16094e+06	3.34735e+06	4.40326e+06	4.06826e+06	5.30188e+06	3.36692e+06	3.39945e+06	3.56891e+06	4.20249e+06	4.52935e+06	6.50195e+06	2.98177e+06	5.98311e+06	7.86904e+06	3.34307e+06	4.00113e+06	6.98723e+06	8.34613e+06	2.87563e+06	3.31858e+06
4-Hydroxy-6-methylnicotinic acid	228.116	pos		176.029	Pyridines_and_derivatives	2.86267e+06	2.70962e+06	8.54108e+06	2.84184e+06	1.51875e+06	3.20505e+06	1.58554e+06	3.99693e+06	3.18113e+06	1.40573e+06	3.5192e+06	3.16709e+06	1.60937e+06	3.86178e+06	4.809e+06	2.30477e+06	4.11751e+06	2.66422e+06	3.07597e+06	1.80875e+06	2.16017e+06	3.10484e+06	4.49068e+06	3.26817e+06	2.14164e+06	2.8776e+06	3.39288e+06	2.09629e+06	1.54865e+06	4.80988e+06	4.32792e+06	3.75409e+06	4.0742e+06	1.41724e+06	2.84728e+06	2.30044e+06	4.29194e+06	2.70703e+06	3.43234e+06	2.21255e+06	2.65139e+06	3.15628e+06	2.68557e+06	3.40063e+06
4-Hydroxycyclophosphamide	289.987	pos	C07643	279.019	Organonitrogen_compounds	2.99663e+07	2.20584e+07	3.33664e+07	3.55775e+07	3.60145e+07	3.82815e+07	6.22532e+07	3.43763e+07	8.45401e+07	4.86982e+07	2.80974e+07	7.26359e+07	3.69697e+07	4.53664e+07	1.73371e+07	2.3143e+07	5.06555e+07	2.7846e+07	4.45925e+07	1.05446e+06	1.0693e+08	5.60486e+07	2.31254e+07	2.39812e+07	6.98149e+07	2.17488e+07	4.48314e+07	3.07703e+07	3.86232e+07	2.92906e+07	1.3387e+07	8.77255e+07	5.57222e+07	3.86991e+07	3.97218e+07	3.40819e+07	3.21562e+07	6.32717e+07	5.31178e+07	3.15254e+07	4.29057e+07	7.34008e+07	5.98029e+07	1.80385e+07
4-Hydroxytolbutamide	201.191	pos		309.082	Benzene_and_substituted_derivatives	1.81634e+07	1.152e+07	1.10712e+07	2.18159e+07	1.08193e+06	6.72706e+06	3.42727e+06	1.76672e+07	8.56922e+06	818292	5.18633e+06	1.18531e+07	2.35638e+06	2.13721e+07	1.73715e+07	898174	527951	4.62034e+06	2.04448e+07	7.9637e+06	3.65323e+06	5.6271e+06	3.42305e+06	5.66801e+06	3.43932e+06	4.06374e+07	1.49405e+07	1.70889e+06	3.92167e+06	3.47562e+06	1.80115e+07	769984	287555	2.16056e+06	738920	922802	5.97416e+06	1.39622e+06	2.37266e+06	2.63218e+07	5.02616e+07	2.43498e+07	1.20526e+06	243950
4-Imidazoleacrylic acid	264.591	pos	C00785	139.05	Azoles	5.49015e+07	2.72095e+07	1.86709e+07	1.48536e+07	9.33346e+06	4.42929e+07	7.73706e+06	1.58108e+09	7.56972e+06	3.81993e+06	2.48381e+07	1.29847e+07	1.19682e+08	3.01103e+07	7.71518e+06	1.05473e+07	4.90971e+06	6.09447e+06	1.2467e+07	2.36334e+07	1.79152e+07	5.93707e+06	5.07883e+07	5.36852e+07	6.7262e+06	1.12989e+07	1.28061e+07	1.5678e+07	7.37406e+06	3.03159e+08	1.1778e+07	7.18814e+06	5.88226e+06	1.1817e+07	9.17587e+06	8.42835e+06	4.88409e+07	1.3638e+07	1.02489e+07	9.67041e+06	2.83358e+06	2.62132e+06	4.32045e+06	1.06409e+07
4-Methyl-1H-pyrazole	345.131	pos	C07837	83.0604	Azoles	3.85419e+08	2.01177e+08	6.86009e+07	1.40255e+08	1.76942e+08	4.00081e+07	3.97523e+08	6.31569e+07	3.16778e+08	1.68216e+08	3.01383e+08	1.28593e+08	3.67765e+07	1.94986e+08	1.92126e+08	2.34719e+08	3.31817e+08	8.85386e+07	1.36351e+08	7.75706e+07	1.22312e+08	1.4288e+08	1.14498e+08	1.05106e+08	1.34905e+08	3.12836e+08	2.08342e+08	1.29469e+08	9.88806e+07	2.31952e+08	2.5516e+08	1.56203e+08	5.72113e+07	1.87155e+08	3.17833e+08	1.86312e+08	2.61043e+08	1.04321e+08	1.91344e+08	1.43454e+08	8.05496e+07	9.30699e+07	1.29979e+08	5.4873e+07
4-Methyl-N-(5-nitro-2-pyridinyl)benzenesulfonamide	225.792	pos		294.054	Benzene_and_substituted_derivatives	138877	3.861e+07	81155.4	335949	53820.1	53555.8	227687	62461.4	123933	334267	2.39132e+06	165984	74339.8	5.87168e+06	227000	7.99946e+07	1.10713e+07	2.15869e+07	331873	848493	639228	347887	1.70033e+08	4.31412e+07	697326	1.52671e+07	3.94199e+07	38224.8	114371	1.06474e+06	113813	29838.1	1.01176e+07	120609	1.73934e+06	307615	1.04926e+06	466333	1.92661e+08	42646.5	2.05341e+07	9.89175e+07	25736	39700.3
4-Oxo-5-phenylpentanoic acid	265.39	pos		175.071	Keto_acids_and_derivatives	2.4941e+06	1.59076e+07	1.63193e+07	9.78434e+06	1.55229e+06	1.26638e+06	2.66319e+06	1.46009e+06	4.55227e+06	2.00164e+06	1.66338e+06	2.24248e+07	1.44079e+06	4.88007e+06	2.06681e+06	4.85072e+06	1.36433e+06	1.47204e+06	1.61767e+07	1.99772e+06	6.40303e+06	3.21204e+06	2.33669e+07	4.38459e+06	3.91256e+06	8.22293e+06	7.61662e+06	4.50286e+06	715506	1.16961e+06	1.06789e+06	1.68099e+06	2.72347e+06	1.10666e+06	2.25721e+06	2.29429e+06	2.5558e+07	615816	2.03643e+07	1.11679e+06	5.5732e+07	5.53958e+06	1.34242e+06	2.74277e+06
4-Phenyl-1H-pyrazol-3-ylamine	683.297	pos		160.087	Azoles	4.99479e+07	5.38645e+06	1.76356e+07	5.5519e+06	4.65288e+06	5.7278e+06	7.11682e+06	1.54456e+07	1.02514e+07	9.43139e+06	6.10094e+06	1.89067e+07	5.51754e+06	7.76505e+06	6.50501e+06	5.36732e+06	5.82073e+06	3.22266e+07	1.15045e+07	5.06451e+06	1.11311e+07	5.38107e+06	1.43152e+07	6.11725e+06	6.72573e+06	1.22007e+07	8.27962e+06	9.53702e+06	5.38208e+06	2.16007e+07	5.76687e+06	7.00497e+06	5.28202e+06	1.34554e+07	3.3363e+06	4.48145e+06	5.92554e+06	1.21049e+07	6.97693e+06	7.12095e+06	4.49426e+06	1.315e+07	3.46016e+06	1.21109e+07
4-[(1,5-Dimethyl-3-oxo-2-phenyl-2,3-dihydro-1H-pyrazol-4-yl)amino]-4-oxobutanoic acid	46.2752	pos		204.113	Azoles	1.02873e+06	1.61897e+06	5.65348e+06	703849	2.4269e+06	513667	656362	246949	1.21087e+06	926299	918050	2.61269e+06	1.83351e+06	857987	516961	769216	300628	779598	5.72914e+06	836673	1.10455e+06	591906	851794	2.39956e+06	1.40125e+06	256071	650080	742649	864868	7.42419e+06	609075	141067	667235	756306	2.70761e+06	778336	1.5565e+07	1.27926e+06	1.24458e+06	4.81096e+06	1.7463e+09	3.48102e+06	5.36816e+06	2.15526e+07
4-acetamidoantipyrin	65.7631	pos		246.124	Azoles	186871	1.04895e+06	6.04032e+08	459902	3.90579e+07	3.69817e+06	96647.5	555333	806804	1.34548e+06	1.35913e+06	114435	740753	1.58441e+06	671301	152009	5.77311e+07	8.60164e+07	6.80164e+08	952871	1.19346e+07	653704	112150	1.65133e+08	1.33745e+07	323204	1.2482e+07	595578	204884	8.62973e+06	2.14186e+06	115673	565543	314218	604576	2.2553e+07	5.83415e+09	5.22835e+07	4.79535e+08	1.52795e+09	2.99543e+10	2.54172e+08	1.61169e+06	9.96085e+08
4-hydroxybenzotriazole	160.863	pos		136.048		4.88626e+07	4.57329e+07	5.92033e+07	3.21889e+07	1.84834e+07	1.91814e+07	2.18888e+07	3.34117e+07	5.01797e+07	4.95924e+07	2.21245e+07	5.84447e+07	1.25998e+07	3.75996e+07	6.80223e+07	5.29259e+07	3.27184e+07	3.68302e+07	5.36471e+07	3.34195e+07	2.80737e+07	3.91903e+07	8.45684e+07	4.81743e+07	3.51828e+07	7.7939e+07	1.12119e+08	3.23156e+07	3.27273e+07	3.4683e+07	3.38718e+07	2.23331e+07	4.06791e+07	3.21566e+07	4.64772e+07	3.20455e+07	4.64021e+07	3.14441e+07	5.96104e+07	5.76196e+07	1.24107e+08	9.41344e+07	3.05257e+07	4.66761e+07
4-{[(Cyclohexylamino)carbonyl]amino}butanoic acid	288.618	pos		251.137	Carboxylic_acids_and_derivatives	9.1844e+06	8.58654e+06	3.68715e+06	2.14546e+06	1.22555e+06	4.1782e+06	1.24053e+06	3.31591e+06	6.5603e+06	2.97368e+06	1.88612e+06	6.93211e+06	3.2477e+06	4.1757e+06	1.51484e+07	1.11742e+07	7.66198e+06	3.41939e+06	3.3087e+06	1.47261e+06	4.16591e+06	6.05288e+06	9.41267e+06	1.11901e+07	2.14414e+06	1.19685e+07	3.03905e+07	2.33686e+06	4.4995e+06	3.5196e+06	5.34188e+06	1.29388e+06	2.20589e+06	3.91604e+06	6.14715e+06	1.91162e+06	7.21398e+06	4.98636e+06	4.89883e+06	8.43835e+06	4.90044e+07	2.27362e+07	4.36583e+06	1.1434e+07
5'-(N-Ethylcarboxamido)adenosine	156.618	pos		309.127	Purine_nucleosides	45873.1	358629	37244.4	168367	443943	185289	57269.8	93004	190173	69025.4	289103	2.7953e+08	37824	123324	64114	50811	245712	33401.5	1.20116e+07	189583	275379	188449	139037	112787	30881.3	35021.4	3.23653e+06	163523	48232	109472	115032	168688	4.17685e+07	160835	110593	175440	77479.7	44563	48252.9	4.02467e+06	1.18097e+09	3.5234e+07	223515	82785.7
5'-S-Methyl-5'-thioadenosine	98.848	pos	C00170	298.097	5_deoxyribonucleosides	1.44642e+06	2.39912e+06	8.47507e+06	8.451e+06	2.76664e+06	1.26261e+08	1.9077e+06	1.00765e+07	7.97779e+06	2.00479e+06	3.95811e+07	1.24411e+09	1.53991e+08	9.37284e+06	6.98369e+06	4.96864e+08	2.76494e+08	4.46854e+06	2.14975e+06	1.11068e+06	6.34009e+06	3.33212e+06	8.47086e+06	1.47394e+07	3.75743e+06	2.73243e+06	2.19848e+07	6.3322e+06	2.58176e+06	1.4616e+07	6.22745e+06	5.49169e+06	4.14831e+06	1.54589e+06	6.36213e+06	1.41981e+06	1.43016e+07	6.02106e+06	5.52885e+08	4.91631e+06	3.04359e+06	2.08594e+08	4.40949e+06	1.05644e+07
5,6-Dimethyl-3-phenyl-2-thioxo-2,3-dihydrothieno[2,3-d]pyrimidin-4(1H)-one	225.516	pos		289.041	Thienopyrimidines	2.25815e+06	1.55771e+06	1.4821e+06	1.93124e+06	600918	951208	858772	1.87908e+06	1.79746e+06	1.47921e+06	2.01469e+06	2.16952e+06	562116	1.72656e+06	3.66758e+06	1.74792e+06	1.18096e+06	2.02679e+06	1.7429e+06	711848	987719	1.72567e+06	2.92567e+06	3.11557e+06	1.57382e+06	1.61215e+06	2.97748e+06	1.02685e+06	652764	3.20537e+06	2.59637e+06	884030	1.70662e+06	503273	1.70773e+06	1.0838e+06	2.73808e+06	1.15778e+06	1.78733e+06	1.78428e+06	5.33529e+06	4.20219e+06	1.77313e+06	1.46665e+06
5-(2-Aminoethyl)-1H-imidazol-2-amine	243.452	pos		127.098	Organonitrogen_compounds	4.35728e+06	9.96912e+06	4.80353e+07	2.10132e+06	2.81488e+07	8.47186e+07	1.92433e+07	1.31203e+07	9.6978e+06	2.72411e+06	3.8952e+06	6.0165e+06	1.43273e+07	1.67617e+07	1.54924e+07	2.31288e+07	2.31583e+07	2.18849e+07	3.45126e+07	435311	5.44768e+06	8.30698e+06	2.70064e+07	3.9014e+07	7.34091e+06	1.09364e+07	3.47794e+07	7.87704e+06	2.26201e+07	1.02306e+07	2.79163e+07	2.19279e+07	2.04243e+07	6.8758e+06	3.95213e+06	1.3321e+07	8.73223e+06	3.64739e+07	8.00538e+06	7.39273e+06	6.80021e+06	1.27656e+06	8.39034e+06	6.82784e+06
5-Amino-1-benzothiophene-2-carboxylic acid	268.08	pos		194.022	Benzothiophenes	2.50522e+06	3.28166e+06	2.9122e+06	2.08065e+06	3.29742e+06	1.35776e+07	3.38958e+06	8.37611e+06	1.76553e+06	3.901e+06	5.71721e+06	2.38903e+06	3.97798e+06	4.82377e+06	2.20923e+06	4.69625e+06	1.15366e+06	1.11996e+06	3.45949e+06	1.74118e+06	2.24887e+06	3.15426e+06	7.2173e+06	6.68212e+06	2.16703e+06	3.22949e+06	1.1773e+07	2.45575e+06	1.33507e+06	2.34159e+06	1.06284e+07	8.37864e+06	2.19982e+06	3.44048e+06	2.94827e+06	3.75265e+06	2.36731e+06	3.37344e+06	2.19021e+06	1.90384e+06	4.07869e+06	941808	2.75383e+06	1.11847e+06
5-Aminoimidazole-4-carboxamide-1-.beta.D-ribofuranosyl 5'-monophosphate	205.226	pos	C04677	339.073	Imidazole_ribonucleosides_and_ribonucleotides	36398.1	90223.6	678854	1.64389e+06	406343	18850.1	4.68682e+06	281581	3.23911e+07	3.78579e+06	49786.7	62713.3	956454	4.54539e+06	153835	3.33526e+06	7.78057e+06	33584.5	284546	96190.3	57519.8	75515.8	2.75949e+06	58687.6	132461	4.89004e+07	1.34232e+06	159466	188085	5.70803e+06	840987	167362	2.88343e+06	6.20479e+06	8.18287e+06	5.57642e+06	1.23429e+06	29312.9	54640.3	8.12026e+06	1.73907e+08	2.88113e+06	192908	2.3652e+06
5-Androstene-3.beta.,17.beta.-diol	230.845	pos	C04295	173.128	Steroids_and_steroid_derivatives	9.34891e+06	5.32716e+07	1.68708e+07	1.96733e+07	4.10762e+07	2.78989e+07	1.3504e+07	2.11736e+07	1.33946e+07	1.69872e+07	2.27089e+07	1.65379e+07	3.45888e+07	2.12888e+07	7.93338e+06	3.92267e+07	1.78673e+07	5.83844e+06	1.43992e+07	2.25042e+07	2.62511e+07	3.48549e+07	4.71005e+07	1.51373e+07	2.59659e+07	2.1068e+07	1.47125e+07	1.65196e+07	2.07695e+07	2.11607e+07	3.82946e+07	3.51213e+07	1.1859e+07	2.36111e+07	1.54982e+07	5.99397e+06	2.89446e+07	9.62545e+06	2.07101e+07	7.39746e+06	8.71978e+06	1.65811e+07	4.29449e+06	6.35741e+06
5-Bromo-2-thiophenecarbohydrazide	386.795	pos		164.92	Thiophenes	1.15183e+08	8.81991e+07	135966	1.14664e+08	7.07712e+07	7.45072e+07	7.24574e+07	8.7112e+07	1.00645e+08	9.2046e+07	1.24631e+08	1.24806e+08	4.82193e+07	8.25239e+07	1.03375e+08	6.27663e+07	1.03357e+08	9.5561e+07	9.4711e+07	6.64681e+07	1.00304e+08	5.79365e+07	1.20237e+08	1.34143e+08	9.35483e+07	4.8874e+07	1.07404e+08	1.04811e+08	5.73067e+07	1.46699e+08	1.2928e+08	8.78143e+07	1.03051e+08	8.21309e+07	1.14881e+08	1.12139e+08	1.19023e+08	7.61446e+07	1.08066e+08	1.28597e+08	1.56672e+08	1.51123e+08	8.58609e+07	1.39122e+08
5-Butyl-8,8-dimethyl-3,6,8,9-tetrahydropyrazolo[3,4-b]thiopyrano[4,3-d]pyridin-1-amine	195.397	pos		217.145	Pyrazolopyridines	959315	1.53849e+06	2.64755e+06	1.71379e+06	1.52471e+06	1.54402e+06	994212	1.58907e+06	864305	1.6687e+06	710907	1.3253e+06	857147	797005	841748	458426	2.50796e+06	2.26162e+06	1.68604e+06	800162	2.47264e+06	1.96968e+06	421445	1.89631e+06	429171	2.18059e+06	1.73837e+06	435963	1.22185e+06	1.27408e+06	1.35424e+06	2.44325e+06	1.44623e+06	796504	2.3464e+06	2.95816e+06	1.40899e+06	554457	1.98493e+06	1.33092e+06	1.39495e+06	2.01635e+06	1.81443e+06	3.32785e+06
5-Fluoro-2-hydroxypyridine	269.69	pos		114.037	Pyridines_and_derivatives	60734.8	6.48911e+06	217868	1.03303e+06	174271	26378.6	37865.1	2.09e+06	1.82873e+06	54241.8	72746.4	6.58432e+06	65102.2	99316.1	27697.7	27553.3	7.79015e+06	8.6915e+06	751607	8.53854e+06	137185	31567.1	5.80235e+06	1.25218e+06	98461	35861.4	369641	872945	945428	683430	82972.1	28745.3	764569	73284.8	111149	29013	192629	230374	25204.6	67287.1	1.37466e+08	6.01159e+06	26163.3	21436.6
5-Fluoro-2-indolyl deschlorohalopemide	361.473	pos		422.196	Indoles_and_derivatives	1.70876e+06	419516	3.91957e+06	36879.2	350781	528049	28441.2	1.40683e+06	698749	84297.5	931327	2.15824e+06	2.66293e+06	1.7307e+06	9.34122e+06	4.78633e+06	501449	247196	1.2095e+07	317006	3.53217e+06	4.38112e+06	3.15869e+07	1.18518e+06	880823	3.07893e+06	2.58567e+07	4.45401e+06	127835	2.72237e+06	3.10899e+06	1.71901e+06	522123	1.36342e+06	321687	2.78591e+06	3.40957e+07	3.57422e+06	2.09768e+06	576934	2.35298e+06	150871	1.43528e+06	2.91179e+06
5-Methoxy-4-methyl-2,4-dihydro-3H-1,2,4-triazol-3-one	193.122	pos		130.061	Organooxygen_compounds	7.27423e+06	1.53307e+07	2.32102e+07	1.26329e+07	2.3067e+06	7.76812e+06	1.16113e+07	1.1895e+07	1.93382e+07	7.2889e+06	6.81046e+06	4.57675e+07	1.94645e+06	1.28733e+07	2.10542e+07	3.83247e+07	9.58567e+06	1.08239e+07	2.18947e+07	1.11013e+07	1.95118e+07	1.61623e+07	2.80092e+07	2.37205e+07	8.99417e+06	3.08164e+07	4.36587e+07	5.23028e+06	7.2801e+06	7.07909e+06	1.18477e+07	9.59557e+06	1.87826e+07	1.382e+07	1.94978e+07	1.25387e+07	3.81517e+07	1.67408e+06	4.97047e+07	1.87709e+07	1.35649e+08	2.67688e+07	1.4018e+07	6.09656e+06
5-Methyl-5,6-Dihydrouracil	344.981	pos	C00906	129.066	Diazines	2.24182e+09	1.1519e+09	3.20237e+08	7.16542e+08	9.98973e+08	1.52246e+08	2.35497e+09	3.29313e+08	1.90079e+09	1.25044e+09	1.77195e+09	7.22844e+08	1.41839e+08	1.10902e+09	1.06778e+09	1.32577e+09	1.96352e+09	3.97124e+08	7.64774e+08	3.93512e+08	6.48571e+08	8.03951e+08	5.25239e+08	5.24324e+08	6.81566e+08	1.83925e+09	1.18366e+09	6.95043e+08	5.29683e+08	1.30657e+09	1.47925e+09	7.86294e+08	2.56684e+08	9.92827e+08	1.96174e+09	1.11962e+09	1.51482e+09	5.18305e+08	1.1263e+09	7.58344e+08	3.64391e+08	4.97765e+08	7.36356e+08	2.29574e+08
5-Methylisoxazol-3-amine	129.731	pos		99.0553	Imidolactams	2.25678e+08	1.46795e+08	1.88628e+08	2.5427e+08	1.29092e+08	4.49263e+08	2.10877e+08	2.07241e+08	1.72443e+08	2.20547e+08	2.17111e+08	1.59302e+08	2.52264e+08	1.98671e+08	2.35509e+08	2.22961e+08	1.69915e+08	1.55994e+08	1.8848e+08	2.24673e+08	1.9385e+08	1.64118e+08	2.00538e+08	1.53928e+08	1.96724e+08	1.72478e+08	4.12464e+06	1.94074e+08	2.06313e+08	1.46774e+08	2.24763e+08	1.94241e+08	1.90614e+08	4.30737e+08	1.94282e+08	1.79345e+08	2.12417e+08	2.004e+08	1.76494e+08	1.78741e+08	1.43181e+08	2.01317e+08	2.04539e+08	2.07332e+08
5-Methyluridine	322.426	pos		259.092	Pyrimidine_nucleosides	1.20774e+07	1.50999e+07	1.60465e+07	1.14301e+07	2.24848e+06	2.82321e+06	3.21478e+06	1.14155e+07	1.53685e+07	4.91152e+06	7.47922e+06	1.9358e+07	2.60844e+06	8.02836e+06	5.13379e+07	2.10655e+07	8.30165e+06	6.9322e+06	1.4645e+07	7.71262e+06	1.02922e+07	6.20232e+06	2.02294e+07	1.92914e+07	5.75601e+06	2.60164e+07	3.28298e+07	9.68116e+06	4.22532e+06	1.39977e+07	3.47781e+06	1.18909e+07	6.28002e+06	5.09039e+06	8.82853e+06	4.96169e+06	2.20317e+07	1.09065e+07	1.71048e+07	1.82171e+07	7.20431e+07	7.27951e+07	7.58204e+06	5.40254e+06
5-Nitrobarbituric acid	271.965	pos		174.014	Carboxylic_acids_and_derivatives	6.09062e+06	2.29342e+06	1.89685e+06	2.42208e+06	3.882e+06	4.70672e+06	4.89663e+06	3.38066e+06	3.38626e+06	4.64075e+06	4.75979e+06	1.01258e+06	2.56455e+06	3.55301e+06	3.27082e+06	3.42556e+06	275420	975001	3.10838e+06	2.02923e+06	1.99455e+06	4.87863e+06	1.91239e+06	4.19418e+06	4.96013e+06	4.99438e+06	9.06008e+06	2.22148e+06	3.22172e+06	5.53046e+06	5.53424e+06	4.69219e+06	2.84891e+06	5.75597e+06	2.39926e+06	6.99623e+06	5.04316e+06	3.08634e+06	4.34464e+06	2.81672e+06	2.07078e+06	2.01557e+06	2.07325e+06	3.31863e+06
5-Nitroisophthalamide	243.476	pos		210.05	Benzene_and_substituted_derivatives	3.07488e+07	3.24256e+07	5.16334e+07	3.32027e+07	1.91238e+07	5.871e+07	3.15204e+07	6.4506e+07	3.8482e+07	5.03004e+07	3.99351e+07	2.27419e+07	2.22145e+07	3.65968e+07	3.12321e+07	2.18938e+07	2.71361e+07	2.59251e+07	3.62668e+07	4.32192e+07	2.37184e+07	3.84823e+07	5.48856e+07	2.98142e+07	2.35346e+07	3.84182e+07	4.96587e+07	3.25558e+07	1.9347e+07	3.80502e+07	5.08003e+07	4.09288e+07	2.24332e+07	2.36607e+07	3.07294e+07	2.55937e+07	3.02357e+07	7.5062e+07	3.02295e+07	2.32441e+07	8.60219e+06	5.45062e+07	3.15266e+07	3.35815e+07
5-[(2R)-2-{[2-(2-Ethoxyphenoxy)ethyl]amino}propyl]-2-methoxybenzenesulfonamide	97.4093	pos	C07124	409.184	Benzene_and_substituted_derivatives	387408	8.83079e+07	2.73751e+06	1.11173e+06	266564	202959	1.34646e+06	4.99223e+06	3.14432e+06	947217	7.45052e+07	2.04546e+06	6.78124e+06	6.24928e+06	1.78004e+06	7.95795e+08	382505	5.55829e+06	229413	448754	896400	4.18271e+06	9.10723e+08	5.78382e+08	1.97274e+06	1.53316e+08	3.75883e+07	1.42485e+06	7.02125e+06	6.8398e+08	403585	328683	181025	1.22293e+06	1.81852e+08	2.20719e+06	4.1037e+07	6.25291e+06	4.20653e+07	136424	6.18806e+08	1.33038e+09	219584	106208
6-(Chloromethyl)-N2-(2,4-dimethylphenyl)-1,3,5-triazine-2,4-diamine	694.566	pos		172.087	Triazines	5.22199e+06	2.92488e+06	5.53031e+06	2.40755e+06	2.80744e+06	2.27831e+06	6.29567e+06	5.49829e+06	4.76343e+06	7.56382e+06	2.3874e+06	4.05168e+06	6.86424e+06	4.51861e+06	6.81509e+06	5.06227e+06	5.19546e+06	1.89263e+07	7.04225e+06	5.761e+06	3.47024e+06	5.17717e+06	8.80962e+06	3.07168e+06	7.67782e+06	5.54113e+06	5.69478e+06	5.09429e+06	3.40705e+06	6.28627e+06	3.472e+06	4.50828e+06	2.12391e+06	5.00094e+06	1.00592e+07	1.92335e+06	6.32276e+06	6.29819e+06	6.47435e+06	4.31048e+06	1.98756e+06	5.27671e+06	2.34969e+06	8.21034e+06
6-Fluoro-1H-indole-2-carboxylic acid	36.3018	pos		180.048	Indoles_and_derivatives	1.31286e+08	1.29802e+08	7.62722e+07	1.77032e+08	525615	1.5615e+08	3.43127e+07	1.89238e+08	1.92471e+08	2.10671e+08	1.0583e+08	7.23161e+07	5.23828e+08	2.1416e+08	5.98192e+07	5.63772e+07	373953	917107	2.28056e+08	2.03401e+06	1.20862e+08	2.41898e+08	1.13521e+08	1.01775e+06	8.91282e+07	9.97239e+07	1.03789e+08	5.29663e+07	2.08197e+06	6.21909e+07	9.13896e+07	2.37567e+08	1.54048e+08	8.4325e+07	7.69889e+07	9.92219e+07	207239	9.42961e+07	1.22001e+08	2.51286e+07	7.24938e+07	3.32601e+08	6.34393e+07	1.35603e+07
6-Hydroxy-3,4-dihydro-1(2H)-naphthalenone	301.176	pos		163.075	Tetralins	995604	1.86617e+07	7.49827e+06	1.02354e+07	5.79593e+06	6.15771e+06	6.7436e+06	6.04285e+06	6.92561e+06	9.53712e+06	1.04411e+07	1.5527e+07	6.55288e+06	9.6858e+06	1.47682e+07	1.59815e+07	1.26465e+07	6.79459e+06	1.86022e+07	7.86439e+06	5.79093e+06	1.14037e+07	1.81502e+07	1.79687e+07	8.08575e+06	1.71345e+07	5.6138e+06	5.86792e+06	6.31884e+06	6.89327e+06	5.84987e+06	6.11386e+06	1.55052e+07	6.52006e+06	1.48073e+07	6.73003e+06	6.77948e+06	8.04297e+06	7.10646e+06	7.86568e+06	1.43505e+07	1.5154e+07	5.81659e+06	7.47353e+06
6-Methyl-5-hepten-2-one	32.8616	pos	C07287	109.101	Organooxygen_compounds	1.96334e+07	1.57806e+07	1.55256e+07	1.67472e+07	1.73415e+07	1.49558e+07	1.74344e+07	1.15556e+07	1.28505e+07	1.21633e+07	1.75913e+07	1.49173e+07	1.55783e+07	2.00849e+07	1.12516e+07	8.86699e+06	1.42502e+07	1.60491e+07	1.45037e+07	1.29478e+07	1.42651e+07	1.57602e+07	1.10886e+07	1.39867e+07	2.04862e+07	1.47303e+07	1.30595e+07	1.27188e+07	1.31287e+07	9.60724e+06	1.57702e+07	1.2442e+07	1.3083e+07	1.57893e+07	1.31394e+07	1.74841e+07	1.70231e+07	1.66249e+07	1.7752e+07	1.52779e+07	9.09233e+06	1.00136e+07	1.67272e+07	1.23443e+07
7-Ethyl-10-(4-N-aminopentanoic acid)-1-piperidino)carbonyloxycamptothecin	228.123	pos	C16542	619.286	Camptothecins	1.22091e+06	2.07124e+06	2.30018e+06	615968	1.00389e+06	1.40976e+06	1.94626e+06	683124	1.46251e+06	5.47181e+06	1.14238e+06	444510	1.75277e+06	4.7909e+06	658143	742882	1.33416e+06	2.00463e+06	2.25796e+06	1.31629e+06	386626	2.21428e+06	1.67669e+06	581045	1.34521e+06	2.88447e+06	1.15115e+06	788055	537113	552627	1.70773e+06	2.3596e+06	618833	748529	1.22698e+06	1.6455e+06	1.72693e+06	763355	1.23323e+06	1.1608e+06	536788	509532	1.57949e+06	824727
7-Hydroxy-10-(2-hydroxypropan-2-yl)-2,2a,4,7b,13a-pentamethyl-6-oxo-2a,3,4,6,7,7a,7b,8,9,10,11a,12,13,13a-tetradecahydro-2H-oxeto[2',3':1,5]cyclopenta[1,2-h]pyrano[3,2-a]xanthene-3,8-diyl diacetate	33.5613	pos		611.286	Oxepanes	2.62631e+06	3.31351e+06	4.88353e+06	1.76821e+06	1.17227e+06	618390	834782	2.03209e+06	4.57657e+06	4.12276e+06	1.57959e+07	4.52683e+07	3.80668e+07	6.40706e+06	4.62811e+06	4.53117e+06	7.92146e+06	7.46658e+06	278308	1.19511e+07	2.79978e+07	1.28818e+07	2.81053e+07	1.29886e+06	7.09684e+06	1.2114e+07	1.07933e+07	2.6714e+07	2.00811e+06	2.38342e+07	4.25639e+06	5.74588e+06	3.05772e+06	216271	2.99315e+06	1.87689e+07	8.57075e+06	9.35602e+06	8.78733e+06	5.06853e+06	5.26703e+06	1.33227e+07	2.46985e+06	3.71387e+06
7-Hydroxy-4-methylchromen-2-one	307.793	pos	C03081	177.055	Coumarins_and_derivatives	1.15811e+06	2.30288e+06	1.2327e+06	589745	1.24724e+06	490482	2.5685e+06	1.09409e+06	533772	1.91571e+06	1.12604e+06	1.00909e+07	763446	808371	1.2565e+06	5.95802e+06	3.13875e+06	1.38107e+06	455831	260460	342509	1.87783e+06	6.93379e+06	1.31408e+07	1.64515e+06	3.18048e+06	255342	1.14112e+06	780858	3.69067e+06	855977	1.65903e+06	4.93914e+06	1.3961e+06	1.35251e+07	774335	952766	2.68593e+06	522927	1.23543e+06	2.5417e+06	1.79301e+06	800032	1.07705e+06
7-Methylguanine	175.39	pos	C02242	166.072	Imidazopyrimidines	1.13767e+08	6.02721e+07	8.12791e+07	7.44306e+07	2.48857e+07	3.83847e+07	2.00015e+07	2.11248e+08	6.99819e+07	5.47014e+07	8.04772e+07	1.86699e+08	6.41417e+07	8.0485e+07	6.95865e+07	5.03797e+07	4.6395e+07	4.75581e+07	2.97672e+07	6.69912e+07	7.93716e+07	6.82331e+07	1.28013e+08	1.76409e+08	4.73538e+07	5.51486e+07	1.9155e+08	6.87074e+07	3.04876e+07	1.3101e+08	4.16408e+07	3.09209e+07	8.05682e+07	2.29968e+07	1.02327e+08	6.59352e+07	5.42049e+07	8.55312e+07	1.19425e+08	5.59526e+07	9.31683e+07	1.59212e+08	1.05302e+08	6.33758e+07
7.alpha.,24(S)-Dihydroxycholesterol	229.264	pos	C15518	383.331	Steroids_and_steroid_derivatives	8.29245e+06	2.26061e+06	507614	2.24229e+06	799273	3.17128e+06	159229	5.55935e+06	4.17233e+06	2.25096e+06	6.40162e+06	7.08833e+06	4.12257e+06	1.91988e+06	2.90298e+06	2.11964e+06	4.40951e+06	1.61365e+06	1.0661e+06	847076	1.47545e+06	2.79531e+06	6.59989e+06	4.68306e+06	475006	3.96664e+06	3.5381e+06	3.20532e+06	1.44463e+06	8.37155e+06	1.42017e+06	1.09696e+07	2.97201e+06	594778	3.97362e+06	871005	5.07289e+06	1.74995e+06	3.45658e+06	2.34252e+06	3.04498e+06	3.20927e+06	829474	1.84902e+06
8-Chloroisoquinoline	335.071	pos		164.029	Isoquinolines_and_derivatives	9.00899e+06	1.09142e+07	2.52273e+07	1.2183e+07	2.76531e+07	3.58746e+07	2.91527e+07	3.3213e+07	1.78122e+07	2.86457e+07	2.24886e+07	1.24758e+07	1.66456e+07	1.09952e+07	9.54027e+06	1.30016e+07	1.45013e+07	7.74565e+06	1.45389e+07	5.05389e+06	9.53235e+06	9.80088e+06	1.04003e+07	1.43443e+07	3.02021e+07	6.5649e+06	4.06891e+06	1.26223e+07	1.21456e+07	2.83102e+07	5.45521e+07	3.06216e+07	1.68708e+07	3.58938e+07	2.12089e+07	3.02909e+07	9.10962e+06	2.2789e+07	8.34511e+06	1.40731e+07	1.20595e+06	4.87597e+06	1.1078e+07	5.99713e+06
9-Benzyl-5-[(furan-2-ylmethyl)amino]-7,8,9,10-tetrahydro[1,2,4]triazolo[3,4-a][2,7]naphthyridine-6-carbonitrile	190.173	pos		385.174	Diazanaphthalenes	4.06831e+06	2.75701e+06	1.30866e+06	8.48254e+06	30471.6	2.82254e+06	1.32393e+06	1.01672e+07	1.33777e+06	2.51903e+06	61752.8	9.49191e+06	3.35407e+06	1.74962e+06	4.10443e+06	139009	3.83918e+06	599967	2.51903e+06	2.66022e+06	2.09125e+06	2.21138e+06	1.57686e+07	955746	2.92559e+06	1.33794e+07	1.47578e+06	9.31897e+06	1.80696e+06	3.04678e+06	2.79545e+06	3.88707e+06	32639.2	4.70512e+06	1.04826e+07	109179	8.9676e+06	2.23407e+06	1.11765e+07	4.72137e+06	5.47021e+06	1.21924e+07	4.24966e+06	4.09479e+06
9-methoxycamptothecin	244.864	pos		379.137	Camptothecins	243571	1.05092e+07	309940	539583	534287	1.21195e+06	290486	2.7604e+06	595026	300304	1.52659e+07	272529	1.18643e+06	411921	466250	1.56466e+08	118328	293810	288244	1.05832e+06	61059.5	727991	2.64358e+08	1.67184e+08	257705	151474	1.33481e+07	73672.3	92915	1.57587e+07	228526	161504	151863	159415	4.45939e+07	331051	1.74186e+07	70957	1.93476e+07	6.13013e+06	5.36256e+07	4.68237e+08	67683.9	100970
Abexinostat	323.767	pos		335.095	Benzofurans	5.95462e+06	1.13212e+07	3.98999e+06	3.33661e+06	645859	2.51611e+06	1.16951e+06	9.69359e+06	1.36812e+07	1.86472e+06	2.42329e+06	1.14051e+07	2.34061e+06	9.79903e+06	9.83224e+06	1.20425e+07	5.67522e+06	6.27384e+06	5.69728e+06	6.14092e+06	3.55734e+06	3.66617e+06	1.83494e+07	5.95617e+06	3.00437e+06	1.67909e+07	2.06505e+07	4.98517e+06	1.61099e+06	1.52951e+07	4.45275e+06	3.82445e+06	1.69274e+06	1.10529e+06	1.00672e+07	1.91226e+06	2.11801e+07	3.27399e+06	1.31392e+07	9.53993e+06	4.56174e+07	5.09411e+07	2.50683e+06	1.24605e+07
Acetic acid, 2-[[5-(4-fluorophenyl)-1,3,4-oxadiazol-2-yl]thio]-	574.534	pos		255.019	Thioethers	5.14156e+07	4.63253e+07	2.66994e+07	5.20722e+07	2.3525e+07	2.63295e+07	3.21431e+07	3.17036e+07	2.66908e+07	2.8893e+07	5.31675e+07	2.57346e+07	2.72251e+07	3.07067e+07	3.20711e+07	2.90384e+07	2.09116e+07	3.0889e+07	2.09982e+07	1.0025e+08	5.76176e+07	5.04643e+07	2.59805e+07	2.42469e+07	1.83056e+07	3.14618e+07	4.63878e+07	5.29952e+07	5.83668e+07	4.82334e+07	4.732e+07	2.34559e+07	5.03796e+07	2.85289e+07	9.1523e+07	2.77108e+07	4.95818e+07	2.4903e+07	4.68035e+07	4.21273e+07	2.87588e+07	4.7284e+07	1.97419e+07	1.85606e+07
Acetyl-DL-carnitine	294.116	pos	C02571	204.123	Fatty_Acyls	9.91234e+09	1.24166e+10	3.89381e+09	6.95322e+09	1.11164e+10	3.59586e+09	4.15181e+09	3.26208e+09	1.17982e+10	7.34564e+09	1.33988e+10	5.34041e+09	3.23486e+09	4.23618e+09	1.05858e+10	1.06094e+10	7.32358e+09	1.15432e+10	4.41013e+09	5.35928e+09	2.67702e+09	6.04137e+09	6.60664e+09	6.98013e+09	7.16252e+09	5.99663e+09	8.07851e+09	5.57094e+09	8.09211e+09	1.29871e+10	3.79346e+09	3.22065e+09	7.51627e+09	4.77359e+09	3.59531e+09	7.60445e+09	8.04912e+09	6.79293e+09	2.80949e+09	9.34615e+09	1.41328e+10	6.82218e+09	9.88168e+09	8.7508e+09
Acridine Orange	478.148	pos	C19315	266.16	Quinolines_and_derivatives	2.34883e+06	1.71736e+06	905381	1.2159e+06	177427	1.7436e+06	266775	4.57545e+06	1.5384e+06	334428	5.01178e+06	1.38184e+07	450749	3.67486e+06	925069	2.76537e+06	5.31457e+06	1.53784e+06	7.52274e+06	1.1681e+07	9.84582e+06	5.70884e+06	6.52693e+06	2.95894e+06	2.76072e+06	3.45836e+06	4.17722e+06	8.44786e+06	310105	2.36222e+06	1.52764e+06	2.14335e+06	1.04837e+06	350748	1.85892e+06	2.78336e+06	6.58513e+06	204739	5.55904e+06	1.03987e+06	2.62694e+07	9.10056e+06	3.06362e+06	5.62883e+06
Adenine	151.902	pos	C00147	136.062	Imidazopyrimidines	4.48303e+06	7.22098e+06	5.27774e+06	4.52728e+06	7.49744e+06	1.10704e+07	3.2617e+06	3.12038e+06	3.95095e+06	4.3653e+06	8.83085e+06	2.12926e+08	2.10725e+07	5.07636e+06	3.58604e+06	1.06327e+08	4.13751e+07	3.48818e+06	2.45917e+06	2.58247e+06	7.45393e+06	4.16352e+06	6.76825e+06	5.60765e+06	3.63654e+06	3.17622e+06	4.81898e+06	5.60404e+06	3.33819e+06	5.71027e+06	4.10579e+06	4.04118e+06	3.34127e+06	3.61367e+06	6.09012e+06	2.37305e+06	8.08881e+06	5.55342e+06	8.9095e+07	358798	5.56565e+06	420312	2.95769e+06	6.42692e+06
Adenosine	65.8076	pos	C00212	268.106	Purine_nucleosides	535702	1.37904e+07	1.7816e+07	291100	2.2794e+06	110717	291313	6.61467e+06	288027	202252	602868	227807	9.52474e+06	2.224e+07	8.87351e+06	121880	1.11716e+06	1.64331e+06	2.62531e+07	1.81551e+06	1.04889e+06	367617	1.25222e+07	1.28971e+07	187014	2.65569e+07	6.35545e+07	527131	358811	2.4089e+06	1.3173e+07	134012	3.02039e+07	81001.5	6.34883e+06	303202	2.33341e+08	2.79048e+06	1.31545e+07	5.09062e+07	2.24553e+09	1.95493e+06	82973.6	2.54539e+07
Adipoyl-L-carnitine	368.376	pos		290.16	Fatty_Acyls	1.08747e+08	5.84404e+07	6.10312e+07	3.90471e+07	4.49011e+07	1.91481e+07	1.2807e+07	3.82739e+07	1.15008e+08	8.24016e+07	4.80316e+07	1.74325e+08	1.03163e+07	7.79371e+07	2.65608e+08	3.43046e+08	4.98765e+07	9.02356e+07	4.18362e+07	7.47137e+07	3.84791e+07	1.24807e+08	1.72885e+08	1.23409e+08	6.11755e+07	2.42809e+08	2.0373e+08	2.21699e+07	4.72325e+07	1.91993e+08	1.96693e+07	1.0549e+08	9.49863e+07	1.17204e+07	2.32557e+07	4.48991e+07	2.37449e+08	6.07744e+07	1.05847e+08	3.9223e+07	1.15236e+09	2.83949e+08	9.49834e+07	6.52014e+07
Aflatoxin B2	405.334	pos	C16753	315.08	Coumarins_and_derivatives	1.39958e+06	1.33871e+06	2.74331e+06	1.33702e+06	1.21573e+06	3.21062e+06	1.08866e+09	3.05228e+09	1.02099e+09	9.83827e+08	1.00499e+09	9.64218e+08	3.07223e+06	3.44259e+06	1.89619e+09	1.50691e+06	5.83723e+06	3.20324e+06	4.58109e+06	6.04445e+06	2.13726e+06	1.56829e+06	1.70077e+06	3.58989e+06	1.37573e+06	4.22832e+06	4.0935e+06	1.84852e+06	5.32117e+06	3.36997e+06	1.61413e+06	1.96931e+06	1.92934e+06	3.13388e+06	1.06151e+09	2.54538e+09	1.30719e+06	1.38182e+06	4.65105e+06	2.01006e+06	6.34344e+06	1.16016e+09	4.78469e+06	6.00954e+06
Aflatoxin b1	25.4237	pos	C06800	335.053	Coumarins_and_derivatives	120073	58879.3	971657	67814.5	664216	761721	130442	3.67319e+06	305594	819593	503949	841549	286692	629459	3.71423e+06	36141.5	190541	38634.7	176260	174402	505669	76337.3	2.31171e+06	1.75045e+06	1.70788e+07	1.50683e+06	4.87976e+06	700788	523963	31370.7	595693	8.07269e+06	188120	415495	30302.1	817891	1.38345e+07	2.1582e+06	1.86036e+07	3.5536e+06	6.95785e+06	495027	4.71503e+06	2.77249e+06
Allantoic acid	502.816	pos	C00499	177.061	Carboxylic_acids_and_derivatives	9.25921e+06	7.87936e+06	8.48129e+06	9.38e+06	6.96511e+06	8.09599e+06	8.07351e+06	1.63472e+07	4.17463e+06	8.43968e+06	1.34485e+07	5.89073e+06	7.88205e+06	1.11864e+07	4.1419e+06	6.79618e+06	5.56782e+06	4.58002e+06	5.9467e+06	8.01426e+06	1.11271e+07	5.18023e+06	1.10059e+07	1.69504e+07	1.0474e+07	3.96951e+06	2.02631e+07	1.06781e+07	5.73247e+06	1.09528e+07	2.45366e+07	1.40951e+07	7.69579e+06	1.5203e+07	3.772e+06	9.20931e+06	8.18901e+06	6.53585e+06	8.84252e+06	7.59139e+06	1.56882e+06	4.43394e+06	5.53774e+06	8.55405e+06
Aminophenazone	424.094	pos	C07539	232.14	Azoles	4.92925e+07	4.5588e+07	2.28954e+06	1.08548e+06	1.47752e+06	6.25489e+07	560539	2.10572e+08	953523	6.17493e+06	666975	1.07706e+06	1.16906e+08	1.4342e+08	7.31127e+07	3.66327e+06	2.2189e+06	818078	1.74143e+07	1.41882e+06	2.03554e+06	3.69179e+07	2.42477e+06	2.83968e+06	1.00812e+06	4.87482e+06	4.47559e+06	992352	1.63552e+07	3.47497e+06	2.34262e+06	1.88295e+06	7.61212e+07	1.16742e+06	1.387e+06	6.58393e+06	1.49276e+06	2.47777e+07	1.85884e+06	1.88282e+06	2.19724e+07	2.9906e+08	1.64907e+06	1.41648e+06
Amiodarone	37.5847	pos	C06823	646.031	Organooxygen_compounds	9.84025e+08	4.7684e+08	3.22705e+09	4.3163e+08	125290	586319	4.13547e+07	125290	8.25841e+07	8.84587e+07	4.13547e+07	2.44865e+08	1.07592e+09	1.09149e+09	7.36206e+08	2.14562e+07	3.82997e+08	1.44114e+08	3.12348e+08	474892	125290	3.12348e+08	2.6176e+08	1.85943e+08	125290	2.58791e+08	2.36351e+08	824495	125290	2.03834e+09	125290	1.44114e+08	675960	4.13547e+07	4.19108e+08	2.78446e+07	1.44114e+08	4.13547e+07	474892	3.77801e+08	2.13344e+08	2.6176e+08	125290	4.13547e+07
Amlodipine	191.053	pos	C06825	392.123	Pyridines_and_derivatives	1.09622e+08	2.62862e+08	3.10397e+07	7.48118e+07	39079.3	4.13784e+07	47569.5	1.86528e+08	44364.8	1.06875e+08	43574.9	1.45077e+08	1.24046e+08	1.09911e+08	1.97632e+08	1.22993e+08	1.33276e+08	9.90309e+06	1.06875e+08	57812.2	4.13784e+07	1.06875e+08	1.34565e+08	1.34565e+08	9.90309e+06	1.34565e+08	5.42099e+08	73674.4	41949.9	8.36672e+07	1.6891e+08	7.48118e+07	1.17747e+08	4.22568e+07	1.80714e+08	54397.9	2.24366e+08	39079.3	1.97642e+07	1.46244e+08	1.48198e+06	1.34565e+08	5.15906e+07	44759.7
Ampicillin	155.768	pos	C06574	160.043	Organooxygen_compounds	1.54358e+06	1.7919e+06	1.18912e+06	3.84554e+08	1.81365e+06	1.49278e+06	1.83418e+07	4.94527e+08	1.62166e+06	1.36658e+06	1.35377e+06	1.06778e+06	1.45396e+06	1.02666e+06	690125	2.29171e+06	1.4972e+06	1.22431e+06	1.13978e+06	5.28927e+07	1.15617e+06	1.52561e+06	808553	7.03123e+08	1.37933e+06	1.46263e+06	1.50126e+07	2.44356e+08	4.28248e+08	918712	969240	1.85929e+06	1.6333e+06	6.43e+07	1.28876e+06	1.81688e+06	3.01353e+06	1.13409e+08	2.98918e+06	1.26533e+06	8.61324e+07	1.86524e+08	1.59662e+06	1.5206e+06
Anabasamine	327.768	pos	C18489	254.161	Pyridines_and_derivatives	1.11198e+06	3.14468e+06	2.22345e+06	950332	934209	6.80797e+07	1.51959e+07	2.69081e+06	1.32004e+06	1.98305e+06	1.48039e+07	2.98972e+06	1.05277e+06	2.12341e+06	2.61993e+06	1.5016e+07	1.16954e+06	846011	1.32694e+06	2.93564e+07	1.75184e+06	1.31809e+06	2.18195e+06	849193	2.80291e+07	8.64481e+06	6.2554e+06	2.02778e+06	743151	2.01795e+06	2.69599e+08	1.34595e+06	652576	6.23737e+07	1.36859e+06	1.29746e+06	2.08486e+06	761060	2.33066e+07	1.12143e+06	4.72139e+06	3.45587e+06	567971	807575
Andrastin A	183.097	pos		487.28	Steroids_and_steroid_derivatives	4.78489e+06	5.74034e+06	3.87598e+06	1.24114e+07	1.75029e+07	3.18206e+06	1.48258e+07	5.96456e+06	7.72775e+06	8.57371e+06	1.52076e+07	3.3435e+06	5.82613e+06	3.8901e+06	3.19462e+06	8.28578e+06	1.27087e+07	1.17067e+07	8.18022e+06	1.23726e+06	429381	7.63315e+06	2.63347e+06	1.14018e+07	1.21863e+07	9.96837e+06	2.70929e+06	3.9609e+06	1.36984e+07	1.9852e+06	1.63028e+07	2.9151e+07	1.28988e+07	2.26663e+07	5.67185e+06	2.00906e+07	1.57264e+07	3.95259e+06	1.26555e+07	1.21849e+07	4.69357e+06	3.54699e+06	4.58535e+06	7.17608e+06
Androstane-3,17-diol, (3.alpha.,5.alpha.,17.beta.)-	164.838	pos	C03852	257.226	Steroids_and_steroid_derivatives	967146	4.5509e+06	2.49946e+06	4.04141e+06	74430.4	216985	57701.7	226859	694633	1.28669e+06	1.20263e+06	3.06046e+06	664557	955723	1.49099e+06	6.17421e+06	753502	102768	937567	1.05416e+06	978314	2.37019e+06	3.20738e+06	1.7052e+06	1.02299e+06	3.94584e+06	1.57631e+06	1.03354e+06	955942	1.0825e+06	139053	101092	1.51096e+06	926722	863716	1.79973e+06	2.49024e+06	829117	1.34755e+06	583392	665814	2.59419e+06	707458	1.11178e+06
Aniline	248.135	pos	C00292	94.0651	Benzene_and_substituted_derivatives	1.2995e+07	9.55148e+06	5.69475e+06	8.26344e+06	3.24569e+06	4.66302e+06	5.58844e+06	1.02704e+07	6.89777e+06	4.6889e+06	5.21931e+06	1.17669e+07	5.03043e+06	7.96421e+06	9.34471e+06	6.46991e+06	8.41848e+06	1.29595e+07	4.77323e+06	9.05477e+06	7.58975e+06	4.52131e+06	1.74242e+07	8.90638e+06	7.33139e+06	6.48621e+06	1.0504e+07	6.34046e+06	3.37828e+06	8.27162e+06	5.75737e+06	1.29157e+07	5.0819e+06	6.13418e+06	7.66696e+06	4.71825e+06	8.01491e+06	5.70817e+06	1.59244e+07	6.67945e+06	5.13769e+06	1.82241e+06	7.04946e+06	5.93439e+06
Aprepitant	361.342	pos	C21555	557.148	Oxazinanes	407341	6.95349e+06	7.3464e+06	162123	7.08206e+06	6.23758e+06	6.96577e+06	7.41785e+06	5.21727e+06	7.27621e+06	4.59739e+06	6.69611e+06	8.26274e+06	9.27814e+06	5.79136e+06	5.05567e+06	1.10079e+07	162854	1.709e+07	2.95807e+07	1.39213e+07	1.17587e+07	1.54742e+07	251781	2.29671e+06	1.19728e+07	3.9712e+06	1.03733e+07	4.64725e+06	5.85699e+06	4.64725e+06	3.86191e+06	7.20369e+06	4.77892e+06	5.66401e+06	3.07486e+06	5.72769e+06	5.37224e+06	28125.6	6.78731e+06	2.18404e+07	6.85716e+06	2.30089e+06	7.54722e+06
Arg-Ala-Lys	298.466	pos		374.254	Carboxylic_acids_and_derivatives	946759	1.6073e+06	1.3037e+06	1.64625e+06	479098	373024	364228	1.691e+06	2.51231e+06	3.11068e+06	426784	2.21466e+06	2.11316e+06	869631	6.24159e+06	1.83897e+06	587453	2.70409e+06	2.18461e+06	5.80418e+06	1.08201e+06	1.81458e+06	1.68057e+06	192464	578486	6.82576e+06	1.20601e+07	1.6367e+06	1.03739e+06	2.28231e+07	187613	311889	245224	109922	2.49611e+06	710728	3.34009e+06	2.82151e+06	1.24847e+06	212707	3.08586e+06	8.07863e+06	3.68431e+06	2.65448e+06
Arg-Gln-Arg	267.409	pos		230.139	Carboxylic_acids_and_derivatives	2.49469e+07	4.9616e+06	4.77418e+06	1.54629e+07	9.41963e+06	1.17538e+07	5.56726e+06	9.81958e+06	1.13404e+07	7.03347e+06	1.43645e+07	5.08005e+06	9.21427e+06	1.21058e+07	3.36656e+07	2.55738e+07	5.16156e+06	8.48571e+06	8.5004e+06	5.43562e+06	5.31626e+06	6.37762e+06	9.02335e+06	3.93252e+07	1.41137e+07	6.85501e+06	5.79654e+06	1.0637e+07	6.57498e+06	9.93985e+06	5.82539e+06	6.76476e+06	6.60413e+06	6.28335e+06	7.44956e+06	8.54157e+06	8.9526e+06	5.12335e+06	6.77269e+06	9.65975e+06	4.20027e+07	4.46533e+06	6.30877e+06	7.02052e+06
Arg-Leu-Arg	211.028	pos		444.296	Carboxylic_acids_and_derivatives	1.3862e+06	4.02014e+06	5.57662e+06	5.57662e+06	5.57662e+06	5.57662e+06	5.57662e+06	5.57662e+06	5.57662e+06	1.05013e+06	5.57662e+06	4.02014e+06	5.57662e+06	1.05013e+06	1.05013e+06	4.33014e+07	3.22866e+06	46530.8	1.05013e+06	5.57662e+06	5.57662e+06	62728.1	871522	3.39042e+06	46530.8	1.22788e+07	1.3862e+06	46530.8	5.57662e+06	1.25264e+06	5.57662e+06	5.57662e+06	1.05013e+06	5.57662e+06	4.02014e+06	5.57662e+06	62728.1	5.57662e+06	46530.8	724463	563473	3.2259e+06	46530.8	5.57662e+06
Arginine	498.762	pos	C00062	175.119	Carboxylic_acids_and_derivatives	7.98533e+06	1.27345e+07	1.8126e+07	1.69879e+07	1.99759e+07	1.57943e+07	8.14748e+06	1.06056e+07	1.56339e+07	1.13014e+07	9.42608e+06	9.85501e+06	9.11537e+06	1.3588e+07	1.11239e+07	2.36008e+07	1.12773e+07	1.33839e+07	9.6944e+06	1.60989e+07	3.21253e+07	1.38104e+07	8.20134e+06	1.52167e+07	1.5977e+07	1.61539e+07	1.64519e+07	1.16917e+07	1.31257e+07	1.86375e+07	2.16787e+07	2.02951e+07	1.66935e+07	1.25414e+07	1.33082e+07	9.33038e+06	1.58288e+07	1.89187e+07	2.10824e+07	1.91795e+07	8.22915e+06	2.08133e+06	1.64433e+07	1.29414e+07
Asclepin	249.468	pos	C08849	539.267	Steroids_and_steroid_derivatives	433689	2.32358e+07	979600	470442	101657	2.59129e+06	110611	3.68177e+06	3.05339e+06	195366	1.77196e+07	1.37964e+06	381242	3.81075e+06	1.37672e+06	3.06994e+08	352792	57677.7	222615	95189.9	274610	3.33314e+06	4.19312e+08	3.25011e+08	122423	350283	5.4925e+07	395458	2.88668e+06	3.45566e+07	183104	6.02471e+06	3.1559e+07	567315	1.34846e+08	373545	4.03916e+07	52508.6	9.13401e+07	171988	1.00673e+08	6.61369e+08	55227.6	95836.4
Aspartame	234.948	pos	C11045	295.122	Carboxylic_acids_and_derivatives	296045	709170	2.32105e+06	3.23973e+06	950550	455398	41305.5	1.33604e+07	153932	169434	185768	4.23712e+06	334540	505019	214443	2.00857e+06	215108	77249.5	109521	6.6099e+06	4.44161e+06	115871	906136	395357	544350	287002	2.82036e+06	4.02985e+06	450091	306132	1.04416e+06	145341	240587	53919	382361	146399	876730	172571	336957	72297.8	626395	368544	135045	270370
Asperglaucide	248.148	pos		467.189	Carboxylic_acids_and_derivatives	8.83427e+06	8.5353e+06	88809.6	4.22525e+06	1.58002e+06	1.57887e+06	1.30956e+06	1.18726e+06	227720	1.37149e+07	6.75073e+06	1.97812e+06	61967.1	373173	274327	9.74553e+07	69766.7	7.43547e+06	1.37149e+07	3.63584e+06	59232	726468	1.79762e+08	1.09489e+08	38179.2	2.86008e+07	1.37527e+07	53959.9	1.62214e+06	1.18377e+07	2.08694e+06	4.22525e+06	1.32804e+07	117524	3.88264e+07	1.61899e+06	1.25509e+07	1.62214e+06	2.221e+07	9.59329e+06	3.8968e+07	3.18934e+08	4.94937e+06	1.6203e+06
Astin C	156.955	pos		572.179	Peptidomimetics	1.23072e+07	4.04542e+06	1.014e+07	3.28899e+07	7.76603e+06	1.57676e+07	644007	1.56764e+07	1.00601e+07	3.99728e+06	7.76603e+06	4.04542e+06	1.00601e+07	9.7758e+06	3.99728e+06	1.19862e+07	4.04542e+06	2.86735e+07	3.99728e+06	1.53259e+06	7.92825e+06	3.99728e+06	1.36129e+07	4.92071e+07	1.47682e+07	1.53358e+07	334898	1.47788e+07	2.44572e+07	1.16832e+07	6.66472e+06	1.21338e+07	3.99728e+06	2.25946e+06	1.53358e+07	9.44373e+06	178786	5.07917e+06	1.49979e+07	1.23072e+07	2.66834e+06	6.72112e+06	1.15241e+07	1.00601e+07
Atorvastatin	117.241	pos	C06834	541.262	Pyrroles	2.84451e+07	4.21335e+07	1.07468e+06	8.75299e+06	3.91864e+06	4.85042e+06	215116	1.30076e+06	418989	6.65226e+07	1.68642e+07	7.99465e+07	4.09527e+06	1.0287e+07	5.5293e+07	6.50937e+08	5.57481e+07	1.39091e+07	6.65226e+07	4.84452e+06	4.85042e+06	1.44655e+06	4.28134e+08	1.8829e+08	1.21224e+07	9.80038e+07	2.69362e+07	1.21224e+07	3.33536e+06	3.51475e+08	3.91864e+06	5.89916e+06	6.30384e+07	276750	7.69779e+07	191496	1.72041e+07	256275	4.12339e+07	3.39296e+07	3.03782e+08	6.63487e+08	1.23443e+07	3.33536e+06
Azocyclotin	264.723	pos	C11092	369.152	Azoles	1.5861e+06	4.51206e+06	2.00097e+06	1.71829e+07	6.30265e+06	4.88289e+07	2.78088e+06	5.96574e+06	3.08584e+06	4.83624e+06	3.39213e+06	1.30555e+06	556563	568427	2.52075e+06	38687.9	1.43313e+06	4.76349e+06	5.54416e+06	49119.6	347044	4.83624e+06	3.32844e+06	2.33899e+06	2.9118e+06	3.50681e+06	402632	2.28665e+06	9.69235e+06	1.37153e+06	7.11146e+06	7.76615e+06	4.97123e+06	8.2057e+06	1.35778e+06	2.2676e+06	5.88325e+06	657235	570380	2.21695e+06	1.48815e+06	4.4061e+07	3.06013e+06	2.48038e+06
Benz[a]anthracene	527.793	pos	C14317	228.09		1.03336e+07	7.20303e+06	1.98143e+07	1.87496e+07	1.06749e+07	9.57198e+06	9.54589e+06	8.93456e+06	1.0413e+07	9.55455e+06	9.82961e+06	9.69407e+06	2.34137e+07	9.77518e+06	1.00465e+07	9.75221e+06	9.55006e+06	9.60411e+06	2.67294e+07	1.0292e+07	9.72039e+06	3.06105e+07	8.36612e+06	7.99592e+06	1.05424e+07	8.37266e+06	6.11563e+06	7.99547e+06	1.39228e+07	1.02649e+07	2.11215e+07	9.64245e+06	2.54032e+07	7.33618e+06	1.00257e+07	9.36492e+06	1.33799e+07	5.4856e+06	9.60206e+06	6.57112e+06	6.66073e+06	9.58072e+06	8.62853e+06	1.01403e+07
Benzamide, N-[[(2-hydroxy-5-nitrophenyl)amino]thioxomethyl]-3,5-dimethyl-	199.831	pos		346.086	Benzene_and_substituted_derivatives	2.18971e+06	5.84085e+06	3.73072e+06	1.85395e+06	469006	24713.4	277902	3.78334e+06	5.49134e+06	1.61054e+06	136494	4.61861e+06	1.95033e+06	8.0328e+06	1.16673e+06	4.9243e+06	4.38284e+06	2.73875e+06	1.71716e+06	3.11171e+06	85327.3	1.15734e+06	356203	420902	86121	1.05625e+07	100974	887401	960112	1.30809e+06	21227.9	1.40031e+06	3.38717e+06	28129.7	3.83454e+06	952033	1.49022e+06	36647.1	1.56951e+07	3.36701e+06	1.50332e+07	1.41402e+07	374280	264217
Benzoic acid, 6-[2-hydroxy-4-methyl-6-(3-oxo-1-buten-1-yl)phenoxy]-2-methoxy-3-(1-methoxy-3-methylbutyl)-	323.12	pos		465.194	Benzene_and_substituted_derivatives	400932	1.16209e+07	98971.9	141527	2.57034e+06	2.59245e+06	2.30661e+06	762990	724271	202195	3.37522e+07	1.16135e+06	140550	259278	719153	8.57102e+06	105411	28271.9	4.04696e+06	50306.8	2.57725e+06	2.95218e+06	8.43157e+07	5.32787e+07	8.24725e+06	184053	4.57347e+07	154758	149766	380146	75263.1	4.48606e+06	215094	26197.5	3.64497e+07	121594	3.43146e+07	170938	3.40893e+07	660712	1.12414e+07	1.77613e+08	6.27262e+06	2.68642e+06
Benzyl alcohol	33.4627	pos	C00556	91.0542	Benzene_and_substituted_derivatives	3.27295e+07	2.91075e+07	2.49797e+07	2.93563e+07	3.24419e+07	3.76641e+07	3.03972e+07	2.66208e+07	2.90797e+07	2.65325e+07	2.69847e+07	2.52699e+07	2.94262e+07	2.90348e+07	2.40984e+07	1.50064e+07	2.77958e+07	2.52616e+07	3.24083e+07	2.63707e+07	2.12046e+07	2.6221e+07	1.89112e+07	2.36419e+07	3.06135e+07	3.10536e+07	1.66291e+07	2.16598e+07	3.25588e+07	1.5593e+07	2.77594e+07	2.59175e+07	2.36798e+07	2.82815e+07	2.47081e+07	3.61905e+07	2.82642e+07	3.63588e+07	2.75243e+07	2.42344e+07	3.08121e+07	2.93768e+07	2.72148e+07	4.35681e+07
Benzyldimethylstearylammonium cation	121.206	pos		388.394	Benzene_and_substituted_derivatives	3.46663e+07	2.99146e+07	2.61769e+07	4.30252e+07	3.9707e+07	3.78564e+07	3.6856e+07	3.13847e+07	2.95564e+07	3.26796e+07	3.30407e+07	2.35698e+07	2.92997e+07	3.09438e+07	4.21645e+07	3.39766e+07	2.35012e+07	2.85641e+07	2.75701e+07	3.14663e+07	2.79153e+07	2.65518e+07	2.40639e+07	2.49195e+07	2.66544e+07	2.91635e+07	3.63204e+07	3.13211e+07	3.62646e+07	2.27356e+07	2.70503e+07	2.8664e+07	2.85578e+07	3.85175e+07	3.4239e+07	3.21868e+07	3.05538e+07	2.99398e+07	2.59248e+07	2.63791e+07	3.15016e+07	2.56041e+07	3.35779e+07	2.81588e+07
Benzyldimethyltetradecylammonium cation	124.539	pos	C06525	332.331	Benzene_and_substituted_derivatives	5.15332e+06	2.74684e+06	3.29098e+06	6.99824e+06	5.07633e+06	4.4103e+06	4.51805e+06	3.6618e+06	4.17683e+06	3.47056e+06	2.31188e+06	2.47018e+06	1.77359e+06	2.95666e+06	4.71923e+06	2.02461e+06	2.30262e+06	2.03561e+06	2.63489e+06	3.93953e+06	3.37729e+06	3.69417e+06	2.53574e+06	2.84208e+06	2.10109e+06	2.40647e+06	4.74126e+06	3.12152e+06	4.2869e+06	989269	2.69372e+06	6.20867e+06	2.51709e+06	5.08364e+06	4.8917e+06	2.49337e+06	3.13172e+06	2.63318e+06	2.24021e+06	2.2042e+06	2.28562e+06	2.31884e+06	3.17105e+06	2.04562e+06
Betaine	260.564	pos	C00719	118.086	Carboxylic_acids_and_derivatives	4.86187e+09	1.82061e+09	1.44171e+09	1.50999e+09	1.99682e+09	7.99757e+08	1.67828e+09	1.57284e+09	1.64713e+09	3.66317e+09	3.80509e+09	3.50579e+09	2.18619e+09	1.63782e+09	2.36006e+09	2.82518e+09	2.94494e+09	2.21521e+09	1.21074e+09	1.05012e+09	3.53173e+09	1.62883e+09	1.86116e+09	1.40137e+09	4.74583e+09	1.18605e+09	5.968e+09	2.14435e+09	1.77281e+09	1.83839e+09	3.23346e+09	4.15599e+09	1.50381e+09	2.14108e+09	1.22017e+09	2.55659e+09	1.41192e+09	2.48776e+09	2.87672e+09	2.03236e+09	3.68978e+09	4.92701e+09	4.22178e+09	3.81894e+09
Betonicine	279.386	pos	C08269	160.097	Carboxylic_acids_and_derivatives	1.10214e+07	2.39183e+06	2.32518e+07	3.94239e+07	6.6948e+06	969268	7.08426e+06	3.47023e+06	2.20725e+07	2.43119e+07	4.86967e+07	7.5998e+07	2.83141e+06	815339	1.08082e+08	5.37351e+07	2.38676e+07	9.03172e+06	1.35478e+07	4.88305e+07	5.57247e+07	4.58486e+07	1.29166e+08	2.63005e+07	1.61643e+07	7.23823e+07	5.3835e+07	2.20243e+06	3.6091e+06	7.16963e+06	1.77813e+06	7.11814e+07	1.05783e+08	4.72678e+06	9.44082e+07	1.13655e+07	4.39026e+07	1.02873e+08	1.69117e+07	2.45793e+07	1.92317e+08	2.17096e+08	3.69886e+07	7.48898e+07
Bilirubin	209.342	pos	C00486	585.271	Tetrapyrroles_and_derivatives	2.43952e+07	4.53828e+07	6.72213e+07	2.01204e+07	6.88426e+07	3.61297e+07	2.10616e+07	2.37985e+07	4.11527e+07	8.46137e+07	9.98392e+07	1.19689e+08	1.40132e+08	4.53085e+07	4.09035e+07	2.01307e+07	2.03827e+08	9.67612e+07	1.63379e+07	2.17269e+08	3.43873e+08	1.76403e+08	5.74793e+07	4.51539e+07	6.82008e+07	1.08675e+08	2.75084e+08	9.96652e+07	4.68915e+07	2.26072e+08	5.61484e+07	2.14963e+07	1.85005e+08	5.05496e+07	7.31036e+07	7.70382e+07	1.66351e+07	4.07948e+07	7.49983e+07	2.41703e+07	2.4267e+07	5.75782e+08	2.9361e+07	5.80819e+07
Biliverdin	211.056	pos	C00500	583.255	Tetrapyrroles_and_derivatives	5.34826e+06	9.63754e+06	1.0064e+07	2.33244e+06	1.23053e+07	9.46919e+06	2.37138e+06	9.38819e+06	7.27426e+06	1.7571e+07	2.33151e+07	2.34822e+07	4.1591e+07	1.12457e+07	8.10631e+06	3.79157e+06	6.69204e+07	1.62351e+07	5.33084e+06	2.29986e+07	6.26744e+07	4.8635e+07	2.18019e+07	6.50431e+06	8.63339e+06	2.95476e+07	4.16788e+07	1.51982e+07	1.2039e+07	3.1255e+07	1.03053e+07	4.29225e+06	3.72279e+07	1.21512e+07	1.23347e+07	2.03826e+07	3.91684e+06	6.8209e+06	1.65758e+07	6.3915e+06	3.56546e+06	2.94983e+07	5.72922e+06	1.14191e+07
Bisphenol A diglycidyl ether	244.849	pos	C14348	363.163	Benzene_and_substituted_derivatives	2.69856e+06	1.01106e+08	3.14106e+06	3.37514e+06	1.78662e+06	1.67603e+06	2.80098e+06	2.23885e+07	6.6983e+06	3.18714e+06	1.42034e+08	5.51619e+06	1.49454e+06	5.94781e+06	4.43042e+06	1.40345e+09	2.27224e+06	1.11295e+06	2.04387e+06	1.63959e+06	2.85701e+06	7.26091e+06	1.89225e+09	1.36934e+09	1.22837e+06	3.27325e+06	1.20325e+08	2.20952e+06	1.27864e+06	1.50037e+08	1.46187e+06	1.83663e+06	1.78711e+06	1.00851e+06	4.5333e+08	3.66446e+06	1.64891e+08	2.56901e+06	2.00723e+08	1.68966e+06	4.85427e+08	2.46994e+09	1.99008e+06	1.41967e+06
Borrelidin	211.259	pos	C15687	454.293	Macrolides_and_analogues	9.30524e+06	2.29755e+07	1.10331e+06	8.27752e+06	3.5422e+06	1.13317e+07	2.93612e+06	8.2244e+06	3.35221e+06	477115	2.23402e+07	8.94105e+07	2.89452e+07	1.64354e+07	1.68269e+07	7.43083e+06	1.98151e+07	5.28739e+06	533361	6.2309e+07	7.36667e+07	3.08227e+06	1.03226e+07	3.4253e+06	1.24383e+06	9.46385e+06	3.13858e+07	2.77906e+07	1.86444e+06	3.31433e+07	3.52572e+07	1.12935e+07	1.95139e+07	1.37126e+06	1.61627e+06	1.12199e+07	6.05778e+06	2.27329e+06	5.23952e+07	4.9577e+06	3.41846e+06	2.06899e+07	2.15456e+07	4.79894e+07
Botran	356.208	pos	C11000	208.972	Benzene_and_substituted_derivatives	6.23081e+06	1.30774e+07	1.56804e+07	4.87866e+06	8.77991e+06	7.66523e+06	6.14453e+06	3.9163e+06	1.00268e+07	1.60743e+07	237948	9.29555e+06	1.47583e+07	1.1321e+07	5.27254e+06	1.12322e+07	1.40093e+07	4.64582e+06	6.53583e+06	1.77534e+07	7.54116e+06	6.98609e+06	9.0549e+06	1.97671e+07	5.92605e+06	8.39471e+06	3.96589e+07	4.9479e+06	4.82246e+06	1.26408e+07	1.67752e+07	4.802e+06	7.73007e+06	1.04629e+07	1.12517e+07	1.61492e+07	1.00496e+07	7.28073e+06	6.18812e+06	7.98091e+06	199048	1.63932e+07	6.71969e+06	4.20003e+06
Brefeldin C	80.7633	pos		229.155	Macrolides_and_analogues	2.26819e+07	3.03903e+07	2.73121e+07	1.04802e+06	216132	369957	1.04835e+07	5.33105e+06	950792	111728	285590	133016	8.45667e+06	2.13654e+07	3.28027e+06	2.47558e+06	3.00407e+07	2.56036e+07	9.74304e+06	1.42599e+07	8.29367e+06	9.11741e+06	1.02381e+07	4.43301e+06	6.02024e+06	2.06545e+07	1.45336e+07	1.4726e+07	1.35743e+07	3.57327e+06	3.40547e+07	3.0657e+07	6.88971e+06	1.23273e+07	2.92021e+06	99816.8	3.92693e+06	1.87015e+07	1.10052e+07	6.379e+07	923058	1.33804e+07	1.07542e+07	2.24819e+07
Bufalin	558.031	pos	C16922	369.25	Steroids_and_steroid_derivatives	1.57361e+07	6.8137e+06	5.2604e+06	3.41582e+06	902422	2.60713e+06	1.15456e+06	7.38472e+06	3.24453e+06	1.56909e+06	2.4652e+06	7.4036e+06	2.09851e+06	4.26882e+06	3.15854e+06	3.76816e+06	3.9164e+06	3.42988e+06	2.82086e+06	6.55555e+06	2.85884e+06	2.53499e+06	9.29417e+06	4.24097e+06	1.63855e+06	6.28111e+06	1.24012e+07	2.04458e+06	1.14442e+06	6.2665e+06	5.23311e+06	2.18624e+06	2.4399e+06	1.39549e+06	3.04455e+06	1.85339e+06	5.20761e+06	1.409e+06	7.32346e+06	2.83491e+06	1.08851e+07	9.28394e+06	2.11402e+06	4.13992e+06
Butabarbital	346.316	pos	C07827	157.061	Diazines	1.26137e+07	2.25894e+07	6.06067e+06	2.63455e+06	5.7041e+06	2.83638e+06	1.76936e+06	3.23827e+06	2.0801e+06	5.57799e+06	2.61361e+06	5.72695e+06	6.94499e+06	6.44274e+06	5.60176e+06	1.56874e+07	8.18101e+06	5.94511e+06	3.63418e+06	1.78233e+07	8.98261e+06	1.27592e+07	3.12056e+07	9.08152e+06	3.98575e+06	2.24582e+07	2.23866e+07	3.90435e+06	5.23819e+06	1.88585e+07	5.4827e+06	3.53933e+06	7.97342e+06	5.25143e+06	7.83491e+06	3.18918e+06	9.476e+06	8.10973e+06	1.02837e+07	4.79286e+06	1.93496e+07	1.69647e+07	5.96415e+06	6.27771e+06
Butanoic acid	95.9857	pos	C00246	89.0596	Fatty_Acyls	9.87916e+06	6.74366e+06	1.00846e+07	1.09948e+07	5.90893e+06	1.09318e+07	1.15878e+07	1.06778e+07	6.57478e+06	1.02808e+07	1.05501e+07	8.92971e+06	9.73057e+06	9.95545e+06	1.13747e+07	3.33948e+08	6.45291e+06	5.03938e+06	7.65907e+06	1.00685e+07	1.00682e+07	1.02619e+07	2.74458e+08	9.26208e+07	1.00433e+07	6.51741e+06	8.88507e+06	9.57248e+06	9.79149e+06	6.62981e+07	8.41433e+06	7.21691e+06	8.92712e+06	1.04117e+07	9.42823e+06	6.02294e+06	7.83145e+06	9.91652e+06	2.28559e+06	1.02812e+07	6.88219e+07	9.19588e+07	9.23522e+06	6.03912e+06
Butorphanol	63.0799	pos	C06863	310.217	Phenanthrenes_and_derivatives	7.85518e+06	7.61877e+06	4.25164e+07	4.25164e+07	4.25164e+07	4.25164e+07	4.25164e+07	1.40148e+06	4.25164e+07	7.67787e+06	4.25164e+07	7.61877e+06	4.25164e+07	7.67787e+06	7.67787e+06	6.17901e+06	7.61877e+06	3.85657e+08	7.67787e+06	83078.1	4.25164e+07	7.67787e+06	5.75997e+06	7.61877e+06	3.85657e+08	7.61877e+06	196870	83078.1	4.25164e+07	4.07574e+06	4.25164e+07	4.25164e+07	7.67787e+06	4.25164e+07	7.61877e+06	83078.1	4.25164e+07	4.25164e+07	1.29047e+08	7.85518e+06	7.52845e+06	183578	1.93529e+08	4.25164e+07
C16 lactosyl ceramide (d18:1,16:0)	173.223	pos	C01290	862.623	Sphingolipids	5.65811e+06	5.8174e+06	3.15129e+06	6.74061e+06	5.74647e+06	4.28469e+06	2.26338e+06	3.24621e+06	4.28023e+06	3.21485e+06	5.23585e+06	1.49194e+06	2.10256e+06	3.45096e+06	6.74104e+06	7.40185e+06	1.79099e+06	1.0499e+06	4.32111e+06	1.46616e+06	3.58269e+06	2.24124e+06	3.57463e+06	4.11856e+06	2.72443e+06	4.23793e+06	8.69861e+06	5.34316e+06	4.97667e+06	2.03945e+06	2.68401e+06	3.19744e+06	2.23589e+06	4.58888e+06	6.86079e+06	4.26304e+06	8.11987e+06	3.65627e+06	4.88723e+06	1.71993e+06	189016	4.06315e+06	4.34788e+06	1.00355e+07
Caffeoyl alcohol	243.535	pos	C12206	131.049	Cinnamyl_alcohols	1.07323e+07	1.389e+07	3.82947e+07	1.3668e+07	5.5109e+06	3.01583e+07	7.84202e+06	6.28063e+07	1.45823e+07	1.8965e+07	1.41903e+07	1.22266e+07	9.86898e+06	1.68883e+07	7.41938e+06	5.74807e+06	1.25282e+07	8.78483e+06	1.64755e+07	2.86146e+07	1.03083e+07	1.02475e+07	3.0057e+07	1.39381e+07	5.58859e+06	2.00948e+07	3.98287e+07	1.66012e+07	7.10855e+06	2.82372e+07	1.33452e+07	2.21617e+07	8.49645e+06	8.88934e+06	1.40231e+07	8.57176e+06	1.49867e+07	3.22942e+07	1.37937e+07	9.35923e+06	4.3334e+06	4.58666e+07	1.28781e+07	1.5267e+07
Camylofine	190.846	pos		321.257	Carboxylic_acids_and_derivatives	468737	958976	1.012e+06	290103	88151.9	1.73906e+06	265868	1.16438e+07	153179	114828	1.40801e+06	1.03753e+06	1.71332e+06	1.29705e+06	274500	445688	572533	407236	48769.3	3.63099e+07	2.86478e+06	345122	1.62113e+06	117003	145257	278503	5.68958e+06	671935	422010	5.66041e+06	538061	428922	2.92703e+06	160490	1.2398e+06	928891	698419	253368	1.10002e+07	1.17866e+06	1.54586e+06	1.04322e+06	2.0332e+06	885329
Candesartan cilexetil	278.538	pos	C07709	423.156	Benzene_and_substituted_derivatives	7.69767e+06	1.84819e+06	502181	3.1023e+06	450206	646565	450206	506604	220047	3.39196e+06	213413	3.2393e+06	619400	8.78009e+06	1.34357e+06	5.76958e+06	3.62652e+06	226681	211215	379772	673730	408993	2.61457e+07	8.19973e+06	226681	3.01283e+06	2.27437e+08	448778	226681	1.63883e+06	226681	206610	3.45504e+06	226681	3.2393e+06	226681	1.40262e+06	226681	449730	3.15633e+06	5.92558e+06	132046	1.2781e+07	450206
Carboxyomeprazole	193.298	pos		376.096	Benzimidazoles	6.55493e+06	5.75051e+06	4.6124e+06	3.50572e+06	776910	3.10446e+06	1.19649e+06	1.11356e+07	5.19393e+06	3.9378e+06	1.64577e+06	6.57094e+06	1.66046e+07	8.6126e+06	5.79679e+06	1.66984e+07	7.18772e+06	77973.3	5.9008e+06	832042	44672	3.70095e+06	331014	515398	6.23766e+06	1.89853e+07	430943	9.1194e+06	424453	1.18259e+06	130695	8.67447e+06	5.52328e+06	1.47425e+06	6.61142e+06	2.71344e+06	138421	25606.1	3.65784e+07	9.04963e+06	1.10386e+07	1.10154e+07	2.88804e+06	712980
Carisoprodol	325.846	pos	C07927	176.128	Carboxylic_acids_and_derivatives	1.55343e+08	3.07126e+07	2.30769e+07	4.81863e+07	3.47543e+07	4.04887e+07	9.45829e+07	2.06239e+07	8.83738e+07	1.48515e+07	3.85415e+07	1.19232e+07	2.32063e+07	2.6119e+07	5.26988e+07	3.70045e+07	3.31803e+07	5.76067e+07	4.13576e+07	1.88099e+07	2.7304e+07	3.89257e+07	3.49196e+07	9.4423e+07	6.44684e+06	1.48168e+07	3.16846e+07	5.56577e+07	7.59633e+07	3.97267e+07	3.14867e+07	3.6462e+07	1.94658e+07	3.78183e+07	7.04189e+07	2.55811e+07	1.2768e+08	2.24418e+07	2.99601e+07	1.25478e+08	7.22954e+07	3.0259e+07	8.10702e+07	3.10079e+07
Carnequinazoline A	369.269	pos		230.125	Diazanaphthalenes	1.86051e+06	1.14005e+07	9.4643e+06	7.94563e+06	1.52898e+06	4.17852e+06	1.75468e+06	7.69077e+06	4.20272e+06	1.69424e+06	2.23613e+06	1.61265e+07	3.5777e+06	7.0935e+06	3.32545e+06	4.23501e+06	4.32699e+06	1.02548e+06	6.45353e+06	3.09507e+06	5.35746e+06	2.14296e+06	1.36148e+07	5.0505e+06	1.23363e+06	3.95942e+06	1.41718e+07	6.03628e+06	2.11161e+06	1.01827e+07	5.80039e+06	3.08541e+06	2.64993e+06	2.61321e+06	4.88126e+06	1.83368e+06	8.40617e+06	1.24503e+06	1.03566e+07	2.02316e+06	1.12418e+07	6.20726e+06	1.46582e+06	4.44615e+06
Carnitine	308.505	pos	C15025	162.112	Organonitrogen_compounds	6.57359e+06	3.66086e+06	4.31368e+06	5.99675e+07	5.33649e+06	1.24835e+07	6.09917e+06	4.63841e+06	1.06501e+07	2.9553e+07	1.03898e+07	2.89782e+06	3.31648e+06	3.38261e+06	5.61721e+07	1.77168e+08	7.6438e+06	1.02521e+07	4.19212e+06	5.96982e+07	4.21625e+06	1.06637e+07	8.90269e+06	1.65415e+06	3.64522e+06	9.15606e+06	2.06032e+06	4.19978e+06	3.34488e+06	2.58602e+07	4.78372e+06	1.63017e+07	4.9898e+07	9.54263e+06	4.2615e+06	4.37362e+06	8.42082e+06	1.26549e+07	1.17322e+07	7.67481e+06	1.75763e+07	6.33754e+06	1.07022e+08	9.15437e+06
Carvedilol	246.822	pos	C06875	407.189	Indoles_and_derivatives	1.95353e+06	9.57575e+07	2.58263e+06	1.70303e+06	835118	767304	1.3883e+06	1.63564e+07	5.85593e+06	1.84366e+06	9.89147e+07	4.98391e+06	1.47115e+06	4.64596e+06	3.9309e+06	9.30919e+08	1.89796e+06	460915	1.13967e+06	1.39806e+06	1.66947e+06	7.38603e+06	1.33971e+09	9.62892e+08	753235	1.36633e+06	1.20452e+08	2.00508e+06	742966	1.26157e+08	949665	1.15783e+06	1.47449e+06	492298	3.98375e+08	2.62335e+06	1.5027e+08	1.12626e+06	2.0922e+08	1.29426e+06	3.93869e+08	1.64999e+09	1.35935e+06	748610
Cassythicine	24.2479	pos	C09389	326.139	Aporphines	81343.4	739007	1.33498e+07	265343	1.18574e+08	63340.3	83884.6	86521.2	1.32964e+07	147515	254011	47473.4	244331	18774.9	69298.8	371943	39752.1	39422.3	56028.9	331057	90234.9	24325	34480	73328.3	59657.5	162717	2.3152e+08	76936.7	131935	34409	247634	106829	2.81832e+06	52876.3	142956	113420	178113	122021	121468	738840	82803	382568	143660	53581
Catalposide	22.7379	pos	C09775	285.076	Organooxygen_compounds	118955	134315	107153	3.70485e+06	492302	482791	77678.7	362976	237983	107783	932674	546374	3.09763e+06	341122	157580	4.3581e+07	224324	2.78412e+06	142807	1.32056e+06	1.30758e+06	503210	1.52772e+06	65586.8	204078	3.72044e+06	2.1468e+06	491232	63091.3	2.00127e+08	177618	277024	79329.6	159823	50527.8	100413	157430	348630	176467	71990.2	2.02049e+07	425809	273416	152878
Cefoperazone	167.524	pos	C06883	646.15	Carboxylic_acids_and_derivatives	3.7781e+08	4.98481e+08	2.54196e+08	7.81855e+06	834347	81949.9	2.54196e+08	42414.4	2.61717e+08	2.68256e+08	3.03632e+08	4.98481e+08	2.17894e+08	2.69226e+08	6.01517e+08	1.41428e+09	2.95588e+08	5.99138e+08	2.68256e+08	116279	7.01582e+06	65280.8	1.23449e+07	8.15352e+08	7.14712e+08	5.34121e+08	1.01966e+08	4.66008e+08	3.03632e+08	83203.5	1.87036e+09	1.3862e+07	105361	6.71117e+08	1.21743e+09	3.03632e+08	5.54098e+06	1.58191e+08	2.20277e+09	63094.9	8.91924e+08	6.61606e+08	1.79799e+09	5.21402e+07
Ceftazidime	324.433	pos	C06889	547.106	Lactams	5.96176e+08	750513	3.57874e+08	6.91753e+08	127410	224559	3.98441e+08	390028	6.00763e+08	2.67206e+08	3.98441e+08	2.50865e+08	274152	5.60339e+06	7.8094e+07	6.62867e+07	28244.8	129562	133850	66527.6	919554	2.67206e+08	956725	2.19627e+08	1.19319e+06	1.41175e+09	4.4827e+08	299020	354805	90181.4	3.57977e+08	5.76592e+08	35054.6	3.98441e+08	2.50865e+08	789287	4.17736e+08	3.42172e+08	1.49892e+06	1.66967e+09	3.53999e+09	2.92825e+08	4.47275e+08	4.55256e+06
Ceftriaxone	321.901	pos	C06683	555.053	Lactams	2.04921e+07	4.37458e+07	3.84285e+06	3.11427e+06	7.13083e+06	92533.9	3.41502e+06	442054	6.58748e+08	5.97708e+07	4.21115e+06	5.24555e+07	3.68958e+06	197168	6.97665e+07	6.97418e+07	730951	192918	9.79237e+06	66237	7.67575e+08	5.97708e+07	5.23241e+07	73865.5	5.75892e+08	118347	7.80933e+08	2.87836e+06	21780.9	7.80018e+08	3.41502e+06	66293.3	5.97708e+07	4.03419e+06	4.37253e+07	1.64418e+06	403540	6.58217e+08	82747.2	1.9471e+07	465545	5.23241e+07	26237.6	4.58703e+09
Chenodeoxycholic acid	190.688	pos	C02528	339.268	Steroids_and_steroid_derivatives	1.45412e+06	2.88914e+06	1.42921e+06	728493	304785	4.78371e+06	359896	3.50458e+07	1.47326e+06	1.38487e+06	3.96086e+06	3.31685e+06	4.74035e+06	3.58363e+06	1.09572e+06	3.46476e+06	3.80155e+06	890239	4.32907e+06	1.13826e+08	1.06153e+07	1.44214e+06	5.95183e+06	1.25999e+06	1.35566e+06	2.3244e+06	1.73582e+07	2.97963e+06	1.15904e+06	1.75789e+07	7.62981e+06	1.70458e+06	8.55334e+06	587969	1.15903e+06	3.08512e+06	2.62839e+06	690069	3.29322e+07	3.15058e+06	398672	4.94765e+06	5.91268e+06	2.69354e+06
Chlorpromazine	67.9053	pos	C06906	319.103	Benzothiazines	204960	1.38453e+06	527307	99498.1	669987	402561	81894.7	407626	318774	3.86798e+06	372731	236130	744584	3.85284e+06	4.08983e+06	196165	3.71259e+06	1.25005e+06	99197.8	348307	482922	3.86798e+06	287994	1.19635e+07	98683.8	3.83997e+06	150203	94946.5	315107	1.24377e+06	3.51427e+08	334900	3.51974e+06	84612.1	94135.9	278414	164938	108998	5.81172e+06	190356	5.21662e+06	245537	1.66236e+06	102945
Choline cation	287.971	pos	C00114	104.107	Organonitrogen_compounds	3.92634e+09	4.44115e+09	2.24646e+09	2.24191e+09	1.69361e+09	7.62813e+08	1.4302e+09	2.03781e+09	2.44366e+09	1.9907e+09	2.33923e+09	9.25347e+09	1.36227e+09	2.13781e+09	1.08497e+09	2.24092e+09	3.50131e+09	1.50387e+09	1.98862e+09	1.68276e+10	6.35999e+09	1.41909e+09	2.6886e+09	3.26484e+09	3.76902e+09	1.27224e+09	4.62845e+09	3.67914e+09	2.01041e+09	1.68655e+09	3.42974e+09	8.29135e+09	3.64907e+09	2.83097e+09	1.58557e+09	3.77501e+09	2.64895e+09	1.40317e+09	8.40204e+09	2.39078e+09	3.70857e+09	4.35067e+09	3.62625e+09	4.17001e+09
Cidofovir	58.0688	pos	C06909	280.075	Diazines	3.83952e+06	2.63964e+07	2.75794e+06	3.09402e+06	4.5197e+06	4.66108e+06	3.82706e+06	3.68571e+06	3.03425e+06	3.80197e+06	1.49851e+07	2.40883e+06	3.62973e+06	9.08484e+06	5.10605e+06	1.32136e+08	2.89477e+06	3.83061e+06	2.16913e+06	3.25863e+06	4.19069e+06	3.3441e+06	2.84842e+08	8.22603e+07	3.99049e+06	2.74353e+06	8.27029e+07	3.99435e+06	4.08873e+06	1.94672e+07	6.56246e+06	3.7043e+06	4.35649e+06	3.76621e+06	2.48874e+06	3.78493e+06	2.80491e+06	4.42016e+06	1.20974e+08	3.93425e+06	3.49115e+07	1.55826e+08	4.18701e+06	3.64382e+06
Cilastatin	307.837	pos	C01675	359.164	Carboxylic_acids_and_derivatives	6.85678e+08	2.45152e+07	1.63266e+08	249695	1.70384e+07	1.88561e+08	296123	1.66333e+06	377689	151662	1.18604e+08	3.37899e+06	1.49167e+09	1.23465e+09	2.16309e+08	805675	3.50716e+06	406676	2.14531e+08	6.85219e+06	1.27406e+08	9.04354e+07	1.40808e+09	2.83583e+08	515065	1.34389e+08	9.00545e+09	2.46721e+09	289661	6.7201e+08	699215	1.24112e+08	3.73379e+06	479726	1.34612e+08	2.31121e+08	1.68434e+09	2.67084e+06	266256	2.0894e+06	2.37048e+09	3.23175e+08	772480	653642
Cimicifugoside H 2	132.607	pos		657.367	Steroids_and_steroid_derivatives	7.27781e+06	5.53888e+06	576435	2.45507e+06	2.75906e+06	2.75906e+06	2.75906e+06	2.75906e+06	2.95257e+06	1.66347e+07	3.14608e+06	1.75857e+07	1.66775e+06	1.28025e+07	1.32404e+07	2.26828e+08	1.37355e+07	6.39168e+06	1.66347e+07	2.75906e+06	2.75906e+06	217002	1.66567e+08	4.78958e+07	4.57537e+06	2.26374e+07	5.22349e+06	4.57537e+06	2.75906e+06	9.47652e+07	2.75906e+06	2.45507e+06	1.50496e+07	4.74423e+07	1.8535e+07	2.75906e+06	2.45507e+06	2.75906e+06	6.39168e+06	9.60207e+06	8.84356e+07	2.04744e+08	4.57537e+06	2.75906e+06
Clindamycin	53.3426	pos	C06914	425.187	Carboxylic_acids_and_derivatives	2.00511e+06	3.86571e+06	6.28924e+06	2.244e+08	495903	1.38275e+06	845927	2.10578e+06	3.55432e+06	2.5924e+07	1.49803e+07	2.4804e+07	371252	2.99453e+06	2.07124e+07	1.79477e+07	2.11599e+07	2.50101e+06	2.5924e+07	352346	2.30458e+06	2.13766e+06	3.16452e+06	788458	1.8108e+06	2.08014e+07	3.64007e+06	3.89215e+06	1.74606e+06	1.10551e+06	1.74606e+06	1.58997e+06	2.27728e+07	1.74606e+06	2.19265e+06	4.17149e+06	1.33879e+09	1.44323e+06	2.38384e+06	2.29995e+08	2.35903e+07	1.82818e+07	1.65435e+06	107750
Clindamycin sulfoxide	92.9003	pos		441.182	Carboxylic_acids_and_derivatives	2.20727e+07	2.34638e+06	236708	278404	756308	1.61951e+06	932603	1.02618e+06	662408	106905	286810	2.09763e+06	930806	1.59943e+06	1.41419e+06	2.81477e+06	2.69784e+06	297408	2.09218e+06	756308	756308	2.09218e+06	2.76617e+06	2.76617e+06	863619	2.76617e+06	2.80608e+07	932603	425308	1.33859e+06	2.27953e+06	3.2269e+07	2.53185e+06	1.26934e+06	589108	932603	1.90719e+08	756308	635631	132135	3.12909e+06	2.76617e+06	830835	227423
Clomethiazole	256.741	pos		162.014	Azoles	495752	837744	407378	570646	1.15703e+06	3.09893e+06	801675	539375	1.89724e+06	506180	780656	2.10034e+06	2.06893e+06	1.00476e+06	1.14964e+06	717524	524653	904985	1.63567e+06	1.47649e+07	674244	1.02565e+06	2.09358e+06	3.60873e+06	4.75352e+06	355313	1.58639e+06	2.14897e+06	1.53442e+06	1.98109e+06	1.48176e+06	1.69844e+06	546883	444659	542779	3.31815e+06	596832	612044	1.50309e+06	1.11297e+06	1.1425e+06	2.81777e+06	259683	540942
Creatine	332.387	pos	C00300	132.077	Carboxylic_acids_and_derivatives	1.25324e+10	9.43166e+09	5.825e+09	6.91247e+09	6.32303e+09	6.62591e+09	4.75056e+09	4.33339e+09	6.30113e+09	5.99362e+09	5.76186e+09	6.86782e+09	7.03883e+09	7.32891e+09	9.0654e+09	9.92939e+09	5.4112e+09	5.14223e+09	3.60519e+09	7.21053e+09	5.71174e+09	8.2222e+09	1.16849e+10	1.13196e+10	6.4292e+09	4.68903e+09	1.21874e+10	6.13749e+09	7.2315e+09	7.7881e+09	7.46659e+09	4.66581e+09	8.05615e+09	4.71621e+09	3.23551e+09	7.21229e+09	8.24149e+09	4.55067e+09	4.48503e+09	8.44064e+09	1.23176e+10	5.20014e+09	8.04948e+09	7.47477e+09
Creatinine	160.863	pos	C00791	114.066	Carboxylic_acids_and_derivatives	7.09339e+09	7.78549e+09	8.69712e+09	5.64642e+09	3.14013e+09	2.69675e+09	3.4331e+09	7.54283e+09	7.43191e+09	6.94722e+09	3.00843e+09	1.04471e+10	1.75511e+09	5.44622e+09	9.67826e+09	9.65277e+09	4.76463e+09	5.29907e+09	8.34821e+09	4.89255e+09	4.47382e+09	5.8662e+09	1.22624e+10	1.02172e+10	5.23678e+09	1.24489e+10	1.81661e+10	5.84974e+09	5.19716e+09	5.44666e+09	5.07908e+09	3.76115e+09	6.46326e+09	5.12475e+09	7.80113e+09	4.29289e+09	9.28958e+09	4.81457e+09	1.02547e+10	9.22502e+09	2.14096e+10	1.64623e+10	4.24888e+09	6.17214e+09
Cumyluron	224.232	pos	C18425	605.237	Benzene_and_substituted_derivatives	1.10559e+06	794840	1.124e+06	426829	1.51371e+06	724843	509062	1.34881e+06	1.05321e+06	2.24619e+06	3.41284e+06	1.09334e+06	3.99153e+06	1.39856e+06	2.31954e+06	485558	4.40562e+06	1.71369e+06	906558	1.77086e+06	3.31403e+06	5.3609e+06	5.15184e+06	873446	772726	4.75911e+06	3.68268e+06	746594	1.50588e+06	3.10351e+06	1.62575e+06	563636	1.3926e+06	2.08326e+06	1.73843e+06	2.09021e+06	3.38435e+06	2.29905e+06	1.37804e+06	937663	195648	1.222e+06	822084	836217
Cyanazine	34.3215	pos	C14299	241.097	Triazines	7.33206e+06	9.09191e+06	1.93168e+07	2.92035e+06	1.49631e+07	9.16848e+06	3.53365e+06	1.62711e+07	9.94789e+06	2.53821e+07	3.2504e+07	1.2319e+07	3.67863e+07	1.84754e+07	9.76703e+06	5.17032e+06	3.43797e+07	1.30618e+07	9.95311e+06	5.88533e+06	3.61766e+07	4.44674e+07	4.18947e+07	6.8766e+06	8.16695e+06	2.24972e+07	2.91337e+07	1.07951e+07	1.5922e+07	3.01153e+07	1.19664e+07	4.97963e+06	1.79807e+07	2.44682e+07	1.86687e+07	3.48296e+07	9.09079e+06	1.12204e+07	9.62831e+06	1.30575e+07	1.25206e+06	8.79945e+06	4.59917e+06	6.88471e+06
Cyclobenzaprine	263.933	pos	C06931	276.181	Dibenzocycloheptenes	2.06123e+07	2.45896e+07	7.47629e+06	1.87495e+07	1.44792e+07	1.58837e+07	9.83731e+06	1.87222e+07	5.18086e+07	5.10453e+07	2.5371e+07	2.03487e+07	7.58169e+06	1.65981e+07	1.13993e+08	5.90457e+07	1.59459e+07	4.89981e+07	2.1198e+07	1.97176e+07	1.00357e+07	1.5548e+07	2.64061e+07	5.84948e+07	1.08541e+07	6.4356e+07	5.10441e+07	1.18408e+07	1.00039e+07	3.99592e+07	1.21192e+07	7.65518e+06	1.56145e+07	1.4172e+07	7.87551e+06	2.59083e+07	3.91913e+07	2.45039e+07	2.06838e+07	1.48821e+07	1.23277e+08	4.64673e+07	6.64023e+07	2.34474e+07
Cycloheximide	300.625	pos	C06685	264.16	Pyridines_and_derivatives	1.71776e+07	1.74132e+08	3.07558e+07	152082	2.28562e+06	711411	20003.4	708067	266133	8.01007e+07	145423	1.46021e+08	83688.7	8.84157e+07	9.53192e+07	1.80113e+08	1.34738e+08	3.60117e+06	1.0405e+08	1.38079e+07	308547	9.24034e+07	2.05996e+08	1.95673e+08	498672	2.03361e+08	731182	4.40001e+06	2.9729e+06	39064.1	1.29965e+06	4.00148e+06	1.49467e+08	175149	1.83007e+08	2.30861e+06	1.35635e+06	3.36331e+06	3.49909e+06	3.7601e+07	1.3861e+08	2.14671e+08	268847	587031
Cyclohexyl(phenyl)[3-(piperidin-1-yl)propyl]silanol	213.66	pos		332.243	Organometalloid_compounds	1.63043e+07	5.47882e+07	8.13597e+06	1.96022e+07	5.34447e+06	1.49242e+07	9.97492e+06	2.25525e+07	4.61372e+07	1.23582e+07	2.59017e+07	7.02176e+07	1.96622e+07	1.4168e+07	4.34476e+07	8.4531e+07	2.77091e+07	2.08389e+07	2.84424e+07	3.63633e+07	2.50269e+07	2.46013e+07	5.61278e+07	3.77753e+07	8.46114e+06	3.84613e+07	6.57376e+07	2.10325e+07	1.35142e+07	3.17785e+07	1.28422e+07	6.80175e+06	2.35398e+07	2.70794e+07	6.36282e+06	1.79355e+07	3.7545e+07	1.4712e+07	4.18366e+07	1.29623e+07	1.76138e+08	3.10996e+07	7.63547e+07	3.67383e+07
Cyclosulfamuron	272.686	pos	C18439	422.116	Organooxygen_compounds	1.8404e+06	4.95616e+07	580952	311967	47112.9	536121	3.17023e+06	65765.9	1.60879e+07	3.73491e+06	3.79153e+06	3.9411e+07	37224.7	43842.8	43251.6	153489	5.74405e+07	7.31917e+07	321865	5.09001e+07	63690.7	202604	4.36463e+07	2.16303e+07	87334.9	41653.5	45779.4	8.97225e+06	59341.1	3.59317e+06	306385	104056	5.32189e+06	38682.9	78722.8	65874.8	66030.8	3.16559e+06	394563	1.13284e+06	1.41609e+06	3.21768e+07	81210.8	35892
Cyhexatin	27.0487	pos	C11093	367.157	Organo_post_transition_metal_compounds	591263	4.37302e+06	3.40205e+06	517947	895293	185140	54260.6	177082	486838	1.73959e+06	1.92968e+06	2.64036e+06	352804	553635	1.7506e+06	5.47576e+06	1.26691e+06	1.22626e+06	340658	3.3906e+06	2.53954e+06	2.22214e+06	2.12601e+06	2.39431e+06	292165	2.14582e+06	3.28238e+06	682035	352664	8.65849e+06	87762.2	329279	1.50226e+06	26575.7	780670	3.00818e+06	1.35116e+06	1.06803e+06	5.38418e+06	1.52232e+06	1.50926e+06	3.42892e+06	3.46416e+06	1.22688e+06
Cynaropicrin	233.855	pos	C09385	369.139	Prenol_lipids	98596.9	6.32981e+07	222728	88442.2	154496	164871	164544	1.03412e+07	91385.4	673220	29409.7	1.11539e+07	56918.4	327185	8.51472e+06	31904.4	54682.4	35197.1	115589	30252.7	259362	26511.5	1.16846e+07	52133.4	135506	210900	263002	98873.4	65800.6	2.17681e+06	80792.8	85057.3	8.50132e+06	86657.6	9.56793e+06	137796	78195.4	170809	44656.8	269382	1.10243e+06	238184	25761.6	31097.6
Cys-Pro	177.965	pos		219.08	Carboxylic_acids_and_derivatives	285849	386448	273783	172692	4.47003e+06	610166	2.33861e+06	338574	4.41126e+06	722743	103430	109393	3.5907e+06	617267	9.09952e+06	135665	322025	362320	264952	132833	346753	1.2894e+06	4.52365e+06	434335	911299	709526	878790	76539	791112	3.71697e+06	314293	1.7318e+06	662531	2.54158e+06	399360	6.41058e+06	1.72057e+06	2.26601e+06	103707	183642	4.10079e+07	1.81104e+06	232731	1.95143e+06
Cys-Trp-Arg	202.886	pos		464.218	Carboxylic_acids_and_derivatives	3.55507e+06	6.15216e+06	4.69242e+06	1.56031e+06	2.72474e+06	1.88245e+06	1.66403e+06	5.3161e+06	3.36673e+06	2.75538e+06	1.67241e+07	1.59866e+07	9.03598e+06	7.45266e+06	4.7368e+06	1.99684e+06	1.50501e+07	2.8051e+06	1.9628e+06	2.1183e+06	1.88037e+07	7.66276e+06	2.32165e+07	4.42495e+06	1.23296e+06	5.71765e+06	2.35994e+07	3.99969e+06	1.52569e+06	2.58206e+07	3.07011e+06	1.16029e+07	9.05777e+06	2.02137e+06	3.14841e+06	8.71934e+06	2.5912e+06	2.37332e+06	7.45712e+06	2.67563e+06	2.11323e+06	7.56655e+06	2.18351e+06	5.21568e+06
Cystine	406.914	pos	C01420	241.031	Carboxylic_acids_and_derivatives	8.28889e+06	2.18329e+07	1.99416e+07	8.14059e+06	5.80307e+06	5.44912e+06	9.01812e+06	3.96489e+06	5.75056e+06	1.05086e+07	3.35674e+06	6.82752e+06	1.27506e+07	1.60419e+07	7.45564e+06	3.02957e+07	1.45029e+07	1.01542e+07	6.85009e+06	1.95963e+07	1.70771e+07	2.39341e+07	2.28339e+07	2.40149e+07	1.08317e+07	3.4436e+07	3.50729e+07	4.04604e+06	5.71132e+06	7.04786e+06	1.71771e+07	3.05445e+06	8.74851e+06	5.35344e+06	5.71357e+06	1.38606e+07	7.88194e+06	6.1343e+06	2.42563e+07	1.74926e+07	6.07242e+06	1.40869e+07	1.5329e+07	1.70045e+07
D-(+)-Ribonic acid .gamma.-lactone	340.558	pos	C02674	103.039	Organooxygen_compounds	3.72639e+08	1.69692e+08	2.33106e+08	2.34238e+08	1.73061e+08	1.82233e+08	2.02941e+08	1.73586e+08	2.98142e+08	2.04609e+08	3.21599e+08	2.40188e+08	1.05281e+08	2.02095e+08	2.66005e+08	3.41784e+08	2.81204e+08	1.97061e+08	2.41754e+08	1.44954e+08	1.16632e+08	2.7278e+08	1.87483e+08	4.1815e+08	2.35091e+08	2.31857e+08	3.11582e+08	2.56838e+08	2.49903e+08	3.03909e+08	3.43899e+08	2.63996e+08	2.08426e+08	3.09729e+08	2.13108e+08	2.63731e+08	3.41761e+08	2.80602e+08	2.24119e+08	3.22142e+08	3.17235e+08	1.99372e+08	3.17264e+08	2.2705e+08
D-Turanose	329.743	pos	C19636	289.089	Fatty_Acyls	469445	9.63543e+06	1.01885e+06	1.11137e+06	108956	1.58688e+06	280746	2.2867e+06	1.22161e+06	552425	3.77372e+07	2.14099e+06	473686	1.02788e+06	1.58335e+06	1.68504e+07	699427	227943	235660	282482	372989	1.47485e+06	1.24223e+08	4.45543e+07	500729	967453	2.52735e+07	522094	542073	1.2038e+06	387806	359473	475533	193908	3.33426e+07	532194	2.42793e+07	714094	3.29279e+07	1.63532e+06	2.15014e+07	2.69217e+08	1.24021e+06	1.60376e+06
D-erythro-Imidazolylglycerol phosphate	287.554	pos	C04666	123.055	Organic_phosphoric_acids_and_derivatives	5.98714e+07	2.16105e+07	8.28816e+06	2.43295e+06	7.02051e+06	3.68925e+06	4.57886e+07	7.09709e+07	2.62141e+07	3.25634e+06	6.55141e+07	6.70929e+07	1.48498e+08	1.50621e+08	1.00215e+07	6.75842e+06	3.59784e+06	2.98362e+06	3.39575e+07	1.40388e+07	5.38407e+06	5.25222e+06	3.39388e+07	3.91917e+07	1.39652e+07	1.9869e+07	1.61936e+07	4.35687e+07	1.22126e+06	4.56891e+07	8.05727e+07	1.38821e+06	1.37742e+06	1.12807e+07	3.68112e+07	3.17545e+06	5.25191e+07	4.77754e+06	4.62831e+06	1.34083e+07	9.91796e+07	3.16156e+07	2.36572e+07	6.51213e+06
D-erythro-N-stearoylsphingosine	112.581	pos	C00319	282.279	Organonitrogen_compounds	1.03336e+07	7.81218e+06	5.28814e+06	8.28018e+06	2.49854e+06	6.5895e+06	4.11919e+06	1.42977e+07	3.59658e+06	2.84789e+06	1.34178e+07	4.39374e+06	3.93332e+06	2.59449e+06	2.62435e+06	5.75363e+06	1.92517e+06	5.77146e+06	2.99418e+06	1.8589e+06	8.03611e+06	3.45457e+06	2.55469e+06	8.42934e+06	3.12007e+06	3.69597e+06	1.14088e+07	5.11946e+06	5.03583e+06	8.0738e+06	3.00526e+06	1.14706e+07	4.42289e+06	4.42497e+06	2.08831e+06	1.00489e+07	5.22805e+06	931167	4.99001e+06	3.66017e+06	1.23937e+06	7.16816e+06	5.25016e+06	4.91941e+07
D-neopterin	59.1631	pos	C05926	254.09	Pteridines_and_derivatives	1.87054e+06	3.05989e+06	1.01597e+07	1.99894e+06	719766	1.52479e+06	1.64976e+06	2.1575e+06	1.76567e+06	1.86539e+06	2.06675e+06	958554	1.05811e+06	2.02154e+06	2.31965e+06	716982	1.16032e+06	707182	7.62088e+06	1.96189e+06	3.01791e+06	1.04767e+06	3.09658e+06	1.72466e+06	2.013e+06	252501	2.13967e+06	2.22512e+06	2.10657e+06	631890	1.34086e+06	821546	1.86066e+06	2.27785e+06	3.22502e+06	1.54975e+06	2.96646e+07	2.29424e+06	1.94238e+06	1.5862e+07	2.8019e+08	3.1589e+06	1.5401e+06	7.16238e+06
D-tryptophan	190.464	pos	C00078	188.071	Indoles_and_derivatives	7.61215e+06	7.21816e+06	5.98139e+07	8.84794e+06	2.31246e+07	969174	1.01591e+07	8.12677e+06	6.64058e+07	9.51528e+07	4.75652e+08	1.0757e+07	6.93756e+06	1.22346e+06	4.57709e+07	5.25587e+07	6.59891e+06	2.09254e+08	1.28187e+08	2.01202e+06	1.83016e+07	1.523e+07	6.85769e+06	8.60373e+07	8.6184e+07	1.87988e+06	1.50356e+07	1.3652e+07	1.66811e+07	2.14221e+07	1.95626e+07	4.0233e+07	9.7957e+07	2.53987e+08	5.5964e+07	1.84228e+07	2.78315e+07	1.1727e+08	184692	9.91917e+07	1.26493e+08	8.6942e+07	4.68114e+07	2.73753e+07
D-xylose	143.324	pos	C00181	151.061	Organooxygen_compounds	1.97612e+07	2.87704e+07	2.44693e+07	2.56961e+07	4.48991e+06	4.93373e+06	3.85534e+06	5.92548e+07	1.91149e+07	1.27845e+07	9.35812e+06	5.00303e+07	1.17952e+07	3.56437e+07	1.63097e+07	1.25565e+07	9.07513e+06	1.37948e+07	1.43015e+07	2.95079e+07	2.27447e+07	8.14066e+06	3.02318e+07	6.20645e+07	7.78949e+06	3.19097e+07	1.69172e+08	2.3488e+07	4.56196e+06	1.62922e+07	9.57568e+06	6.5752e+06	1.25146e+07	6.34523e+06	1.76845e+07	1.39386e+07	1.85422e+07	8.81279e+06	6.18731e+07	1.54683e+07	1.22376e+08	7.20404e+07	1.23834e+07	1.69813e+07
DL-Ornithine	502.839	pos	C01602	133.097	Carboxylic_acids_and_derivatives	1.35224e+08	1.07537e+08	1.41467e+08	1.20216e+08	1.16656e+08	1.47588e+08	1.27649e+08	3.34905e+08	1.18301e+08	1.72777e+08	2.49578e+08	1.35742e+08	1.61347e+08	1.80173e+08	5.14525e+07	1.06015e+08	1.21077e+08	9.53793e+07	1.22497e+08	1.40528e+08	1.91694e+08	6.89116e+07	1.2753e+08	2.61275e+08	1.39153e+08	8.46083e+07	2.98166e+08	1.90855e+08	1.18587e+08	1.7902e+08	2.32782e+08	2.23333e+08	1.37817e+08	1.96291e+08	1.03031e+08	2.36538e+08	1.2327e+08	7.89031e+07	1.59277e+08	1.3847e+08	4.10088e+07	1.36813e+08	1.09031e+08	2.00536e+08
DL-Pyroglutamic acid	200.858	pos	C01879	130.05	Carboxylic_acids_and_derivatives	5.46972e+07	3.66502e+07	3.28097e+07	7.72118e+07	5.12132e+06	2.13981e+07	6.25285e+06	7.22846e+07	2.61717e+07	1.54635e+07	1.14969e+07	4.72046e+07	1.0412e+07	6.46084e+07	4.79247e+07	8.09474e+06	7.98808e+06	1.57567e+07	7.22104e+07	4.88814e+07	1.61825e+07	1.1796e+07	2.81947e+07	1.61775e+07	8.4845e+06	2.91069e+08	9.35368e+07	3.14297e+07	1.10122e+07	2.6163e+07	2.70646e+07	3.44204e+06	4.45815e+06	7.22117e+06	3.8179e+06	5.13458e+06	2.11507e+07	8.85699e+06	1.37917e+07	9.31967e+07	6.57476e+08	1.26413e+08	1.2592e+07	2.97475e+07
DL-arginine	514.593	pos	C02385	175.119	Carboxylic_acids_and_derivatives	4.10888e+08	1.94504e+09	3.68599e+09	4.35982e+08	1.95299e+09	4.73631e+09	2.04593e+09	2.59489e+09	2.47993e+09	1.44724e+09	2.48064e+09	1.93345e+09	5.00195e+09	4.56767e+09	1.40939e+09	4.08099e+09	3.00329e+09	1.6334e+09	2.6528e+09	1.16247e+08	2.3921e+09	1.84556e+09	4.33775e+09	4.10235e+09	1.61297e+09	2.21329e+09	5.00952e+09	2.02893e+09	1.35938e+09	2.51381e+09	4.91295e+09	3.8343e+09	2.65017e+09	5.02387e+08	2.25677e+09	1.83158e+09	2.67314e+09	2.61665e+09	1.8872e+09	1.60266e+09	1.08332e+09	9.79733e+08	1.63755e+09	1.06189e+09
DL-proline	296.53	pos	C00148	116.071	Carboxylic_acids_and_derivatives	2.28377e+09	1.01554e+09	2.51039e+09	1.47851e+09	2.02073e+09	5.86415e+09	2.71322e+09	4.85861e+09	1.72543e+09	1.99906e+09	3.00753e+09	1.79032e+09	3.80944e+09	2.14579e+09	1.10141e+09	1.76413e+09	1.35153e+09	1.04136e+09	1.69702e+09	2.03694e+09	2.58839e+09	1.60686e+09	3.09353e+09	1.82789e+09	1.79919e+09	2.60885e+09	4.72272e+09	2.4182e+09	1.36053e+09	3.94196e+09	4.44421e+09	4.29862e+09	1.3042e+09	2.85289e+09	1.27252e+09	2.73404e+09	1.93206e+09	1.92548e+09	2.23902e+09	1.86154e+09	7.57729e+08	2.35416e+09	2.38113e+09	1.22694e+09
DL-tyrosine	285.234	pos	C00082	182.081	Carboxylic_acids_and_derivatives	2.31214e+08	3.63632e+08	4.11252e+08	1.4949e+08	1.40907e+08	5.95391e+08	2.08738e+08	2.63731e+08	2.49003e+08	3.28492e+08	3.68597e+08	1.94801e+08	4.59954e+08	3.0145e+08	2.1977e+08	2.70658e+08	3.57029e+08	2.22889e+08	2.57917e+08	5.38661e+08	2.7106e+08	2.48553e+08	7.44529e+08	5.02389e+08	3.32142e+08	3.64635e+08	9.13667e+06	2.12523e+08	9.26611e+07	4.60318e+08	6.80644e+06	2.7786e+08	1.20846e+08	2.04425e+08	2.6059e+06	1.80861e+08	3.75429e+08	1.84492e+08	1.92917e+08	2.28089e+08	2.81161e+08	3.04842e+08	2.54651e+08	1.89281e+08
Daunorubicin	282.653	pos	C01907	363.09	Anthracyclines	1.2034e+07	1.51569e+06	2.48496e+06	899934	619520	1.95425e+07	1.63588e+06	3.37736e+06	2.07497e+06	311242	2.24604e+06	1.19354e+07	703509	5.95025e+06	5.56089e+06	4.56052e+06	488204	2.67875e+06	9.50982e+06	5.67219e+06	2.32973e+06	5.0533e+06	7.25337e+06	8.19783e+06	1.43371e+06	3.96885e+06	1.87141e+06	5.21975e+06	2.93265e+06	2.1476e+07	2.79454e+07	1.04754e+07	1.09169e+06	300677	4.13499e+06	299277	4.10147e+06	3.37584e+06	1.58422e+07	2.36973e+06	1.92499e+07	2.19416e+07	3.11212e+06	2.46028e+06
Decamethylcyclopentasiloxane	30.1841	pos		371.101	Organometalloid_compounds	7.08851e+06	4.8646e+06	5.69763e+06	6.72789e+06	6.22105e+06	2.27428e+06	7.78631e+06	9.42261e+06	8.84148e+06	5.2477e+06	3.61532e+06	8.29186e+06	9.89505e+06	1.29378e+07	4.15996e+06	5.57666e+06	6.22907e+06	8.16525e+06	7.04968e+06	1.02775e+07	4.81947e+06	5.21116e+06	6.22176e+06	1.16763e+07	3.02296e+06	5.66944e+06	8.2211e+06	1.1844e+07	6.96023e+06	1.08682e+07	5.46646e+06	2.93206e+06	1.0779e+07	6.6159e+06	1.06377e+07	9.04783e+06	5.75371e+06	6.21978e+06	9.64573e+06	1.12627e+07	3.04241e+06	5.76434e+06	1.04508e+07	5.02669e+06
Decanoyl-L-carnitine	184.228	pos	C03299	316.248	Fatty_Acyls	1.87354e+08	4.892e+08	2.90511e+08	2.59569e+08	6.34105e+07	3.1582e+08	1.57209e+09	4.56004e+08	5.82947e+08	9.97714e+07	4.1024e+08	9.38422e+08	2.52047e+08	4.00566e+08	3.90846e+08	5.73071e+08	5.5277e+08	1.65044e+08	2.47014e+08	3.10604e+08	2.58517e+08	3.09738e+08	3.15038e+08	1.1894e+09	1.13326e+08	2.84264e+08	4.3663e+08	1.2436e+08	2.59069e+08	3.48819e+08	1.59924e+08	1.04662e+08	5.88635e+08	1.04624e+08	4.85759e+08	2.04198e+08	4.12274e+08	2.02013e+08	3.96413e+08	4.01262e+08	5.80349e+08	1.68894e+08	7.80566e+08	2.80964e+08
Denatonium	140.763	pos		325.228	Carboxylic_acids_and_derivatives	3.07544e+07	1.21794e+07	1.76546e+07	1.98879e+07	2.12509e+07	1.5729e+07	1.36402e+07	2.46817e+07	1.45704e+07	1.67735e+07	2.15718e+07	6.7109e+06	1.3245e+07	1.93382e+07	2.10453e+07	9.97924e+06	9.69529e+06	9.08614e+06	6.8847e+06	2.10781e+07	1.48749e+07	1.52499e+07	2.10675e+07	2.15186e+07	1.47106e+07	5.48491e+06	1.70203e+07	1.97806e+07	1.13642e+07	7.38729e+06	1.5091e+07	9.98698e+06	1.18831e+07	1.1555e+07	1.32093e+07	1.44932e+07	7.42165e+06	9.93754e+06	9.36987e+06	1.56066e+07	9.13529e+06	1.35645e+07	1.46091e+07	1.61651e+07
Desethylamiodarone	58.4586	pos		618	Organooxygen_compounds	8.75799e+07	1.79949e+07	1.96102e+08	5.78656e+07	3.01286e+07	5.78656e+07	2.83101e+07	3.01286e+07	2.83101e+07	1.49049e+07	2.83101e+07	1.4949e+07	1.96102e+08	4.53273e+07	3.87134e+07	4.78252e+06	1.5006e+07	5.78656e+07	1.36741e+07	3.01286e+07	3.01286e+07	1.36741e+07	1.62057e+07	1.90271e+07	3.01286e+07	1.55379e+07	3.33188e+07	3.01286e+07	2.83101e+07	8.66456e+06	3.01286e+07	5.78656e+07	107843	2.83101e+07	4.50293e+07	2.83101e+07	5.78656e+07	2.83101e+07	3.01286e+07	3.17175e+07	9.0108e+06	1.62057e+07	3.01286e+07	2.83101e+07
Desferrioxamine d2	113.496	pos		604.354		6.63861e+06	1.21833e+08	1.79952e+08	4.07555e+07	4.02439e+07	184647	3.28955e+07	1.05871e+08	354112	620827	5.97002e+07	4.46045e+07	5.76136e+07	3.354e+08	134342	1.07971e+08	9.29975e+07	857550	8.60802e+07	1.08925e+08	7.86768e+07	9.20778e+07	4.75053e+07	5.60886e+06	1.83188e+07	2.1813e+07	920403	8.16467e+07	2.37392e+07	4.93912e+08	2.95855e+07	3.23654e+07	8.78696e+07	2.00483e+07	2.05088e+08	3.14732e+07	4.14062e+07	2.71901e+07	5.38434e+07	7.3147e+07	6.07079e+07	7.68044e+06	3.18132e+07	4.44445e+07
Desisopropyldisopyramide	539.262	pos		298.187	Carboxylic_acids_and_derivatives	1.03609e+07	6.98446e+06	7.20755e+06	7.62426e+06	3.02116e+06	4.26919e+06	3.71264e+06	9.97329e+06	1.18645e+07	6.87973e+06	7.3682e+06	1.65171e+07	4.58863e+06	1.02461e+07	8.15819e+06	1.38148e+07	9.51177e+06	7.05159e+06	7.35364e+06	8.26048e+06	1.00958e+07	6.84267e+06	1.85037e+07	2.14445e+07	4.80108e+06	1.35064e+07	4.23804e+07	8.52388e+06	4.67279e+06	2.22472e+07	5.95303e+06	4.62556e+06	1.01152e+07	4.48919e+06	1.28427e+07	9.86173e+06	1.55376e+07	3.99319e+06	1.18735e+07	1.10292e+07	5.6626e+07	3.26044e+07	6.25395e+06	1.13e+07
Desmethylolanzapine	47.5677	pos		299.139	Benzodiazepines	2.62025e+07	4.43629e+06	3.05455e+07	9.12162e+06	3.02154e+07	1.95957e+07	8.76641e+06	610853	2.03018e+07	4.25029e+07	2.9726e+08	3.96344e+07	7.74495e+07	4.42614e+06	2.59788e+07	1.1432e+07	9.84357e+07	3.63258e+07	1.68852e+07	2.30734e+07	1.13299e+08	6.81185e+07	1.08083e+08	2.60397e+07	2.26983e+07	4.91555e+07	1.06794e+07	2.55693e+07	3.75136e+07	9.49916e+07	2.65645e+07	9.00632e+06	3.84581e+07	5.29147e+07	4.2949e+06	932239	8.4132e+06	2.35576e+07	2.12475e+07	2.6285e+07	4.71754e+06	1.02484e+07	1.49515e+07	2.41497e+07
Destruxin A	214.973	pos		600.346	Peptidomimetics	2.03059e+07	5.16929e+06	1.06448e+07	1.5803e+07	56916.3	24558.7	1.38783e+07	8.788e+06	1.06174e+07	1.03778e+07	90955.1	1.03976e+07	9.90577e+06	1.76353e+07	3.66567e+07	7.48311e+06	7.3599e+06	22759.2	6.312e+06	111663	582232	2.28404e+07	8.28036e+06	8.17192e+06	3.10837e+06	1.34524e+07	5.43646e+07	6.06158e+06	1.86321e+07	1.39672e+07	1.91558e+06	930960	681827	541720	1.13248e+07	74987.5	1.11667e+07	6.30906e+06	120155	1.22164e+07	4.51096e+07	734457	69091	530696
Dexpanthenol	300.662	pos	C05944	188.128	Fatty_Acyls	5.5978e+08	3.47225e+07	1.02732e+08	5.11042e+08	8.74827e+07	1.35076e+08	1.52598e+09	6.73363e+07	3.34853e+08	1.51747e+08	3.45956e+08	1.00526e+08	3.4477e+08	2.29724e+08	3.23071e+08	6.02408e+07	1.754e+08	2.00015e+08	2.69248e+08	6.30492e+07	2.16765e+08	1.95388e+08	2.26913e+07	4.15538e+08	6.52192e+07	3.26137e+07	1.96379e+08	3.96707e+08	6.8226e+08	1.41079e+07	3.71681e+07	2.45947e+08	4.75462e+07	3.33016e+07	1.0476e+09	1.18949e+08	1.33698e+09	3.95283e+07	1.01658e+08	2.84492e+09	2.14901e+08	2.66802e+06	2.9951e+08	1.40602e+08
Diaveridine	70.2385	pos		261.131	Benzene_and_substituted_derivatives	3.69481e+06	1.423e+07	5.25637e+06	3.64402e+06	2.25866e+06	1.9877e+06	1.32638e+07	2.48421e+07	1.43842e+07	6.74883e+06	4.77549e+07	5.79248e+06	1.9532e+06	7.7458e+06	4.48219e+06	6.02392e+08	1.63017e+06	998746	2.08441e+06	4.59261e+06	4.8161e+06	4.14982e+06	5.17064e+08	1.8365e+08	3.39365e+06	3.28824e+06	9.62239e+06	2.16641e+06	1.77614e+06	3.76288e+08	2.17772e+06	2.03651e+06	1.27221e+06	1.75256e+06	2.8549e+07	2.30092e+07	7.29505e+06	1.44771e+06	4.21844e+06	2.39526e+06	1.99385e+08	3.81793e+08	1.41524e+06	1.12406e+06
Didemethylmifepristone	323.676	pos		344.207	Steroids_and_steroid_derivatives	4.07078e+06	1.07871e+07	2.66101e+06	2.24586e+07	6.88933e+06	4.94927e+06	7.45188e+06	8.80499e+06	2.36826e+07	1.68695e+07	9.96544e+06	7.35064e+07	3.86553e+06	9.3984e+06	8.0367e+07	1.0171e+08	5.49537e+06	1.91851e+07	4.43221e+06	2.21662e+07	9.95864e+06	1.15831e+07	8.86468e+06	1.11728e+07	6.46427e+06	5.55624e+07	1.9587e+07	7.90368e+06	9.68126e+06	1.41399e+08	1.30456e+06	3.07462e+06	5.27347e+06	3.94908e+06	1.86551e+06	6.35418e+06	6.47111e+07	7.43461e+06	1.57321e+07	9.00849e+06	1.55184e+08	3.26319e+07	1.19055e+07	9.70651e+06
Diethyl phthalate	328.428	pos	C14175	245.074	Benzene_and_substituted_derivatives	2.1214e+06	3.16984e+06	3.43734e+06	2.93537e+06	324051	2.08313e+06	606577	1.93941e+06	3.49798e+06	1.80546e+06	4.08734e+06	8.05097e+06	712842	2.95214e+06	2.82183e+06	3.00748e+06	1.14885e+06	1.37772e+06	1.97026e+06	152104	3.8278e+06	1.18609e+06	4.03374e+06	7.88871e+06	885398	2.16345e+06	7.72705e+06	1.76838e+06	368490	1.38363e+07	2.85409e+06	917044	1.09827e+06	493240	5.4355e+06	1.75022e+06	1.42761e+07	296073	6.09623e+06	2.34418e+06	5.04251e+07	1.53666e+07	1.13179e+06	2.51382e+06
Digalacturonic acid	401.408	pos	C02273	393.058	Saccharolipids	128107	90606.7	928538	82195.5	211099	1.16585e+06	9.9433e+06	7.1398e+06	7.25924e+06	6.80336e+06	9.11516e+06	8.40125e+06	18738.4	24085.6	6.27431e+06	136142	93662.5	35408.2	240187	86808	52663.6	28968.3	180891	26644.6	81093.5	45706.7	158352	33084.4	61904.7	41659.4	176196	178225	19026.5	134749	8.8875e+06	8.18944e+06	152897	32658.5	91166.2	68324.9	65585.6	9.44474e+06	26710.9	35538.4
Digitoxin	216.004	pos	C06955	787.427	Steroids_and_steroid_derivatives	110971	4.29873e+06	1.32724e+07	3.28171e+06	1.25589e+06	1.90978e+06	1.01211e+06	2.40731e+06	54985.2	24736.4	1.76018e+06	3.27975e+06	4.40745e+06	2.01294e+07	5.60095e+06	7.39543e+06	3.50967e+06	1.31341e+06	4.24426e+06	6.23505e+06	2.34833e+06	5.78671e+06	3.3503e+06	349323	674341	1.9884e+06	250985	3.7711e+06	678052	4.10314e+07	885741	1.65993e+06	4.69813e+06	668805	1.26654e+07	648146	1.40659e+06	797219	1.56106e+06	4.62918e+06	3.74283e+06	3.04138e+06	659584	1.27389e+06
Dihydrouracil	155.672	pos	C00429	115.05	Diazines	1.09275e+07	7.10828e+06	1.01836e+07	7.36744e+07	4.64624e+07	8.14774e+06	1.02907e+07	9.48947e+07	1.10092e+07	1.19048e+07	9.8389e+06	1.47509e+07	7.39991e+06	1.09943e+07	9.63214e+06	9.95085e+06	9.62534e+06	1.43986e+07	1.08224e+07	1.60728e+07	9.27673e+06	7.40583e+06	1.25376e+07	1.31376e+08	8.91665e+06	1.26839e+07	1.78234e+07	4.81688e+07	7.66315e+07	1.94795e+07	8.87641e+06	8.49348e+06	1.00531e+07	1.73583e+07	1.19776e+07	7.86557e+06	2.01766e+07	2.5038e+07	1.29516e+07	1.05607e+07	5.1899e+07	4.82819e+07	1.46223e+07	1.2671e+07
Dikegulac acid	246.803	pos	C18825	275.11	Organooxygen_compounds	4.24019e+06	4.06279e+07	5.26278e+06	3.86986e+06	1.36815e+06	1.67659e+06	8.4389e+06	2.23112e+07	1.03307e+07	5.68695e+06	8.53373e+07	8.66373e+06	1.86173e+06	8.38845e+06	7.5221e+06	3.25626e+08	4.65738e+06	1.66114e+06	2.66977e+06	2.69628e+06	3.33237e+06	6.47864e+06	3.56269e+08	2.76142e+08	2.80596e+06	6.43465e+06	6.53424e+07	2.9015e+06	3.24449e+06	4.96378e+07	1.53435e+06	2.94316e+06	2.62775e+06	1.2173e+06	9.6204e+07	9.61559e+06	7.15052e+07	1.66859e+06	6.3697e+07	4.72235e+06	1.7952e+08	3.6353e+08	3.43917e+06	2.30832e+06
Dimerum acid [m-h2+fe]	321.511	pos	C18489	509.22	Carboximidic_acids_and_derivatives	246879	5.85068e+06	223015	122775	1.4267e+06	1.20938e+06	1.28909e+06	200094	601016	42677.8	1.57877e+07	625286	1.22609e+06	221356	544920	7.28151e+06	45215.5	2.62755e+06	2.5211e+06	1.2045e+06	93211.3	1.20266e+06	3.97435e+07	2.94492e+07	3.68674e+06	46637.1	2.3377e+07	93475.2	57307.7	573482	1.76007e+06	2.76515e+06	3.14779e+06	227578	1.74519e+07	1.28913e+06	1.31406e+07	37764.5	1.50578e+07	290844	3.36861e+06	1.20181e+08	22345.7	1.28909e+06
Dimethyl fumarate	294.093	pos		145.049	Fatty_Acyls	6.23973e+07	7.93533e+07	2.48637e+07	4.54231e+07	7.08703e+07	2.31782e+07	2.60099e+07	1.99956e+07	7.5158e+07	4.53004e+07	8.82845e+07	3.26278e+07	1.96877e+07	2.68331e+07	6.7141e+07	6.75804e+07	4.66798e+07	7.42005e+07	2.96573e+07	3.41611e+07	1.5822e+07	3.73075e+07	4.28781e+07	4.80282e+07	4.59507e+07	3.69011e+07	5.53007e+07	3.55062e+07	5.18417e+07	8.43025e+07	2.31357e+07	2.03346e+07	4.88737e+07	3.05799e+07	2.24758e+07	4.80993e+07	4.9997e+07	4.21522e+07	1.83651e+07	6.13e+07	9.90559e+07	4.44123e+07	6.65213e+07	6.01249e+07
Dioctylamine	132.344	pos		242.284	Organonitrogen_compounds	8.64914e+06	8.35311e+06	7.54845e+06	9.57777e+06	7.68444e+06	8.92883e+06	7.93361e+06	7.89274e+06	7.71922e+06	6.98432e+06	8.00403e+06	5.63504e+06	7.81791e+06	7.46292e+06	1.25297e+07	6.34452e+06	8.03749e+06	6.59839e+06	4.73521e+06	7.61316e+06	7.43356e+06	8.12851e+06	9.09722e+06	5.02304e+06	6.47697e+06	7.07967e+06	8.48098e+06	1.01735e+07	7.45603e+06	4.7174e+06	8.17003e+06	6.76375e+06	7.37122e+06	9.28292e+06	9.26028e+06	5.99818e+06	5.53798e+06	5.60114e+06	6.53235e+06	7.09621e+06	3.74258e+06	5.11412e+06	7.51394e+06	5.80441e+06
Disopyramide	539.321	pos	C06965	239.114	Pyridines_and_derivatives	1.86527e+06	1.97189e+06	1.91821e+06	1.47274e+06	655151	1.09682e+06	664082	2.19384e+06	3.49406e+06	1.67986e+06	2.14587e+06	4.35419e+06	896403	2.60368e+06	2.49651e+06	3.26522e+06	2.18152e+06	1.84095e+06	2.12975e+06	2.23235e+06	2.16656e+06	1.48772e+06	4.42362e+06	6.03631e+06	1.35269e+06	3.58091e+06	1.1688e+07	2.10772e+06	1.56655e+06	5.39059e+06	1.91901e+06	1.48908e+06	2.47566e+06	1.20532e+06	3.45918e+06	3.16454e+06	3.74213e+06	1.0513e+06	2.84816e+06	2.07183e+06	1.42924e+07	7.15556e+06	1.67244e+06	3.02684e+06
Docosahexaenoylserotonin	268.24	pos		487.338	Indoles_and_derivatives	35165.7	1.66596e+06	403285	875613	234903	69436.8	396931	147262	628905	543922	106833	9.57938e+06	1.64905e+06	1.51799e+06	1.34623e+06	1.46088e+06	1.95261e+06	211152	178264	579162	1.03942e+06	228745	1.08075e+06	811682	385120	875553	832311	111104	110157	756668	148461	538262	1.68304e+06	295691	332830	1.06979e+06	1.32975e+06	53826.6	686866	615039	909168	1.25652e+06	105342	494308
Dosulepin	255.341	pos		296.149	Benzothiepins	8.39239e+06	4.19893e+06	1.84602e+06	1.04317e+07	1.89699e+06	3.27315e+06	1.13351e+07	2.66697e+06	2.16223e+07	1.35901e+06	7.62139e+07	5.46446e+06	2.43763e+06	1.37932e+07	8.8637e+07	2.9086e+07	5.35353e+06	1.1457e+07	2.18723e+07	1.29488e+06	4.50234e+06	7.03261e+07	2.86419e+06	2.08033e+08	1.68034e+07	2.55232e+06	1.21524e+07	9.14342e+06	2.16988e+06	5.74113e+06	2.95836e+07	9.48836e+06	2.77098e+06	1.77989e+07	1.1907e+06	5.80653e+06	1.0127e+08	2.45107e+06	1.1598e+07	5.11298e+07	6.98197e+07	3.53289e+07	6.13754e+06	1.37331e+07
Doxazosin	319.776	pos	C06970	452.183	Diazinanes	720353	2.65521e+07	416836	76424.9	638301	394249	607731	500190	546589	1.88709e+06	166771	1.05413e+06	223968	1.58531e+06	5.92903e+06	6.18607e+06	1.74326e+07	1.70971e+07	1.88709e+06	4.96143e+07	315651	1.88709e+06	6.11409e+06	1.87251e+06	960952	6.80362e+06	985080	1.69636e+07	753771	1.22235e+07	960952	76424.9	1.4675e+06	546589	6.80362e+06	753771	8.58675e+06	753771	638301	997144	2.4385e+06	944486	9.02901e+06	607731
Dye X-16295-48-D	256.097	pos	C18489	520.128	Benzene_and_substituted_derivatives	330750	2.90235e+06	991732	1.63369e+06	940304	3.48519e+06	88626	941843	124209	960831	918319	6.3601e+06	1.12122e+07	1.68224e+06	2.07791e+06	80533.4	2.31645e+06	2.39805e+06	3.37716e+06	745293	1.00626e+06	1.83719e+06	7.3117e+06	2.72185e+06	571012	897757	5.72548e+06	2.28476e+06	1.50666e+06	754542	1.63549e+06	67427.3	2.34296e+06	3.2717e+06	5.49844e+06	159793	805770	918319	7.22771e+06	1.36499e+06	2.48065e+06	4.2023e+06	2.81178e+06	418225
Dyphylline	71.1796	pos	C07819	255.109	Imidazopyrimidines	2.44482e+06	933502	2.5233e+06	1.02692e+06	3.32547e+06	1.92147e+06	1.29352e+06	2.75363e+06	9.32208e+08	3.20996e+06	5.81439e+06	2.92842e+06	7.8088e+06	3.82715e+06	2.24522e+06	8.65567e+07	6.16466e+06	212571	1.40904e+06	2.54748e+08	6.31745e+06	5.19463e+06	4.6652e+06	4.40453e+08	1.57884e+06	3.53614e+06	6.67419e+07	2.62909e+06	2.94068e+06	2.02356e+06	1.55717e+06	909603	2.86898e+06	3.15201e+06	3.5335e+06	4.85779e+06	8.81108e+08	3.71074e+07	4.4504e+07	1.50662e+06	9.77817e+07	140055	1.38246e+06	7.49799e+08
Ecgonine	342.335	pos	C10858	186.113	Tropane_alkaloids	1.79346e+07	8.37469e+06	7.61452e+06	8.16967e+06	1.97406e+06	2.4374e+06	1.30063e+07	5.24747e+06	6.81519e+06	8.15686e+06	2.00532e+07	1.35669e+07	5.8756e+06	1.39242e+07	8.38079e+06	1.09986e+07	2.77966e+06	9.05226e+06	3.39835e+06	6.64959e+06	8.74276e+06	2.77316e+06	6.15552e+06	1.76606e+07	3.46043e+06	6.12425e+06	3.38452e+07	4.91539e+06	2.39879e+07	1.80987e+07	1.41072e+06	1.02327e+07	3.93454e+06	1.16918e+06	1.35403e+07	2.83343e+06	1.19159e+07	6.56026e+06	8.23567e+06	2.25685e+08	1.31183e+07	3.92385e+07	4.03086e+06	4.85256e+06
Eflornithine	35.4001	pos	C07997	183.092	Carboxylic_acids_and_derivatives	425690	3.82045e+07	1.43951e+06	3.85821e+06	2.77894e+06	1.75015e+06	1.15368e+06	1.53222e+07	4.3938e+06	3.3019e+06	6.23752e+07	2.02937e+06	4.07843e+06	4.99913e+06	1.77839e+06	1.17469e+08	1.95285e+06	3.736e+06	1.72747e+06	1.14102e+06	2.21127e+06	2.04519e+06	1.62017e+08	6.37732e+07	1.65164e+06	107191	1.89087e+07	3.24306e+06	2.71709e+06	7.45283e+07	1.58061e+06	3.96659e+06	2.20758e+06	724816	5.00245e+06	3.75077e+06	1.82645e+06	2.19404e+06	2.88521e+07	2.48164e+06	1.13152e+08	7.99403e+07	2.88426e+06	4.51133e+06
Emetine	292.572	pos	C09421	241.155	Emetine_alkaloids	1.9963e+08	1.12619e+08	8.76164e+07	8.56082e+07	4.32026e+07	4.51964e+07	4.10124e+07	8.19554e+07	1.21084e+08	7.00723e+07	5.69563e+07	1.46693e+08	5.81399e+07	1.29823e+08	1.78046e+08	1.72358e+08	1.16697e+08	7.86502e+07	9.01221e+07	2.5816e+07	9.32592e+07	9.65328e+07	1.9494e+08	2.44014e+08	5.03779e+07	2.10854e+08	4.9196e+08	7.00248e+07	9.69601e+07	1.61263e+08	8.93806e+07	4.12618e+07	7.824e+07	8.81421e+07	1.58621e+08	6.30893e+07	1.96153e+08	7.74204e+07	1.32091e+08	1.68821e+08	5.96344e+08	5.27381e+08	8.21823e+07	1.40514e+08
Enalapril	153.602	pos	C06977	234.149	Carboxylic_acids_and_derivatives	74796.8	111702	60503.7	4.56485e+06	590502	221763	201345	112057	205172	84542.2	189076	838898	198726	1.47513e+06	1.09577e+06	1.78973e+06	39634.8	5.25729e+06	5.65049e+06	194850	116822	35600.7	65191.5	1.35353e+07	28209.5	2.50265e+06	4.73666e+06	194678	206992	537735	7.99339e+07	5.29847e+06	1.22517e+06	156349	52623.3	228351	96763.4	120445	32166.7	3.07026e+07	9.48714e+06	53958.4	24501.9	33372.9
Enalaprilat	88.2451	pos	C11720	349.183	Carboxylic_acids_and_derivatives	1.45394e+06	1.27193e+08	4.23487e+06	4.90755e+06	1.8538e+06	660847	9.27762e+06	1.54851e+07	8.52178e+06	5.028e+06	1.58633e+08	3.68021e+06	1.15713e+06	1.17995e+07	2.22185e+06	2.0489e+09	819454	156571	1.08146e+06	3.97606e+06	4.01752e+06	6.60756e+06	2.39513e+09	1.09269e+09	1.0346e+06	504932	3.16755e+07	2.95854e+06	1.07999e+06	1.41865e+09	576841	972873	912496	656291	2.65652e+08	1.01819e+07	4.99647e+07	757268	2.6902e+07	816025	9.45319e+08	2.02847e+09	782074	543016
Enoxacin	77.9774	pos	C06979	321.131	Diazanaphthalenes	175985	4.35379e+06	2.28755e+06	360945	345953	1.02006e+06	713691	1.2241e+06	285685	636935	1.04944e+07	1.29474e+07	220144	252543	114666	1.44176e+08	1.14292e+07	1.43086e+06	106585	1.47749e+07	2.98504e+06	235173	1.31991e+08	5.86368e+07	1.74244e+06	2.12319e+07	756123	3.60421e+06	109386	1.0434e+08	1.2751e+07	631332	1.28267e+07	2.00787e+06	1.04784e+07	1.52792e+06	1.06164e+06	217548	3.74016e+06	5.32511e+06	7.738e+07	1.9787e+08	1.65277e+06	1.10197e+06
Entecavir	249.466	pos		555.241	Nucleoside_and_nucleotide_analogues	2.80217e+06	3.08167e+06	917658	1.00384e+06	323502	233606	563711	126540	178120	272980	2.62654e+06	86244.1	192763	317823	169808	5.19126e+07	64083.5	2.05239e+06	76983.2	546680	550852	475296	8.18985e+07	5.4533e+07	36463.7	77542.5	7.56926e+06	2.41176e+06	280505	4.80847e+06	129779	63493.2	176117	165590	1.98618e+07	163561	5.6564e+06	500610	1.31145e+07	2.2078e+06	1.54812e+07	1.70149e+08	2.36547e+06	58900
Epalrestat	225.621	pos		320.034	Carboxylic_acids_and_derivatives	383603	5.2881e+06	113728	36021.5	50238.8	18331.7	51013.2	51013.2	87804.3	904607	275632	1.34276e+06	49403.1	1.02876e+06	19415.5	1.1043e+07	1.33524e+06	4.30171e+06	904607	50628.3	56605.4	26210.4	2.3641e+07	5.66277e+06	4.32119e+06	66184.7	5.29315e+06	52576.3	27807.2	81958.6	19399.3	34146.7	101319	24959.5	86402.3	24772.3	70560.5	50238.8	2.56759e+07	35549.2	2.60579e+06	1.32534e+07	6.4638e+06	47140.8
Eprosartan	219.619	pos	C07467	207.113	Benzene_and_substituted_derivatives	1.37907e+07	2.84444e+07	3.58278e+07	2.22409e+07	7.83226e+06	1.51966e+07	9.37065e+06	3.35214e+07	1.48894e+07	1.50685e+07	1.81875e+07	1.23472e+07	8.44661e+06	1.57134e+07	6.97017e+06	1.42863e+07	6.68375e+06	4.16372e+06	1.02223e+07	2.39231e+07	1.58236e+07	2.25198e+07	3.66364e+07	1.17326e+07	1.00153e+07	2.04563e+07	1.4536e+07	1.56112e+07	6.10135e+06	1.8719e+07	2.28051e+07	1.97316e+07	6.35545e+06	7.7293e+06	1.29616e+07	2.7492e+06	3.37667e+07	3.51346e+07	9.33683e+06	6.10681e+06	4.29847e+06	4.1988e+07	7.08697e+06	5.95079e+06
Erucamide	32.3067	pos		338.342	Fatty_Acyls	3.81115e+08	3.97757e+08	3.07493e+08	4.8778e+08	5.19424e+08	3.43029e+08	4.95702e+08	2.41275e+08	1.9534e+08	2.64283e+08	3.31114e+08	3.61506e+08	3.90855e+08	3.22563e+08	1.41479e+08	4.77474e+08	2.18844e+08	2.83271e+08	4.5135e+08	2.35273e+08	1.13488e+08	2.71435e+08	3.20634e+08	2.19743e+08	5.10403e+08	3.08993e+08	3.91585e+08	2.23392e+08	2.50114e+08	1.53164e+08	2.26489e+08	1.38253e+08	1.43314e+08	3.74873e+08	4.32382e+08	5.13611e+08	5.83233e+08	5.15254e+08	4.88964e+08	2.29972e+08	1.66681e+08	2.04553e+08	8.24594e+08	2.14221e+08
Erucifoline	230.799	pos		350.163		2.83748e+06	1.46349e+06	38766.9	761771	75761.3	182202	81299.3	34366.8	37997.5	9.57191e+06	26981.5	124771	37601.3	33831.5	8.56482e+06	7.81864e+06	6.56902e+06	206757	54092.3	1.12927e+09	34304.7	9.57191e+06	84024.5	1.74307e+06	22594.4	25851.2	2.84343e+06	1.88267e+08	32900.3	152144	144290	247622	57764.1	115777	67377.8	38311.6	157520	84052.6	187861	3.40368e+06	404342	6.03945e+06	97107.8	48071.4
Esmolol	139.026	pos	C06980	296.186	Phenol_ethers	184165	9.10479e+07	239165	8.81723e+06	235827	235827	213891	341743	191956	903524	242504	6.62889e+07	235827	2.37908e+08	1.0206e+08	1.78076e+07	2.0189e+06	8.83642e+06	4.48219e+07	235827	235827	1.10612e+07	3.08122e+07	1.03535e+07	241736	580632	1.43182e+07	235827	235827	5.24622e+06	235827	1.31338e+07	4.52859e+06	213891	1.8962e+07	213891	9.37823e+06	213891	273102	2.60317e+07	9.33873e+07	3.45612e+06	273102	213891
Esomeprazole	49.6792	pos		346.122	Benzimidazoles	1.07638e+09	1.57785e+09	9.3576e+08	1.80316e+09	1.10509e+06	177033	5.21753e+08	2.02096e+09	1.66455e+09	1.72249e+09	314606	7.94327e+08	4.27975e+09	1.69273e+09	4.9609e+08	9.13914e+08	513296	5.42571e+06	1.7472e+09	6.56483e+07	418105	2.46161e+09	982893	5.61435e+06	207773	9.33774e+08	1.09561e+06	4.12525e+08	4.25383e+07	8.72066e+08	384683	1.8907e+09	218348	1.19725e+06	1.40132e+06	5.90735e+08	396792	5.57966e+08	1.16636e+09	1.92543e+08	4.14522e+08	2.92773e+09	5.09573e+08	1.17775e+08
Esomeprazole sodium (nexium)	49.3451	pos		368.104	Benzimidazoles	1.96738e+07	2.44996e+07	1.36522e+07	3.56738e+07	1.1889e+07	3.13944e+07	7.17248e+06	3.93302e+07	2.83648e+07	2.92191e+07	1.73795e+07	8.43417e+06	9.41595e+07	2.68944e+07	5.66907e+06	1.33375e+07	1.88509e+07	1.11782e+07	2.82127e+07	568635	2.20247e+07	5.0696e+07	144480	1.23633e+07	1.17581e+07	1.49631e+07	1.13985e+06	4.63422e+06	497189	1.3883e+07	116834	4.51307e+07	2.19304e+07	1.36977e+07	1.31525e+07	1.52553e+07	2.64932e+07	1.4635e+07	1.31895e+07	1.44376e+06	4.06341e+06	5.71909e+07	5.08679e+06	912283
Ethiprole	405.192	pos	C18552	396.991	Azoles	7.59683e+06	6.74221e+06	1.19558e+07	7.7784e+06	6.88922e+06	1.28792e+07	3.96055e+07	3.29396e+07	3.51067e+07	3.83036e+07	3.88921e+07	8.46692e+07	1.09776e+07	1.33743e+07	2.52495e+07	6.56277e+06	1.6034e+07	1.20589e+07	1.39825e+07	1.43938e+07	9.47886e+06	7.8029e+06	6.91432e+06	1.10949e+07	6.99645e+06	1.14345e+07	1.07564e+07	9.33547e+06	1.8935e+07	8.91778e+06	7.11208e+06	9.08775e+06	9.88255e+06	1.38267e+07	3.5458e+07	2.85801e+07	6.94875e+06	7.72828e+06	1.28851e+07	9.17126e+06	1.25971e+07	3.15489e+07	1.54567e+07	1.40811e+07
Ethosuximide	169.981	pos	C07505	142.086	Pyrrolidines	9.61124e+06	2.40677e+06	2.06434e+07	1.95011e+07	1.80039e+06	1.42476e+06	3.53394e+06	2.85931e+07	1.89899e+07	3.33155e+07	3.27062e+07	1.98011e+07	1.09763e+06	1.27169e+07	3.28415e+07	1.32685e+07	2.68802e+07	6.44643e+07	2.12944e+07	2.11736e+07	3.8705e+06	1.46389e+07	4.74701e+06	2.03081e+08	1.57452e+07	3.85269e+06	2.4874e+07	2.17226e+07	1.86157e+06	4.05108e+07	3.95143e+07	1.05884e+08	7.68838e+07	5.86543e+07	5.35659e+07	8.34898e+06	1.21512e+08	1.73541e+07	2.87355e+07	6.04836e+07	1.1693e+08	1.8529e+08	4.41468e+07	2.30824e+07
Ethyl 3-(piperidin-4-yl)propanoate	337.012	pos		186.149	Fatty_Acyls	8.17763e+06	3.43892e+06	2.03415e+06	3.62031e+07	1.33635e+06	2.07001e+06	2.98548e+07	5.87883e+06	7.95849e+06	7.44671e+06	1.85103e+07	7.09283e+06	6.10406e+06	6.56286e+06	7.81392e+06	1.50205e+07	3.8614e+06	1.30192e+07	1.26603e+07	1.45141e+06	6.77933e+06	6.1385e+06	2.83813e+06	1.65103e+07	1.30567e+06	1.43209e+06	8.12197e+06	5.49526e+06	4.23395e+07	546331	613641	2.08998e+07	1.70914e+06	1.16178e+06	1.65567e+07	1.54687e+06	5.61668e+07	1.8771e+06	8.54889e+06	3.05311e+08	8.93263e+06	8.88225e+06	6.86804e+06	5.12155e+06
Ethyl 4-methyl-5-[(propan-2-yl)oxy]-9H-pyrido[3,4-b]indole-3-carboxylate	35.1061	pos		313.155	Indoles_and_derivatives	2.97385e+07	1.48238e+07	1.12588e+07	1.26459e+07	1.53081e+07	2.50505e+07	1.88801e+06	2.1532e+07	2.05078e+07	3.12666e+07	1.87029e+08	3.51871e+08	2.75671e+08	3.6292e+07	5.62278e+07	1.37747e+07	2.28887e+08	3.04648e+07	4.1549e+06	1.4987e+08	2.74862e+08	6.17426e+07	1.62984e+08	1.41851e+07	3.81476e+07	1.91609e+08	1.66689e+08	2.45605e+08	2.63377e+07	3.68071e+08	2.42184e+07	5.60137e+07	5.58954e+07	3.81427e+06	1.39348e+07	1.05311e+07	3.97318e+07	1.30323e+08	7.12844e+07	4.74675e+07	6.98471e+07	4.30666e+07	3.35219e+07	1.37876e+08
Etoformin	256.764	pos		113.082	Organonitrogen_compounds	2.97795e+06	2.74145e+06	354737	3.06457e+06	2.55202e+06	2.29952e+06	3.20854e+06	2.63674e+06	2.45104e+06	2.84874e+06	4.00122e+06	205757	2.43817e+06	2.43703e+06	2.97809e+06	3.006e+06	1.93769e+06	2.14106e+06	1.16115e+06	2.56382e+06	590082	2.43611e+06	9.02975e+06	2.43509e+06	3.45137e+06	159596	1.8589e+06	827007	3.02101e+06	2.43435e+06	2.83176e+06	315311	2.52568e+06	3.3822e+06	2.16807e+06	2.23157e+06	3.19435e+06	3.37484e+06	1.83498e+06	2.67213e+06	6.90344e+07	2.63112e+06	2.18606e+06	1.95304e+06
Europine	343.64	pos	C10301	330.191		537528	5.67805e+06	461446	1.33944e+07	929363	705334	2.13563e+06	5.83478e+06	1.16793e+07	1.22555e+06	2.95975e+06	4.32102e+07	1.72312e+06	1.44241e+07	2.77806e+07	4.06785e+07	1.64895e+06	4.81878e+06	4.65183e+06	9.86397e+06	4.77726e+06	4.48856e+06	7.65452e+06	3.96121e+06	2.80606e+06	4.00247e+07	1.39179e+06	1.04537e+06	833598	3.00386e+07	1.25967e+06	1.22068e+06	3.24546e+06	7.93554e+06	2.14569e+06	2.20564e+06	8.34003e+06	1.66642e+06	2.02986e+07	8.51653e+06	1.90216e+08	3.78431e+07	4.0968e+06	4.04808e+06
Felbamate	281.812	pos	C07501	261.088	Benzene_and_substituted_derivatives	1.73399e+06	3.17855e+06	3.03352e+07	7.41799e+06	3.88191e+06	5.70072e+06	1.9515e+06	8.3738e+06	5.66524e+06	1.44692e+06	2.73268e+06	5.52033e+06	3.51748e+06	5.18806e+06	2.51553e+06	8.40383e+06	3.12725e+06	1.23438e+07	8.68494e+06	2.48036e+06	1.4087e+06	1.05469e+06	6.66602e+06	1.16573e+07	1.48926e+07	6.67554e+06	3.25086e+06	1.13046e+07	4.62336e+06	4.79899e+06	698576	1.22476e+06	3.38537e+06	1.13707e+06	1.65453e+06	9.53138e+06	1.36874e+07	6.3987e+06	841990	3.80865e+06	6.84485e+06	5.52465e+06	847763	4.86347e+06
Fenfluramine	346.218	pos	C06996	187.071	Benzene_and_substituted_derivatives	2.68729e+06	1.15138e+06	1.36045e+06	2.70464e+06	1.5599e+06	1.89188e+06	3.83727e+07	5.28506e+07	5.38952e+07	1.83058e+08	1.04483e+08	3.22117e+07	1.8475e+06	1.29632e+06	7.27812e+06	944098	1.11261e+06	1.48073e+06	1.3283e+06	1.33407e+06	1.70145e+06	883063	2.07445e+06	977406	2.06026e+06	2.2862e+06	2.45313e+06	709738	3.08674e+06	891580	892361	4.67918e+06	1.06602e+06	1.36516e+06	2.34151e+08	2.49706e+07	1.43968e+06	2.40323e+06	1.77787e+06	1.20111e+06	1.05729e+06	5.35472e+08	1.18333e+06	1.94125e+06
Fipronil sulfide	367.374	pos		422.954	Azoles	54555.8	36989	141612	71930.7	80186.1	73256.7	587085	806384	304906	452321	547706	579608	32733	42829.4	560881	33598.4	57604.1	260098	366415	222042	68405.5	29091.5	401907	390617	252769	390617	108062	222042	177943	380916	271784	63819.2	66545.4	51554.8	332513	921410	48840.2	307977	405860	47696.4	487354	180869	267159	278030
Fluconazole	48.8385	pos	C07002	307.112	Benzene_and_substituted_derivatives	1.37132e+06	269132	235024	515197	1.2991e+06	402559	6.593e+08	108824	364022	126951	283974	4.14036e+07	355863	97577.8	4.7931e+07	116470	4.81714e+07	379188	5.47166e+07	5.88706e+08	9.84344e+07	5.47166e+07	327002	4.14322e+07	129014	4.8283e+07	223522	124513	78126.7	1.8057e+07	6.20296e+06	139285	72194.4	88094.9	767358	301824	985601	116604	126706	1.39094e+07	6.88014e+07	284623	88612.4	380031
Flusilazole	25.5161	pos	C18733	316.111	Benzene_and_substituted_derivatives	2.53628e+07	1.45863e+08	5.64315e+07	4.06253e+07	720455	151625	2.25674e+07	3.79498e+08	6.98123e+07	4.63291e+07	2.27241e+06	1.27728e+08	6.07485e+08	1.51848e+08	2.84519e+07	1.00709e+08	591806	1.24959e+07	2.83171e+07	1.50625e+08	939014	5.55926e+07	5.78202e+06	1.83997e+07	260452	1.66608e+08	25640.6	5.10479e+07	2.06684e+06	3.61201e+07	176599	1.41681e+07	104425	228040	401421	13558	81734.7	305258	1.68688e+08	1.52238e+07	3.19934e+07	2.05982e+08	2.36245e+07	7.6814e+06
Fluvastatin	263.993	pos	C07014	394.177	Pyrroles	5.18052e+06	2.03148e+08	2.42078e+07	47783.2	2.42078e+07	1.21278e+07	2.00066e+07	75910.6	1.58054e+07	1.16499e+07	2.00066e+07	2.99836e+07	2.42078e+07	9.71623e+06	4.59475e+07	5.46368e+07	1.74219e+08	1.16004e+08	1.16499e+07	6.42333e+07	4.42205e+07	1.16499e+07	1.65734e+08	7.76276e+07	2.42078e+07	6.5041e+07	1.1523e+07	4.42205e+07	2.00066e+07	1.23395e+07	2.42078e+07	47783.2	1.56968e+07	1.58054e+07	6.5041e+07	2.00066e+07	5.80258e+07	2.00066e+07	1.21419e+07	5.18052e+06	3.33449e+07	1.33201e+07	4.67625e+07	2.00066e+07
Fructose	277.647	pos	C02336	203.053	Organooxygen_compounds	2.80681e+08	8.90719e+08	6.97257e+08	3.1933e+08	2.56989e+08	2.5799e+09	5.79703e+08	8.04295e+08	6.45432e+08	6.07761e+08	7.83006e+08	2.87656e+08	8.00269e+08	6.62293e+08	2.04156e+09	9.58276e+08	1.26978e+08	7.75333e+08	9.44322e+08	3.69021e+08	8.6434e+08	8.14528e+08	4.4275e+08	4.38308e+08	8.89368e+08	3.51463e+08	2.43008e+08	6.23959e+08	3.58843e+08	4.78042e+08	1.59462e+08	9.05399e+08	9.55355e+07	2.86486e+08	6.79079e+08	3.3943e+08	1.05053e+09	5.26291e+08	5.5443e+08	6.31241e+08	3.22378e+08	4.07755e+08	1.47334e+09	1.00514e+09
Furazolidone	289.937	pos	C07999	226.045	Furans	5.76779e+06	9.07519e+06	4.88369e+06	7.18165e+06	5.43874e+06	7.48838e+06	8.00134e+06	3.03484e+06	4.55132e+06	1.48332e+07	1.00403e+07	3.16951e+06	1.04158e+07	4.96129e+06	1.18013e+06	2.4944e+06	7.32737e+06	2.49391e+06	4.32072e+06	9.02264e+06	3.48727e+06	1.02544e+07	1.20384e+07	1.36882e+07	6.28711e+06	8.18869e+06	1.2649e+07	6.48335e+06	4.28008e+06	7.60527e+06	5.87201e+06	3.67616e+06	7.30271e+06	1.0788e+07	4.54707e+06	6.53593e+06	4.62331e+06	4.95889e+06	4.50409e+06	3.57221e+06	276240	2.91185e+06	2.28937e+06	1.52576e+06
G-guanidinobutyrate	308.466	pos	C01035	146.092	Carboxylic_acids_and_derivatives	8.09712e+06	3.41605e+07	1.0255e+07	1.46281e+07	2.39631e+06	3.59159e+06	3.10731e+06	1.56606e+07	1.28787e+07	7.46979e+06	8.69453e+06	4.41295e+07	3.25187e+06	1.06358e+07	1.39853e+07	2.07028e+07	5.95934e+06	6.19957e+06	5.68025e+06	2.38776e+06	1.41375e+07	8.3629e+06	3.79805e+07	1.44261e+07	4.70806e+06	2.69614e+07	4.91348e+07	5.66222e+06	3.88771e+06	2.13862e+07	4.40219e+06	2.30754e+06	5.7319e+06	2.57276e+06	6.46972e+06	5.46643e+06	1.97979e+07	3.07658e+06	3.77344e+07	2.0194e+07	2.73717e+08	3.02453e+07	9.96162e+06	6.59348e+06
Gabapentin	352.961	pos	C07018	172.133	Carboxylic_acids_and_derivatives	3.27624e+08	1.45368e+07	1.55441e+07	1.45045e+08	7.41055e+06	1.76696e+07	7.82806e+07	2.51214e+06	2.87283e+07	8.4785e+06	2.54173e+07	8.27335e+06	2.54193e+07	3.29361e+07	4.84176e+07	3.85802e+07	4.50671e+07	3.05562e+07	5.27633e+07	1.66347e+07	4.49305e+07	6.89906e+07	1.81231e+07	1.36722e+08	7.85672e+06	9.14698e+06	3.51944e+07	7.04114e+07	1.57914e+08	2.5339e+06	4.60864e+06	6.22997e+07	7.33711e+06	9.51505e+06	7.4812e+06	6.11265e+06	4.5622e+08	9.72486e+06	3.99268e+07	5.66185e+08	1.27693e+08	1.13878e+06	3.99256e+07	2.40731e+07
Gambogic acid	127.789	pos	C10062	629.314	Benzopyrans	1.03856e+07	9.34848e+06	2.88126e+06	2.84701e+06	2.50109e+06	2.50109e+06	2.50109e+06	2.50109e+06	2.88126e+06	2.64395e+07	3.64161e+06	2.41107e+07	2.50109e+06	9.90443e+06	2.3591e+07	2.59914e+08	2.18679e+07	6.73739e+06	2.64395e+07	2.50109e+06	2.50109e+06	2.64395e+07	1.57022e+08	6.50234e+07	6.08485e+06	3.09295e+07	7.12467e+06	6.08485e+06	2.50109e+06	1.31959e+08	2.50109e+06	2.84701e+06	2.3591e+07	222422	2.11185e+07	2.50109e+06	5.47159e+06	2.50109e+06	1.32524e+07	1.5861e+07	1.27971e+08	2.64734e+08	6.08485e+06	2.50109e+06
Gamma-glu-glu	396.915	pos	C05283	276.119	Carboxylic_acids_and_derivatives	8.71389e+06	4.53439e+06	1.05938e+07	4.28425e+06	9.27914e+06	9.53591e+06	1.69957e+07	2.13135e+07	3.02747e+07	2.76885e+07	1.75322e+07	2.31422e+07	2.96347e+07	1.06029e+07	4.61344e+06	1.05082e+07	1.63769e+07	7.10202e+06	7.32609e+06	3.3076e+06	8.47912e+06	4.61789e+06	1.16566e+07	4.75796e+07	1.04727e+07	5.70691e+06	7.41853e+07	6.33662e+06	6.35625e+06	5.50219e+06	1.02526e+07	1.56242e+06	7.4621e+06	1.66223e+07	2.79554e+07	4.9218e+07	5.94151e+06	1.18043e+07	6.19171e+06	8.77584e+06	1.00615e+07	1.80534e+07	6.22116e+06	7.9107e+06
Gamma-glutamylleucine	325.789	pos		261.145	Carboxylic_acids_and_derivatives	2.89233e+06	8.30615e+06	4.87122e+06	1.35368e+06	3.10682e+06	6.86517e+06	1.58853e+06	1.09211e+07	5.11896e+06	2.89941e+06	2.64817e+06	6.05942e+06	1.18609e+07	7.53309e+06	1.73787e+06	6.67987e+06	6.69325e+06	3.20139e+06	4.84719e+06	3.3697e+06	4.34607e+06	2.80846e+06	1.06643e+07	1.3303e+07	4.00233e+06	1.36375e+07	1.98638e+07	3.80931e+06	4.14573e+06	1.90669e+07	5.17146e+06	6.56516e+06	2.46643e+06	4.75304e+06	3.5317e+06	5.81639e+06	4.12027e+06	2.75127e+06	9.68709e+06	2.65527e+06	3.78747e+06	5.58616e+06	1.3722e+06	7.54796e+06
Ganglioside-GM3(d18:1,16:0)	237.526	pos		1153.72	Sphingolipids	187102	351770	132029	448519	371547	595166	379544	221174	238823	181681	293880	241045	236559	319299	149930	242474	86394.3	406994	274712	72728.4	483787	88703.5	34947.4	62458.3	84575.1	227203	336742	197163	267989	60890.1	196888	216113	147431	208134	421657	257308	505672	179123	275512	106463	89889.5	120065	224607	496224
Glutamine	353.726	pos	C00064	130.05	Carboxylic_acids_and_derivatives	5.8514e+08	5.70116e+08	2.68407e+07	3.64732e+08	6.38503e+08	8.33977e+08	7.23637e+07	6.18942e+07	6.5477e+07	7.83508e+07	5.06265e+07	5.72992e+07	1.21098e+09	5.7865e+08	3.0469e+08	7.82387e+08	8.3167e+08	4.50304e+08	5.61475e+08	9.79681e+08	5.03981e+08	3.2806e+08	8.019e+08	7.85375e+08	5.45421e+08	7.91713e+08	1.51524e+09	4.56836e+08	4.23979e+08	1.56299e+09	5.40934e+08	3.46804e+08	6.59668e+08	8.40535e+08	3.67972e+07	1.35195e+08	3.95652e+08	4.91001e+08	5.15455e+08	6.40878e+08	1.62983e+08	7.53913e+07	4.71203e+08	5.53324e+08
Glycerol tricaprate	30.2514	pos		572.488	Glycerolipids	868693	3.06214e+06	2.23919e+07	4.12298e+06	3.05283e+06	1.66936e+08	2.77492e+06	3.12816e+06	1.67428e+06	1.88446e+06	2.7572e+06	3.99098e+06	1.37415e+06	1.1888e+06	1.54373e+08	2.54562e+06	3.48943e+06	3.77286e+06	2.14515e+06	3.55995e+06	2.49209e+06	2.68052e+06	2.18849e+06	972217	3.03218e+07	6.51148e+06	1.6901e+06	547213	2.75511e+06	2.21883e+06	3.93554e+06	8.02419e+07	2.5945e+06	561556	2.42763e+06	2.64633e+06	1.06906e+07	1.2718e+07	4.83953e+06	4.68317e+06	8.51832e+07	2.48958e+06	1.41801e+06	3.07993e+07
Glycerol tricaprylate	30.226	pos	C13044	488.395	Glycerolipids	593720	873763	4.87011e+07	5.6502e+06	662015	2.39405e+08	3.38825e+06	3.12423e+07	1.95271e+06	1.15382e+06	2.63942e+07	9.60868e+06	1.58566e+06	382272	7.71401e+07	609836	737811	508721	1.45094e+06	952881	3.35523e+06	300017	232136	528355	5.53164e+07	858199	1.47132e+06	940874	746195	550915	602640	1.46314e+08	831318	1.27647e+06	2.09034e+06	1.60231e+06	1.51838e+07	1.86351e+07	1.0539e+06	4.10356e+06	1.01988e+08	1.89323e+06	673338	3.95572e+07
Glycerophosphocholine	372.209	pos	C00670	280.092	Glycerophospholipids	2.07001e+07	3.17094e+07	5.89067e+07	9.88697e+07	4.94867e+07	4.10702e+07	2.65707e+07	3.04158e+07	2.80791e+07	4.0126e+07	3.97859e+07	1.39277e+07	1.7587e+07	1.38164e+07	2.74449e+07	2.65481e+07	1.88457e+07	2.0223e+07	2.60983e+07	8.7584e+07	1.06628e+07	3.43271e+07	5.6258e+06	2.8862e+07	4.73134e+07	2.89522e+07	2.39997e+07	2.05423e+07	3.16074e+07	2.34554e+07	6.75676e+07	2.60497e+08	8.06945e+07	1.42164e+08	2.16404e+07	2.83898e+07	5.23489e+07	1.67163e+07	3.45276e+07	3.99086e+07	1.14591e+07	7.0644e+07	1.83358e+07	2.31321e+07
Glycocholate	232.85	pos	C01921	488.299	Steroids_and_steroid_derivatives	256408	4.37703e+06	189238	332536	237608	3.48176e+06	508197	4.80967e+06	94439.3	974439	8.68937e+06	2.03964e+07	1.22211e+07	1.12367e+06	679345	1.48664e+06	1.12109e+07	1.23775e+06	252102	1.78747e+08	4.21679e+07	2.90127e+06	6.24584e+06	78659.3	295260	686176	2.88043e+07	5.96683e+06	1.41631e+06	4.63002e+07	4.18249e+06	1.4862e+07	1.21785e+07	584845	118525	1.65135e+06	195086	202684	9.44495e+07	1.22154e+06	1.4985e+06	7.95596e+06	6.81414e+06	968131
Glycodeoxycholic acid	190.708	pos	C05464	414.3	Steroids_and_steroid_derivatives	2.45362e+07	5.30978e+07	3.9131e+06	1.52002e+07	9.1176e+06	8.89547e+07	9.15436e+06	6.15677e+08	7.77795e+06	5.92304e+06	7.98943e+07	6.51494e+07	8.22914e+07	6.69437e+07	1.68864e+07	2.49732e+07	4.59131e+07	1.85606e+07	5.74606e+06	1.90875e+09	1.90332e+08	3.0485e+07	1.0759e+08	1.03984e+07	5.11085e+06	2.11034e+07	3.08959e+08	3.96648e+07	1.91003e+07	3.14159e+08	3.73083e+07	3.35648e+07	1.68654e+08	1.75257e+07	4.56801e+06	5.75371e+07	8.38571e+06	4.57189e+06	5.7743e+08	6.1241e+07	8.58881e+06	8.32308e+07	1.05155e+08	4.47433e+07
Guanidineacetic acid	336.926	pos	C00581	118.061	Carboxylic_acids_and_derivatives	5.35608e+07	1.69142e+08	2.00663e+08	4.82034e+07	6.96547e+07	9.70862e+07	7.19975e+07	3.44817e+08	4.60797e+07	1.84133e+08	1.36764e+08	2.42993e+07	7.3845e+07	1.03278e+08	4.38103e+07	2.57314e+07	9.48901e+07	3.14654e+07	2.13288e+08	1.41107e+08	7.32017e+07	5.47162e+07	6.99102e+07	2.61739e+07	8.00072e+07	2.11139e+08	3.70099e+08	3.89402e+07	3.87766e+07	6.58023e+07	5.91484e+07	4.95885e+07	6.51691e+07	1.1625e+08	7.64907e+07	1.2354e+08	1.15351e+08	1.0068e+08	9.54064e+07	4.71268e+07	1.07869e+07	1.3529e+08	8.26137e+07	2.42716e+07
Guanidinosuccinic acid	249.451	pos	C03139	176.066	Carboxylic_acids_and_derivatives	1.17868e+07	2.80828e+07	1.48973e+07	1.37324e+07	3.36914e+07	4.42376e+07	1.84498e+07	2.82714e+07	1.83715e+07	2.57551e+07	1.78407e+07	2.06392e+07	3.59032e+07	2.38819e+07	1.57559e+07	2.2199e+07	3.06326e+07	1.62273e+07	2.50174e+07	2.11724e+07	1.63756e+07	2.77964e+07	3.54973e+07	2.07583e+07	2.75165e+07	2.52223e+07	2.26798e+07	1.82227e+07	2.55373e+07	2.47624e+07	3.99013e+07	3.11431e+07	1.97264e+07	3.27496e+07	1.92588e+07	3.08073e+07	1.50741e+07	1.50778e+07	2.58871e+07	1.76341e+07	1.12571e+07	1.29775e+07	1.10577e+07	2.17117e+07
Guanosine	247.486	pos	C00387	306.081	Purine_nucleosides	386607	846079	6.06105e+06	2.6532e+06	1.71513e+06	4.6039e+07	236720	1.44659e+06	141187	302183	317478	391369	2.56808e+06	1.09865e+07	406708	872106	1.65304e+06	2.30272e+06	4.66876e+06	712847	3.82671e+06	6.26455e+06	1.15278e+06	6.436e+06	3.30136e+06	852740	2.96612e+06	2.68622e+06	5.50369e+06	3.83359e+06	5.01605e+06	3.15399e+06	2.51145e+06	1.7742e+06	712116	167862	3.33077e+06	1.05816e+06	3.77552e+06	2.24252e+06	424275	1.01535e+06	1.97068e+06	4.25592e+06
Guanosine 5'-diphospho-.alpha.-D-mannose	281.975	pos	C00096	606.092	Purine_nucleotides	5.08115e+06	2.68777e+06	1.44696e+07	139314	93571.2	65597.5	93571.2	2.15155e+06	62722.7	59809.9	93571.2	72587.1	71347	796847	2.72576e+06	606322	9.43649e+06	99834	242971	62986.7	65597.5	796847	83861.2	162311	162277	1.97773e+06	209660	63514.9	37391.4	55504.8	93571.2	225282	693381	96329.8	2.26686e+06	62986.7	131337	93571.2	500558	269151	477305	70601.9	518909	62722.7
HC Toxin	100.861	pos	C15676	437.236	Carboxylic_acids_and_derivatives	2.6931e+06	2.36949e+08	5.6459e+06	1.80561e+06	904739	484087	3.28599e+06	1.19002e+07	7.9378e+06	1.93549e+06	1.62833e+08	4.50981e+06	251161	2.00662e+07	4.03618e+06	3.79065e+09	1.05051e+06	1.84297e+07	980019	2.52684e+06	1.44261e+06	1.4388e+07	4.05353e+09	2.08489e+09	1.06109e+06	244366	1.46366e+08	4.41088e+06	304516	2.81819e+09	888294	717954	739071	4.96804e+06	5.67848e+08	4.906e+06	8.05939e+07	601805	1.44483e+08	449395	2.7351e+09	4.28364e+09	454630	503717
Halofantrine	211.934	pos	C07634	500.179	Phenanthrenes_and_derivatives	1.01733e+06	5.29306e+06	1.26894e+06	511867	3.11436e+06	2.0747e+06	305472	6.20332e+06	1.52317e+06	3.83536e+06	5.69192e+06	4.70417e+06	8.72329e+06	1.07157e+07	1.76663e+06	1.16598e+06	3.99107e+06	1.38207e+06	1.52168e+06	1.90441e+06	9.80239e+06	8.36876e+06	7.28603e+06	1.20898e+06	1.01423e+06	6.77685e+06	9.93938e+06	2.39238e+06	2.50808e+06	5.29074e+06	4.48608e+06	1.43186e+06	3.85349e+06	3.47085e+06	2.73484e+06	3.47354e+06	1.70131e+06	1.65291e+06	9.79401e+06	2.84945e+06	1.3665e+06	2.95674e+06	1.30429e+06	2.9649e+06
Harpagoside	243.52	pos	C09783	149.06	Prenol_lipids	1.45086e+07	1.7477e+07	5.13766e+07	1.89728e+07	7.63578e+06	4.23391e+07	1.04071e+07	8.34327e+07	2.10653e+07	2.47718e+07	1.85092e+07	1.58471e+07	1.39651e+07	2.19724e+07	8.99154e+06	8.41481e+06	1.68673e+07	1.16027e+07	2.29872e+07	3.89048e+07	1.39262e+07	1.38632e+07	4.17351e+07	1.94782e+07	7.46812e+06	2.70609e+07	5.11717e+07	2.22728e+07	8.51188e+06	3.8102e+07	1.83322e+07	2.96247e+07	1.13237e+07	1.15925e+07	1.88433e+07	1.27382e+07	2.01992e+07	4.50152e+07	1.87671e+07	1.34937e+07	6.44762e+06	6.21243e+07	1.80171e+07	2.16783e+07
Herbimycin A	47.865	pos	C11225	597.271	Macrolactams	5.67847e+06	4.47659e+06	1.38959e+06	3.11728e+06	2.13814e+06	5.79676e+06	547419	4.29745e+06	2.47359e+06	4.12168e+06	2.78817e+07	5.9417e+07	8.63894e+07	7.42274e+06	7.65005e+06	3.23599e+06	3.58385e+07	1.83819e+06	153539	3.20807e+07	6.87646e+07	1.63608e+07	5.66648e+07	1.165e+06	6.84486e+06	2.70292e+07	3.38133e+07	2.40282e+07	6.50156e+06	1.43378e+08	4.68605e+06	1.41949e+07	5.05948e+06	376554	3.23586e+06	404718	4.86249e+06	2.28065e+07	8.79063e+06	3.92042e+06	4.06672e+06	9.8241e+06	1.93415e+06	9.44037e+06
Hexaethylene glycol	78.0069	pos		283.175	Organooxygen_compounds	7.46955e+06	1.66331e+08	1.25636e+07	1.01417e+07	5.8057e+06	4.81597e+06	3.77552e+07	5.12581e+07	2.62644e+07	2.30767e+07	2.3211e+08	2.18624e+07	8.21612e+06	2.37324e+07	8.90913e+06	6.88799e+09	6.27247e+06	4.5197e+06	7.13625e+06	1.1217e+07	1.26736e+07	1.31836e+07	5.03152e+09	2.56322e+09	1.55178e+07	1.25765e+07	4.3113e+07	6.41566e+06	4.78649e+06	4.82798e+09	5.85386e+06	1.28756e+07	8.0882e+06	4.59249e+06	3.37929e+08	5.42291e+07	5.58462e+07	5.22018e+06	3.2419e+07	7.24448e+06	4.13916e+09	5.56313e+09	5.12518e+06	8.59271e+06
Hexamethylcyclotrisiloxane	30.8464	pos		223.064	Organometalloid_compounds	6.15828e+06	4.38146e+06	5.19072e+06	6.77777e+06	5.65804e+06	3.08756e+06	5.89868e+06	6.03373e+06	6.67948e+06	4.89959e+06	4.61092e+06	6.61042e+06	6.91586e+06	1.00224e+07	5.41031e+06	4.39006e+06	3.94585e+06	4.34645e+06	5.83782e+06	7.56056e+06	4.86621e+06	4.92016e+06	5.79053e+06	7.55645e+06	3.87032e+06	5.35394e+06	5.25453e+06	7.6428e+06	5.86021e+06	6.08286e+06	4.7426e+06	3.99526e+06	7.38103e+06	6.25152e+06	7.60656e+06	4.53617e+06	6.72537e+06	5.67817e+06	6.50083e+06	7.64862e+06	1.69216e+06	4.31062e+06	7.05965e+06	4.99319e+06
Hexanoyl-L-carnitine	215.017	pos		260.186	Fatty_Acyls	1.17029e+08	1.16412e+08	7.6133e+07	9.16586e+07	4.40459e+07	9.0868e+07	3.60178e+08	8.68427e+07	2.31036e+08	8.63923e+07	1.38465e+08	2.53127e+08	4.33606e+07	1.04225e+08	2.10434e+08	2.07545e+08	1.6149e+08	8.37168e+07	6.49932e+07	7.77999e+07	4.40729e+07	2.21046e+08	1.49534e+08	7.36019e+08	6.0258e+07	2.1795e+08	1.99833e+08	1.19629e+08	8.8678e+07	4.10256e+08	1.12771e+08	9.93817e+07	2.29097e+08	8.33656e+07	1.44626e+08	9.29801e+07	2.35694e+08	1.86674e+08	9.37949e+07	2.83774e+08	4.17184e+08	1.53559e+08	2.74728e+08	2.1344e+08
Hexobarbital	290.575	pos	C11723	157.061	Diazines	1.27715e+07	1.75024e+07	1.06636e+07	5.88026e+06	6.19737e+06	3.19938e+06	4.28526e+06	4.88345e+06	4.58791e+06	1.00331e+07	9.27383e+06	1.81246e+07	5.26213e+06	9.24653e+06	8.47652e+06	2.10969e+07	1.15232e+07	5.51078e+06	6.41781e+06	9.79205e+06	7.69054e+06	1.82406e+07	2.69403e+07	2.04848e+07	3.89523e+06	2.35952e+07	3.11064e+07	6.4272e+06	7.15548e+06	1.64766e+07	6.30505e+06	5.01474e+06	1.04014e+07	6.97657e+06	1.83412e+07	3.64495e+06	2.25829e+07	1.79423e+07	1.02556e+07	7.36156e+06	4.98824e+07	2.28799e+07	8.25025e+06	5.02855e+06
Hexylamine	146.145	pos	C08306	102.128	Organonitrogen_compounds	1.40654e+07	1.05466e+07	1.10965e+07	1.07987e+07	1.05495e+07	1.04706e+07	1.05822e+07	1.23075e+07	1.15163e+07	1.21882e+07	1.09789e+07	1.14307e+07	1.18729e+07	1.39199e+07	1.14283e+07	1.00321e+07	9.8687e+06	9.43683e+06	1.63687e+07	1.11148e+07	2.7472e+07	1.14138e+07	1.20179e+07	9.67532e+06	1.12562e+07	2.05165e+07	1.09069e+07	1.17045e+07	1.58803e+07	9.11278e+06	1.06149e+07	1.44435e+07	1.07224e+07	1.13817e+07	1.15309e+07	1.13235e+07	1.19758e+07	1.08969e+07	1.10409e+07	1.29996e+07	9.51617e+06	1.09071e+07	1.18729e+07	8.72673e+06
His-Thr	320.439	pos		257.124	Carboxylic_acids_and_derivatives	993420	1.32823e+06	857321	1.81919e+06	854083	1.31995e+06	823235	3.35219e+06	1.25239e+06	231808	624075	1.02756e+06	8.41123e+06	2.40959e+06	4.08863e+06	8.23113e+06	1.69809e+06	737644	1.30434e+06	709639	1.52106e+06	8.01376e+06	4.50582e+06	590292	1.39893e+06	9.52746e+06	2.22499e+06	1.49941e+06	5.68355e+06	1.03935e+06	1.48098e+06	1.57394e+06	1.36599e+06	1.2173e+06	1.45149e+06	463146	2.04088e+06	6.27576e+06	1.40312e+06	1.82645e+06	3.87683e+06	455230	2.64493e+06	569930
Histidine	366.051	pos	C00135	156.077	Carboxylic_acids_and_derivatives	4.28738e+08	4.58811e+08	8.49704e+08	2.38023e+08	3.57972e+08	4.20431e+08	1.2707e+08	1.17992e+09	2.05451e+08	4.06974e+08	5.22116e+08	1.74725e+08	5.64831e+08	5.72677e+08	2.67699e+08	4.44812e+08	4.98576e+08	1.66256e+08	2.86547e+08	6.8196e+08	3.16595e+08	2.34514e+08	8.78347e+08	5.23147e+08	1.2944e+08	7.49498e+08	1.21504e+09	2.48371e+08	2.57412e+08	4.3461e+08	2.89115e+08	8.63e+08	3.67404e+08	6.38892e+08	2.80438e+08	3.84852e+08	3.51897e+08	3.81896e+08	2.01039e+08	4.43564e+08	8.02433e+07	5.15185e+08	2.41283e+08	2.64316e+08
Hydroxychloroquine	214.949	pos	C07043	336.184	Quinolines_and_derivatives	678190	358867	82213.6	514535	592002	635160	609569	411576	711110	567776	512596	292005	908500	106962	740024	750396	701125	761629	466423	1.26232e+09	226376	435701	538986	512036	656857	493676	507594	198282	710380	3.19508e+06	721965	594725	667636	684948	150455	510443	415462	689069	491581	599024	328706	501051	484218	461012
Hypaphorine	190.401	pos	C09213	247.144	Carboxylic_acids_and_derivatives	8.94976e+06	9.33124e+06	6.97599e+07	1.33791e+07	2.5877e+07	1.29283e+06	1.24639e+07	1.58863e+07	7.7861e+07	1.15803e+08	5.72151e+08	1.57416e+07	9.68717e+06	634065	5.6323e+07	6.49909e+07	9.20639e+06	2.48418e+08	1.49991e+08	1.24768e+06	2.28031e+07	1.94734e+07	1.27178e+07	9.91756e+07	1.02829e+08	1.11014e+07	1.8069e+07	1.94915e+07	2.05818e+07	2.49178e+07	2.3879e+07	4.95716e+07	1.18831e+08	3.12714e+08	6.87576e+07	2.12856e+07	3.71039e+07	1.43093e+08	9.12283e+06	1.20762e+08	4.03182e+07	1.09221e+08	5.78467e+07	3.21716e+07
Hypoxanthine	202.337	pos	C00262	137.046	Imidazopyrimidines	660223	4.85294e+06	2.0326e+07	1.46145e+07	158910	3.30412e+08	1.07063e+06	50291.4	2.82684e+06	318851	3.94839e+06	1.80723e+06	7.52436e+06	9.44269e+07	5.56533e+06	1.04549e+07	1.5317e+07	1.55979e+07	1.6263e+07	519463	2.08772e+07	2.58807e+07	5.45019e+06	7.80153e+07	1.72952e+07	3.16486e+06	2.79123e+06	1.24002e+07	3.7932e+07	1.71609e+07	1.50802e+07	9.15641e+06	1.72169e+07	9.05429e+06	797563	1.00287e+06	1.34495e+07	5.19396e+06	1.5525e+07	1.28404e+07	4.97423e+06	3.01071e+07	9.15481e+06	1.27159e+07
Iminostilbene	613.29	pos	C06999	194.092	Benzazepines	1.58339e+07	6.57946e+06	6.01778e+06	5.58217e+06	6.08247e+06	5.72319e+06	5.88556e+06	3.22561e+06	6.11433e+06	6.09179e+06	3.87121e+06	5.86e+06	3.48013e+06	2.99399e+06	6.23504e+06	3.15268e+06	5.4281e+06	1.02986e+07	5.14773e+06	5.52755e+06	5.95444e+06	1.21944e+07	5.91982e+06	5.28903e+06	5.73771e+06	4.67122e+06	5.57665e+06	5.59422e+06	5.75772e+06	2.1779e+06	5.95297e+06	4.67483e+06	2.50902e+06	6.02774e+06	5.73049e+06	3.59137e+06	5.91861e+06	2.7617e+06	64127.9	5.86464e+06	5.2367e+06	1.00671e+07	1.24783e+07	4.91494e+06
Indole	32.9332	pos	C00463	118.065	Indoles_and_derivatives	1.75217e+07	1.59157e+07	1.46878e+07	1.85243e+07	1.61655e+07	1.53279e+07	1.82279e+07	1.79187e+07	2.05721e+07	1.72301e+07	1.73382e+07	1.51232e+07	1.74705e+07	1.52926e+07	1.08003e+07	1.06872e+07	1.27177e+07	1.39421e+07	1.86665e+07	1.26831e+07	1.22196e+07	1.54217e+07	7.73234e+06	1.33055e+07	1.46154e+07	1.70154e+07	1.08571e+07	1.41946e+07	1.44081e+07	8.72425e+06	1.25396e+07	1.72247e+07	1.21086e+07	1.41353e+07	1.31286e+07	1.8412e+07	1.91575e+07	1.59553e+07	1.4937e+07	1.42273e+07	1.90051e+07	1.71212e+07	1.69693e+07	1.75723e+07
Indoline	243.535	pos		120.081	Indoles_and_derivatives	5.28199e+08	6.49339e+08	1.88722e+09	6.52461e+08	2.77629e+08	1.52743e+09	3.68242e+08	3.0369e+09	7.73536e+08	8.89389e+08	6.73823e+08	5.97846e+08	4.99395e+08	8.01487e+08	3.19861e+08	3.41693e+08	6.24239e+08	4.51065e+08	8.39553e+08	1.42036e+09	5.31883e+08	5.06001e+08	1.53286e+09	7.38752e+08	2.71553e+08	9.74461e+08	1.8743e+09	7.88946e+08	3.16584e+08	1.43682e+09	6.5972e+08	1.08456e+09	4.10841e+08	4.23386e+08	6.93403e+08	4.51317e+08	7.12865e+08	1.6008e+09	6.66587e+08	4.57269e+08	2.39034e+08	2.24507e+09	6.5196e+08	7.67248e+08
Iobitridol	279.354	pos	C18489	835.903		57072.1	4.74094e+08	1.01492e+09	51561.6	2.46108e+07	2.46108e+07	1.655e+07	9.00003e+07	428333	1.44892e+08	236929	5.68904e+08	3.54713e+08	42524.5	3.14036e+08	1.44899e+08	2.18461e+09	48018.4	1.44892e+08	1.64215e+07	4.9176e+07	1.44892e+08	1.31996e+08	66088.2	45984	1.42078e+06	5.27295e+07	42963.6	168621	69447.9	38764.5	43205.4	1.7386e+08	32003.6	4.74098e+08	137206	54579.6	236929	3.48165e+07	52087.1	1.83414e+08	1.31996e+08	46442.6	1.655e+07
Iopromide	194.876	pos	C18489	791.876		368879	200372	989666	441929	465164	114177	777808	61724.2	678800	364221	237421	1.09656e+06	57904.1	2.24657e+08	612127	317152	1.1604e+07	67956.8	2.56688e+08	1.81524e+09	109765	2.56688e+08	305002	49562.9	441245	1.76325e+08	87832.8	1.63351e+10	103412	1.85858e+09	172565	436328	64309.7	799585	1.56802e+08	1.63393e+09	319478	239568	1.81519e+09	5.71764e+07	2.75042e+08	89114.1	113305	41923.5
Irgarol	307.161	pos	C10927	254.139	Triazines	900960	1.1195e+09	4.51448e+08	2.1482e+06	1.32973e+07	1.77529e+06	3.78916e+06	5.22407e+06	6.15469e+06	3.26553e+07	1.46936e+06	3.60266e+09	1.4926e+06	4.41636e+08	2.27362e+08	2.33658e+09	1.29841e+09	9.63925e+06	2.19615e+09	1.51618e+08	3.76004e+06	7.5749e+08	2.4719e+09	5.08286e+09	3.43393e+06	1.3815e+09	2.69086e+06	6.02615e+07	2.96493e+07	1.40003e+06	5.213e+06	4.72943e+07	1.91067e+09	3.22952e+06	4.87474e+09	1.02832e+07	1.53217e+06	1.61584e+07	3.23759e+07	7.71682e+07	9.68932e+08	9.71107e+08	3.47586e+06	4.5785e+06
Isatin	352.89	pos	C11129	148.043	Indoles_and_derivatives	2.50553e+07	5.03351e+07	6.39371e+07	3.94173e+07	4.33137e+07	1.09377e+08	8.08907e+06	8.9639e+06	4.45701e+06	8.10125e+06	9.77667e+06	9.87731e+06	3.88398e+07	4.54859e+07	1.39854e+07	4.95066e+07	3.33606e+07	1.7025e+07	3.16725e+07	2.56103e+07	2.70079e+07	2.21842e+07	5.06257e+07	5.45418e+07	1.80174e+07	3.63085e+07	1.06284e+08	3.67482e+07	2.57199e+07	2.95189e+07	3.33314e+07	8.29132e+07	4.18816e+07	4.07029e+07	3.96884e+06	1.13993e+07	3.0326e+07	3.40991e+07	1.94764e+07	2.27191e+07	3.25663e+06	3.83055e+06	3.44212e+07	1.52129e+07
Isofenphos	36.1521	pos	C11002	346.122	Benzene_and_substituted_derivatives	1.20673e+09	1.26243e+09	7.35819e+08	1.62457e+09	2.6567e+06	1.19205e+06	3.67129e+08	2.28046e+09	1.70958e+09	1.83542e+09	1.01554e+06	6.8705e+08	4.48595e+09	1.87884e+09	5.64566e+08	5.20808e+08	2.85832e+06	8.9114e+06	1.67312e+09	1.8432e+08	1.17288e+06	2.1464e+09	2.84622e+06	1.44806e+07	1.57013e+06	1.00523e+09	7.64924e+08	5.53657e+08	2.36544e+07	5.298e+08	1.5184e+06	1.9509e+09	2.07269e+06	1.54436e+06	1.08027e+06	761501	2.20913e+06	135967	1.05114e+09	2.39014e+08	6.01026e+08	2.73047e+09	5.21488e+08	1.2191e+08
Isomethiozin	281.046	pos	C19107	291.12	Thioethers	320069	297973	1.20439e+06	1.0335e+06	391651	5.90339e+06	121307	938462	758327	1.13152e+06	559869	1.44753e+06	1.37277e+06	329009	395334	2.59586e+06	156000	2.74288e+06	2.18888e+06	662780	918626	461745	811065	1.27248e+06	1.26885e+06	825384	2.71941e+06	446348	86835	470626	244714	320996	375026	221648	290759	194056	2.3539e+06	253960	197184	237398	3.68438e+06	7.76472e+06	253686	523569
Isoproterenol	316.486	pos	C07056	194.118	Phenols	7.21281e+07	8.11802e+07	7.72024e+07	7.51312e+07	7.85567e+07	7.5768e+07	7.49528e+07	7.22432e+07	7.18504e+07	7.68647e+07	7.92492e+07	7.18032e+07	7.34475e+07	7.53599e+07	6.74568e+07	8.08696e+07	7.18941e+07	6.6589e+07	6.65742e+07	6.70661e+07	7.65089e+07	7.79026e+07	8.18922e+07	7.00278e+07	7.80275e+07	6.14417e+07	5.89835e+07	7.44903e+07	7.78119e+07	7.13407e+07	7.57499e+07	7.61798e+07	7.83319e+07	7.56341e+07	7.78022e+07	7.01465e+07	7.6699e+07	7.76511e+07	7.21248e+07	7.22921e+07	1.79998e+07	6.8776e+07	7.54398e+07	5.85515e+07
Isoprothiolane	171.4	pos	C11111	291.072	Carboxylic_acids_and_derivatives	7.33212e+06	525623	66871.8	82266.4	1.80694e+06	4.63032e+06	162205	1.44343e+07	4.00472e+06	70271.7	632809	8.74266e+06	7.31002e+06	2.35774e+06	3.31427e+07	2.27246e+06	553516	6.77317e+06	8.03631e+06	4.46394e+07	4.25995e+06	6.04308e+06	1.4041e+07	563580	418298	6.55592e+06	1.85813e+06	1.10551e+07	5.00344e+06	1.09289e+06	9.15146e+06	3.9413e+06	425028	5.87698e+06	1.52589e+06	5.00344e+06	7.17636e+06	8.91144e+06	9.6828e+06	1.05353e+07	1.70761e+07	2.38365e+07	2.15459e+07	1.38434e+06
Isoroquefortine C	278.666	pos	C22165	322.132	Indoles_and_derivatives	681465	1.51522e+06	626240	1.49427e+06	137835	448579	25109.2	54253.2	375073	31867.1	889866	1.60216e+06	1.12274e+06	151027	53360.9	53571.4	1.45694e+06	120979	75605.1	1.0818e+08	597224	237985	1.10867e+06	1.90446e+06	420607	477546	349853	1.24063e+07	156667	2.17941e+06	1.19668e+06	457440	254624	123311	1.77255e+06	374225	228221	180147	34491.5	209394	1.54531e+06	1.08909e+06	121905	426882
Isovalerophenone	243.53	pos		107.049	Organooxygen_compounds	9.27844e+06	1.13334e+07	2.81206e+07	1.00938e+07	1.00046e+07	2.47047e+07	6.87092e+06	4.59584e+07	1.20691e+07	1.41954e+07	1.07478e+07	9.78719e+06	8.7519e+06	1.25625e+07	5.771e+06	5.9261e+06	1.06406e+07	6.9873e+06	1.32709e+07	2.33708e+07	8.85673e+06	8.13147e+06	2.16911e+07	1.24449e+07	5.07081e+06	1.60751e+07	2.9211e+07	1.29968e+07	5.22163e+06	2.20737e+07	1.15301e+07	1.73329e+07	7.1134e+06	7.93415e+06	1.08056e+07	8.15111e+06	1.16032e+07	2.49465e+07	1.06125e+07	7.73978e+06	7.61751e+06	2.74796e+07	1.08316e+07	1.15639e+07
Isovaleryl-L-carnitine	232.196	pos	C20826	246.17	Fatty_Acyls	2.5465e+08	4.72468e+08	6.70867e+08	9.79128e+07	5.47208e+07	2.98933e+08	2.36896e+08	3.63528e+08	2.52035e+08	7.66862e+07	1.31041e+08	2.32549e+09	1.07166e+08	4.12443e+08	1.43535e+08	5.89234e+08	3.32721e+08	1.33215e+08	3.60257e+08	4.13131e+08	1.76066e+08	1.66976e+08	3.80569e+08	5.82095e+09	1.38839e+08	2.71695e+08	4.97801e+08	2.53149e+08	1.1807e+08	3.58415e+08	8.68512e+08	2.89269e+08	2.06156e+08	2.70768e+08	7.98018e+08	1.47553e+08	2.43613e+09	1.48275e+08	2.82536e+09	1.32198e+08	3.95215e+08	1.11284e+08	2.19024e+08	4.08105e+08
Ivacaftor	97.4337	pos		393.21	Benzene_and_substituted_derivatives	1.57469e+06	2.44459e+08	7.17907e+06	4.39218e+06	1.49108e+06	690960	5.61937e+06	1.34607e+07	9.77274e+06	3.06403e+06	2.11383e+08	6.08703e+06	702487	1.4571e+07	4.84883e+06	3.37535e+09	853302	1.29656e+07	745668	4.01653e+06	2.59603e+06	1.38118e+07	3.63214e+09	2.26678e+09	1.18906e+06	643050	9.74174e+07	5.62535e+06	541910	2.55643e+09	1.56994e+06	1.19095e+06	1.62321e+06	451482	5.88894e+08	7.9186e+06	1.08006e+08	873868	1.03141e+08	1.01362e+06	2.29575e+09	3.58802e+09	544464	514240
Kawainol	155.556	pos		247.092	Kavalactones	2.72394e+06	2.17458e+06	3.20005e+06	3.2912e+06	678355	1.70088e+06	904986	5.10187e+06	3.2904e+06	1.53864e+06	2.07212e+06	4.67355e+06	1.12417e+06	2.55434e+06	2.1542e+06	2.75617e+06	2.61777e+06	5.0369e+06	3.17035e+06	1.28297e+06	2.25328e+06	1.57255e+06	4.40577e+06	5.53352e+06	1.39383e+06	3.91031e+06	6.23114e+06	1.70437e+06	371043	7.49349e+06	1.75995e+06	1.96984e+06	2.74214e+06	947823	3.64272e+06	2.22371e+06	5.74993e+06	1.10352e+06	4.16599e+06	3.08153e+06	1.8569e+07	6.68299e+06	4.94382e+06	2.61587e+06
L-.beta.-Homomethionine	306.491	pos	C17213	147.047	Carboxylic_acids_and_derivatives	1.6665e+07	4.01266e+07	1.86474e+06	2.39596e+07	3.81952e+07	1.10818e+07	3.33258e+06	7.27325e+07	3.06224e+07	1.26589e+08	1.95291e+07	6.52068e+06	2.47421e+07	8.59504e+07	1.68041e+08	2.21872e+07	2.09533e+07	7.51756e+07	2.28016e+07	4.28232e+07	4.23299e+07	8.39583e+06	1.02085e+08	1.08768e+07	1.31287e+07	6.90959e+07	1.11653e+08	1.75052e+07	5.44494e+06	5.36945e+07	5.13508e+06	597037	9.85856e+06	4.46471e+06	8.1438e+06	4.48246e+07	7.21063e+07	3.14902e+07	3.96885e+07	6.78227e+06	2.91059e+08	2.59019e+08	8.43945e+07	4.86248e+07
L-.beta.-Homothreonine	64.884	pos		134.081	Carboxylic_acids_and_derivatives	1.19628e+07	1.78704e+07	8.75041e+06	1.95815e+06	2.08377e+07	2.00384e+07	2.34354e+06	4.72359e+06	3.26875e+06	2.2523e+06	1.61686e+07	4.91418e+08	3.3247e+07	1.3249e+06	9.6579e+06	2.40404e+08	6.4088e+07	6.32778e+06	6.94285e+06	7.12693e+06	1.26529e+06	790131	7.39109e+06	3.06891e+06	833931	4.28679e+06	3.29848e+06	1.13227e+07	7.9948e+06	5.06276e+06	5.36149e+06	8.22552e+06	695270	1.05819e+07	3.27585e+06	2.41248e+06	3.99104e+06	864965	1.40859e+08	7.5215e+06	5.32243e+06	3.9894e+06	8.08824e+06	1.05494e+07
L-Ala-Gly-Gly-Gly	34.2288	pos		283.108	Carboxylic_acids_and_derivatives	1.19045e+08	1.26151e+08	3.19462e+08	5.00796e+07	2.24657e+08	1.39431e+08	7.2941e+07	1.82257e+08	1.5005e+08	4.31682e+08	4.80096e+08	1.80118e+08	5.92122e+08	3.07351e+08	1.75868e+08	6.90429e+07	5.44479e+08	2.07832e+08	1.55393e+08	8.77173e+07	5.67476e+08	7.15588e+08	5.04842e+08	9.88501e+07	1.37174e+08	3.38647e+08	3.35533e+08	1.57483e+08	2.74016e+08	3.51994e+08	1.90084e+08	8.49543e+07	2.76956e+08	3.72084e+08	3.19201e+08	6.21864e+08	1.06536e+08	1.80957e+08	1.36843e+08	2.10104e+08	2.82291e+07	1.17168e+08	7.84097e+07	1.3379e+08
L-Bunolol	306.44	pos	C07914	236.128	Tetralins	399048	5.73304e+06	1.34166e+06	323960	626149	533966	500054	1.01553e+06	1.03219e+06	702070	339162	1.56774e+07	414374	2.24064e+06	1.27553e+06	1.01336e+07	5.84954e+06	738435	1.00013e+07	1.15076e+06	798585	3.79211e+06	1.23048e+07	2.19137e+07	1.21393e+06	6.10126e+06	327483	354369	890579	1.21158e+06	1.40079e+06	986434	8.38543e+06	877351	2.04485e+07	524965	212988	586088	405966	1.25612e+06	4.43731e+06	4.35503e+06	440322	513821
L-Canavanine	54.759	pos	C00308	177.102	Carboxylic_acids_and_derivatives	4.64159e+08	7.27569e+06	7.65322e+06	1.58376e+08	8.11562e+06	853486	3.71496e+06	1.46032e+07	8.48539e+06	6.8805e+06	3.92874e+06	3.58244e+06	1.14406e+07	6.41044e+06	1.88107e+07	2.64061e+07	1.00364e+06	3.60827e+06	3.34744e+07	3.07592e+06	3.64625e+06	1.43442e+07	6.50947e+07	2.67241e+07	6.76259e+06	9.84217e+06	2.87984e+06	5.66468e+07	8.94839e+06	1.55602e+07	2.70472e+06	2.19531e+07	1.57961e+06	4.77807e+07	6.88595e+06	2.0345e+06	1.76498e+06	3.15389e+06	4.50464e+06	3.76557e+06	1.64263e+07	2.16044e+07	4.56635e+06	8.32054e+06
L-Carnitine	340.849	pos	C00318	162.112	Organonitrogen_compounds	2.49537e+10	1.14437e+10	1.60342e+10	1.58714e+10	1.15927e+10	1.21106e+10	1.38625e+10	1.17635e+10	2.03728e+10	1.38914e+10	2.23015e+10	1.65121e+10	7.2522e+09	1.38564e+10	1.8016e+10	2.37305e+10	1.81395e+10	1.29855e+10	1.59765e+10	9.54968e+09	7.99733e+09	1.84842e+10	1.268e+10	2.81782e+10	1.55375e+10	1.53769e+10	2.08073e+10	1.7351e+10	1.63248e+10	2.02256e+10	2.35492e+10	1.84776e+10	1.39204e+10	2.07653e+10	1.41711e+10	1.7105e+10	2.30254e+10	1.89483e+10	1.4538e+10	2.25606e+10	2.15386e+10	8.09566e+09	2.10787e+10	1.48296e+10
L-Citrulline	348.249	pos	C00327	176.103	Carboxylic_acids_and_derivatives	3.28389e+07	4.45808e+07	4.74441e+07	2.16776e+07	7.97532e+06	6.53243e+06	3.06886e+06	9.20973e+06	1.80293e+07	7.03611e+06	1.47838e+07	5.43657e+07	2.69753e+07	2.21231e+07	2.98031e+07	2.6096e+07	1.23443e+07	2.18201e+07	2.85885e+07	2.27651e+07	3.63899e+07	2.67601e+07	6.48218e+07	9.96222e+07	8.21842e+06	2.72068e+07	2.41746e+08	2.58963e+07	8.89639e+06	1.8785e+07	3.2039e+07	2.55711e+07	7.52663e+07	2.39731e+07	7.97853e+06	7.61633e+06	1.49462e+08	1.8142e+07	1.22833e+08	1.85535e+07	6.65695e+07	7.14928e+07	1.40968e+07	6.18185e+07
L-Deprenyl	514.073	pos	C07245	188.139	Benzene_and_substituted_derivatives	1.56517e+08	5.14131e+08	3.54963e+08	2.25721e+08	2.35398e+08	9.63204e+07	1.91405e+08	1.3994e+08	1.87264e+08	1.66955e+08	3.53923e+08	1.96649e+08	2.8668e+08	3.50189e+08	5.81658e+07	3.92495e+08	1.27185e+08	4.87171e+07	1.21296e+08	2.96632e+08	2.98069e+08	3.90972e+08	3.42428e+08	3.23189e+08	4.3721e+08	1.95922e+08	4.61169e+08	2.2256e+08	1.15181e+08	1.38423e+08	8.07453e+08	2.48355e+08	1.96482e+08	2.4396e+08	1.38021e+08	5.1793e+07	4.58354e+08	1.68418e+08	1.40927e+08	9.25449e+07	2.30366e+07	1.09124e+08	7.26376e+07	3.90808e+07
L-Glutarylcarnitine	360.444	pos		276.144	Fatty_Acyls	5.07828e+06	4.67675e+06	3.42752e+06	8.25071e+06	1.35247e+06	3.61106e+06	1.65807e+06	2.91956e+06	2.47863e+06	704823	2.61651e+06	6.68349e+06	616653	2.50277e+06	4.46246e+06	9.19223e+06	2.32412e+06	3.12924e+06	6.37619e+06	2.4973e+06	3.80463e+06	1.07317e+06	9.07416e+06	3.01205e+06	2.50186e+06	9.49834e+06	8.71035e+06	6.43418e+06	1.53169e+06	5.62773e+06	1.88455e+06	3.40129e+06	2.11487e+06	4.31196e+06	6.83282e+06	802059	1.97691e+06	749707	5.07291e+06	1.44814e+07	9.0685e+07	1.20051e+07	1.39475e+06	1.72302e+06
L-Homoarginine	520.071	pos	C01924	189.135	Carboxylic_acids_and_derivatives	2.10237e+08	7.64647e+07	1.08015e+08	4.03036e+07	1.00149e+08	4.74927e+07	5.28774e+07	1.29531e+08	5.27009e+07	1.62589e+08	1.37602e+08	8.26522e+07	2.57619e+07	4.63731e+07	8.69719e+07	6.10524e+07	1.07781e+08	1.22803e+08	1.04988e+08	4.03155e+07	3.06406e+07	6.30812e+07	1.42921e+08	2.38943e+08	1.05959e+08	1.23097e+08	3.90299e+08	1.21335e+08	1.18566e+08	3.33826e+07	7.36134e+07	7.84245e+07	8.57803e+08	1.90545e+08	9.38734e+07	1.15339e+08	7.64344e+07	1.88317e+08	6.82906e+07	8.83997e+07	1.59049e+07	6.76346e+07	6.96536e+07	7.48474e+07
L-Homocitrulline	343.485	pos	C02427	190.118	Carboxylic_acids_and_derivatives	3.21695e+07	3.47486e+06	6.78177e+06	3.6337e+06	3.14225e+06	297196	2.58691e+06	6.77379e+06	1.51845e+06	5.19944e+06	698528	1.39453e+07	921521	1.96017e+06	379417	4.26132e+06	1.85733e+06	3.62207e+06	4.75259e+06	1.4448e+06	5.90899e+06	5.59011e+06	1.43263e+07	4.11777e+06	1.15838e+06	1.34364e+07	1.61535e+07	4.69522e+06	2.81457e+06	2.1814e+06	668331	3.65134e+06	2.88983e+07	2.04879e+06	2.55848e+06	615944	6.36172e+06	5.76154e+06	2.08534e+07	1.40598e+07	3.83732e+06	1.34561e+08	2.29104e+06	2.21583e+07
L-Hydroxyarginine	115.49	pos	C05933	128.082	Carboxylic_acids_and_derivatives	3.31371e+06	1.43898e+07	9.22246e+06	6.26345e+06	1.70695e+06	1.779e+06	2.68665e+06	1.17838e+07	7.95891e+06	6.09069e+06	6.13893e+06	3.30272e+07	2.37678e+06	3.98116e+06	1.13112e+07	8.47651e+06	2.48157e+06	1.06821e+06	8.38522e+06	7.51957e+06	5.68911e+06	4.29816e+06	3.05602e+07	7.31437e+06	3.10114e+06	1.27814e+07	3.90197e+07	4.8427e+06	1.41453e+06	3.88039e+06	1.22253e+06	3.80999e+06	4.00904e+06	1.70824e+06	1.00697e+07	2.12897e+06	6.87113e+06	2.23128e+06	2.69542e+07	1.25486e+07	1.3457e+08	2.68831e+07	3.5484e+06	3.22934e+06
L-Kynurenine	248.147	pos	C00328	192.065	Organooxygen_compounds	2.7377e+07	1.14689e+07	9.86991e+06	1.64417e+07	4.26494e+06	6.57013e+06	8.62549e+06	2.4526e+07	7.73202e+06	6.06463e+06	5.72098e+06	2.80149e+07	9.97804e+06	1.55404e+07	1.52782e+07	8.55151e+06	1.38688e+07	2.51937e+07	1.02046e+07	1.8174e+07	1.64397e+07	7.91249e+06	3.72385e+07	1.75493e+07	1.08448e+07	1.5e+07	2.57049e+07	9.26426e+06	1.83245e+06	1.77973e+07	9.27406e+06	7.53061e+06	8.51913e+06	6.28227e+06	1.70329e+07	6.70926e+06	1.6376e+07	8.38263e+06	4.54346e+07	1.23706e+07	8.79454e+06	1.27306e+07	1.21632e+07	1.18248e+07
L-NG-Monomethylarginine	507.369	pos	C03884	189.135	Carboxylic_acids_and_derivatives	2.61375e+07	2.17266e+07	2.37931e+07	1.89318e+07	1.74612e+07	1.85758e+07	1.61955e+07	2.87363e+07	2.2405e+07	2.69785e+07	3.16177e+07	2.31154e+07	3.04569e+07	2.93151e+07	2.17314e+07	2.51744e+07	2.2357e+07	2.24198e+07	1.9941e+07	2.31068e+07	2.38708e+07	1.38202e+07	3.20495e+07	8.22252e+07	1.67591e+07	1.6625e+07	7.07101e+07	2.77851e+07	1.31325e+07	3.02372e+07	2.86682e+07	2.02536e+07	2.42226e+07	1.82472e+07	2.16611e+07	3.20945e+07	2.24483e+07	1.48684e+07	1.64204e+07	2.02937e+07	1.47576e+07	1.86409e+07	1.85422e+07	2.34708e+07
L-Propionylcarnitine	269.32	pos	C03017	218.139	Fatty_Acyls	6.44042e+08	2.4448e+08	5.60866e+08	2.97837e+08	1.7815e+08	4.53986e+08	5.09679e+08	4.11706e+08	6.20522e+08	1.68369e+08	6.97613e+08	9.5921e+08	1.02722e+08	2.99791e+08	3.59767e+08	8.97649e+08	2.93975e+08	6.14273e+08	6.65878e+08	2.24219e+08	3.0066e+08	3.27342e+08	2.95461e+08	1.93076e+09	4.02451e+08	3.64235e+08	1.44388e+09	6.90278e+08	2.38222e+08	7.49883e+08	9.97147e+08	6.76788e+08	3.84181e+08	6.39171e+08	2.648e+08	5.52759e+08	2.02915e+09	3.76764e+08	1.08394e+09	7.61545e+08	6.07076e+08	1.42725e+08	5.67226e+08	8.44055e+08
L-Threoninamide	362.368	pos		101.071	Carboxylic_acids_and_derivatives	1.77564e+08	5.46326e+07	2.02997e+08	1.08319e+08	2.04918e+08	1.88244e+08	1.5174e+08	7.98825e+07	1.22684e+08	4.94558e+07	4.66351e+07	1.31076e+08	2.2938e+08	1.88829e+08	1.78123e+08	2.08808e+08	1.73426e+08	1.51702e+08	1.5969e+08	1.82611e+08	1.98494e+08	2.00973e+08	1.92237e+08	1.49172e+08	1.92255e+08	1.65697e+08	1.7554e+08	1.846e+08	1.9278e+08	1.94773e+08	1.16625e+08	1.76131e+08	1.86261e+08	2.18233e+08	1.28307e+08	1.21145e+08	1.89443e+08	1.91538e+08	1.65704e+08	1.9534e+08	1.10394e+08	8.69258e+07	1.63598e+08	1.53441e+08
L-Tyrosylglycylglycine	89.4738	pos		296.128	Carboxylic_acids_and_derivatives	649002	519947	886664	606433	5.16854e+08	384918	774131	404358	775645	512869	435167	3.52068e+06	2.57962e+06	636764	575481	7.64755e+06	516875	5.22287e+07	214138	1.17914e+06	1.1836e+06	629322	5.13918e+06	4.13322e+06	453285	250811	1.08601e+06	1.16338e+06	473726	1.70983e+06	691349	116345	707909	652437	642318	398654	287079	784628	600266	854347	333906	5.13918e+06	503935	706591
L-Valine, N-[[1-(5-fluoropentyl)-1H-indazol-3-yl]carbonyl]-, methyl ester	224.815	pos		304.175	Carboxylic_acids_and_derivatives	1.17177e+06	1.51857e+06	7.77125e+06	8.22125e+06	598771	2.04327e+06	1.84362e+06	1.48546e+06	7.92632e+06	1.0869e+06	3.03078e+06	7.18515e+06	638376	3.10686e+06	1.34358e+07	1.65002e+07	2.20552e+06	9.26009e+06	2.60654e+06	604244	452395	4.99248e+06	630584	2.10557e+07	8.05277e+06	2.78887e+06	850547	1.9057e+06	1.6521e+06	1.04178e+07	3.10075e+06	3.86235e+06	3.15172e+06	6.70717e+06	4.58674e+06	1.1392e+06	2.15913e+07	6.70592e+06	1.08294e+07	1.05141e+07	1.20911e+07	3.59337e+06	2.45443e+06	2.85716e+06
L-leucyl-l-proline	289.255	pos		229.155	Carboxylic_acids_and_derivatives	2.77123e+09	1.80496e+09	8.2891e+08	8.36986e+08	5.1677e+08	6.56789e+08	4.14799e+08	6.51678e+08	1.8584e+09	9.09869e+08	4.48844e+08	1.45593e+09	8.02571e+08	1.4228e+09	2.85383e+09	2.60335e+09	1.47833e+09	8.50913e+08	7.55864e+08	2.24003e+08	7.59787e+08	1.38214e+09	2.5029e+09	3.56335e+09	3.87363e+08	3.60543e+09	8.03835e+09	7.43556e+08	1.45391e+09	1.024e+09	1.01647e+09	2.33262e+08	8.08093e+08	1.37366e+09	1.77616e+09	6.24615e+08	1.75916e+09	1.43584e+09	9.45398e+08	2.39099e+09	1.00515e+10	5.86566e+09	1.24414e+09	2.15536e+09
LSTa	244.858	pos		522.154	Organooxygen_compounds	8.48817e+06	2.62012e+07	1.99713e+07	2.27791e+07	52146	851713	6.08134e+06	4.31778e+07	4.16645e+07	9.50004e+06	103884	2.03144e+07	3.61773e+07	6.2702e+07	5.42177e+06	1.16739e+07	2.38987e+07	902293	1.08512e+07	1.0137e+07	7.57739e+06	4.93824e+06	546323	1.97429e+06	6.86485e+06	5.28453e+07	474257	1.5188e+07	116150	1.72127e+06	3.15083e+06	5.45562e+06	1.90939e+07	130260	90860.1	8.44938e+06	6.44505e+06	466688	3.59449e+07	4.07096e+06	1.35506e+08	9.89178e+06	2.46057e+06	1.94843e+06
Lauramidopropylbetaine	163.459	pos		343.296	Carboxylic_acids_and_derivatives	1.01178e+06	515073	1.14541e+06	2.89324e+06	6.24646e+06	8.71175e+06	4.65519e+06	711235	485616	836474	630721	529832	833672	826785	4.83006e+06	770480	465711	457399	694039	296315	943272	434123	322234	2.96842e+06	482075	1.35079e+06	384301	1.05881e+06	1.29803e+06	542256	539330	1.12725e+06	659965	1.28822e+07	6.36453e+06	565151	9.90596e+06	948319	437499	667973	206532	2.03778e+06	662580	714247
Leu-Gln-Arg	312.469	pos		416.265	Carboxylic_acids_and_derivatives	439185	1.70083e+06	1.35892e+06	806783	113021	1.51949e+06	145933	724438	4.84324e+06	584092	6.20507e+06	1.46534e+06	1.28253e+06	4.49246e+06	1.07032e+07	1.66705e+07	125038	2.84243e+06	1.6288e+06	1.44192e+06	87758.6	8.21581e+06	3.24752e+07	4.19077e+06	78082.1	1.92744e+07	4.93484e+06	5.39035e+06	360627	5.75244e+06	368685	154038	618706	896120	1.23705e+06	302034	5.56932e+06	1.54189e+06	2.3992e+06	211092	2.73651e+07	1.21603e+07	2.89927e+06	1.05694e+06
Levetiracetam	75.9091	pos	C07841	126.091	Carboxylic_acids_and_derivatives	3.07087e+08	1.45692e+08	2.65055e+08	2.55503e+08	3.96453e+07	6.55146e+07	7.65548e+07	8.70614e+07	3.39601e+08	1.47267e+08	2.03758e+08	7.01865e+07	7.37579e+07	1.31399e+08	1.8259e+08	3.0665e+07	5.94048e+07	2.27422e+08	1.82777e+08	1.29521e+08	5.95673e+07	6.31539e+07	4.62866e+07	2.61264e+08	5.36035e+07	9.22592e+07	1.81873e+08	9.71885e+07	3.75095e+07	1.91756e+08	1.32604e+08	3.92524e+07	1.00325e+08	4.00843e+07	4.12808e+08	1.28645e+08	8.85736e+08	3.87402e+07	1.82646e+08	1.49066e+08	1.56074e+08	2.41636e+08	1.36088e+08	1.63999e+08
Levofloxacin	131.682	pos	C07660	362.151	Quinolines_and_derivatives	6.36321e+07	1.1114e+08	2.82505e+08	1.82705e+08	2.8163e+08	1.48895e+06	188034	1.85223e+06	2.85767e+08	1.24158e+08	3.37907e+08	1.38773e+08	5.44282e+06	607500	1.48866e+08	1.67598e+08	1.1114e+08	547965	1.24158e+08	2.85781e+08	242993	1.24158e+08	5.7424e+08	4.62403e+07	4.95263e+06	1.20267e+08	234180	2.85781e+08	3.37907e+08	4.52665e+09	3.37907e+08	1.82705e+08	617772	4.22352e+08	1.20267e+08	2.85767e+08	1.01846e+06	1.14259e+09	2.86979e+08	6.37809e+07	1.16574e+06	5.12812e+06	2.82474e+08	2.28662e+08
Lewis X trisaccharide	401.974	pos	C00745	552.19	Fatty_Acyls	1.22487e+06	1.05308e+06	15589	876967	15589	15589	15589	15589	876967	1.08171e+06	876967	1.31105e+06	15589	21222.5	1.30246e+06	932708	1.05308e+06	876967	1.08171e+06	15589	15589	1.08171e+06	1.03673e+06	1.31391e+06	876967	1.31391e+06	870461	15589	876967	224439	876967	876967	1.03756e+06	876967	1.31105e+06	876967	876967	876967	15589	623048	1.60811e+06	205209	876967	15589
Lidocaine	33.6753	pos	C07073	235.18	Benzene_and_substituted_derivatives	9.4204e+07	9.9713e+07	9.50594e+07	1.55759e+06	5.56123e+06	1.85204e+06	953214	1.66266e+07	3.47281e+06	5.61717e+08	1.7093e+06	1.23912e+07	6.34336e+07	1.49369e+08	1.22391e+06	4.34773e+09	2.16943e+06	1.2009e+09	2.49883e+06	2.06056e+08	3.322e+08	8.58425e+06	2.43323e+06	3.57731e+06	2.11072e+06	1.32453e+08	1.96527e+09	3.34755e+07	3.65623e+06	4.12732e+09	4.04798e+06	4.89683e+06	1.73873e+06	1.70508e+06	1.01119e+06	1.5484e+07	1.99093e+06	1.51319e+06	1.27446e+06	1.51497e+06	4.34292e+08	2.45356e+09	1.91793e+09	956479
Linezolid	36.9552	pos	C08146	338.151	Oxazinanes	2.1646e+06	2.2638e+09	460516	1.12521e+06	1.84781e+06	2.17566e+06	771990	2.82958e+09	468420	371207	969061	976120	2.09898e+09	2.75998e+09	6.37842e+09	130707	1.95237e+06	310224	266970	1.98929e+06	254923	272111	197934	1.6908e+06	8.61062e+06	164677	1.1809e+10	2.24485e+06	1.58691e+06	2.73673e+09	1.95346e+09	749995	4.65945e+06	1.8658e+06	1.55613e+09	2.40342e+06	3.72027e+09	1.97593e+06	428939	3.1256e+06	1.5999e+06	281363	2.73864e+06	2.11991e+06
Linoleoylcarnitine	165.996	pos		424.342	Fatty_Acyls	4.33116e+07	8.50877e+07	2.09539e+07	2.03941e+08	1.90907e+08	4.3554e+07	1.94189e+08	1.52226e+08	1.88699e+08	2.45403e+08	2.55617e+08	5.14845e+07	6.00538e+07	3.24927e+07	9.60858e+07	9.90757e+07	1.96091e+08	7.68172e+07	1.17387e+08	7.43245e+07	4.93913e+07	3.83471e+07	4.07098e+07	1.20035e+08	1.3088e+08	7.12313e+07	1.5782e+08	7.95776e+07	1.3538e+08	3.31886e+07	4.76022e+07	3.48445e+08	1.36346e+08	5.44553e+08	8.65643e+07	1.15716e+08	3.85942e+07	7.32338e+07	3.95463e+07	7.77062e+07	3.36247e+07	7.24309e+07	4.94818e+07	7.20157e+07
Lobelanidine	356.824	pos	C10156	362.217	Organonitrogen_compounds	1.21125e+06	2.00158e+06	704178	2.38572e+06	2.00512e+06	2.08032e+06	2.59662e+06	767414	1.69911e+06	633643	220018	2.33752e+06	1.33947e+06	2.07448e+06	1.60363e+07	1.86031e+07	2.34449e+06	1.22037e+07	664651	2.41762e+06	2.30313e+06	6.42784e+06	1.45563e+07	6.90974e+06	1.16315e+06	3.9815e+07	1.05736e+07	946819	1.86446e+06	2.50313e+07	345945	331489	3.7693e+06	261349	9.26054e+06	745170	1.88219e+07	6.02213e+06	6.10836e+06	809580	3.68633e+07	4.06587e+06	1.36751e+07	4.32655e+06
Lotaustralin	348.819	pos	C08334	262.129	Organooxygen_compounds	1.6159e+07	2.31223e+07	1.52637e+07	9.92796e+06	4.4528e+06	5.20705e+06	2.11409e+06	4.83264e+06	6.25548e+06	2.40835e+06	2.44361e+06	1.03605e+07	5.31579e+06	1.23346e+07	9.19977e+06	1.81433e+07	6.97332e+06	1.16315e+07	1.47776e+07	1.0369e+07	9.64567e+06	1.00773e+07	1.5742e+07	1.43028e+07	6.66468e+06	2.78587e+07	7.91101e+07	1.5875e+07	6.47056e+06	2.39086e+07	1.6467e+07	7.30988e+06	8.57745e+06	7.57404e+06	2.50596e+06	2.03455e+06	3.05051e+07	2.04162e+06	2.11937e+07	1.36529e+07	3.6758e+07	1.63079e+07	4.51107e+06	1.03818e+07
Lys-Ser-Arg	314.36	pos		390.249	Carboxylic_acids_and_derivatives	4.0279e+06	1.90221e+06	71936.7	2.06797e+06	371025	737094	83527.3	518302	624937	2.46084e+06	1.82393e+06	120627	1.11048e+06	821071	2.38414e+06	2.05601e+06	771940	1.13079e+06	1.25248e+06	1.11493e+06	638420	783398	2.80595e+06	1.1025e+06	235500	5.07925e+06	8.95257e+06	588302	658817	9.51483e+06	490442	677026	105274	451991	1.56767e+06	206363	569040	589675	191800	128871	2.60909e+06	7.94061e+06	777267	360246
Lysine	520.899	pos	C00047	147.113	Carboxylic_acids_and_derivatives	1.72831e+08	2.94847e+08	3.15471e+08	1.68749e+08	2.24174e+08	2.49159e+08	1.98275e+08	3.59631e+08	2.21466e+08	2.62944e+08	2.44713e+08	3.03548e+08	3.25235e+08	3.00085e+08	1.06237e+08	2.4639e+08	3.07827e+08	1.69014e+08	2.35481e+08	5.70533e+08	2.03399e+08	1.97601e+08	3.72436e+08	5.08453e+08	2.37275e+08	3.12227e+08	1.74456e+09	2.51126e+08	1.51512e+08	2.92426e+08	4.22363e+08	3.01417e+08	2.96895e+08	3.37249e+08	2.2121e+08	3.36309e+08	2.27713e+08	1.73828e+08	2.87594e+08	1.71786e+08	1.06746e+08	3.22696e+08	2.21811e+08	1.54495e+08
Mahanimbine	335.675	pos	C09220	332.207	Indoles_and_derivatives	2.24271e+06	5.15974e+06	3.04199e+06	1.26269e+07	2.60235e+06	1.80027e+06	3.75079e+06	6.93542e+06	9.73173e+06	1.43009e+06	7.99652e+06	2.46826e+07	1.73274e+06	3.90388e+06	2.6218e+07	9.0429e+07	4.84724e+06	1.15603e+07	2.25472e+06	4.54671e+06	3.07938e+06	6.36825e+06	9.5823e+06	7.31963e+06	2.69097e+06	4.47918e+07	7.95235e+06	1.71285e+07	2.12266e+06	1.45818e+07	1.23025e+07	1.00792e+06	7.07066e+06	7.36096e+06	2.61193e+06	2.56672e+06	1.35334e+07	2.41915e+06	1.00951e+07	6.63332e+06	4.16391e+07	1.82937e+07	7.99193e+06	6.30771e+06
Malaoxon	401.164	pos	C07498	337.051	Fatty_Acyls	889859	952940	2.04713e+06	1.04293e+06	936588	1.94466e+06	5.25243e+07	5.91199e+07	6.35367e+07	5.38362e+07	5.81781e+07	9.50438e+07	1.14386e+06	1.27715e+06	2.59196e+07	1.60448e+06	2.06237e+06	1.43416e+06	856308	1.57988e+06	1.72363e+06	663354	754550	1.19196e+06	792578	1.63819e+06	1.30642e+06	963999	2.09079e+06	756251	439796	1.05242e+06	1.06763e+06	1.6999e+06	8.61293e+07	6.90449e+07	919172	789216	2.28836e+06	1.0849e+06	1.89296e+06	4.60811e+07	1.57107e+06	1.86686e+06
Malonyl-L-carnitine	362.317	pos		248.113	Fatty_Acyls	2.17497e+07	2.9666e+07	1.41396e+07	1.36786e+07	5.53768e+06	1.01294e+07	5.12711e+06	1.34695e+07	1.85207e+07	6.5664e+06	7.78174e+06	1.92917e+07	5.36435e+06	1.54027e+07	2.24491e+07	2.71877e+07	1.21816e+07	1.44424e+07	1.95838e+07	2.67413e+07	1.14912e+07	1.01985e+07	2.36832e+07	3.74174e+07	1.06572e+07	3.26729e+07	3.51694e+07	1.49904e+07	7.22836e+06	5.11185e+07	1.03322e+07	1.4308e+07	1.18433e+07	9.77516e+06	1.08314e+07	7.31969e+06	3.06355e+07	3.78204e+06	2.80538e+07	2.61381e+07	6.77991e+07	3.69591e+07	8.97045e+06	1.363e+07
Maltotetraose	478.352	pos	C02052	689.211	Organooxygen_compounds	1.5723e+06	294876	755405	327331	446145	644054	42082.5	830250	541459	72812.9	216213	450658	259767	727151	415586	2.50533e+06	180923	61591.5	468433	4.63986e+06	489254	1.50463e+06	1.511e+06	244928	25565	2.81852e+06	6.36689e+06	568923	734883	1.99951e+06	5.33407e+06	441978	257925	37581.4	295725	177957	969605	437576	1.03371e+06	173873	1.41454e+07	5.41733e+06	311901	1.01296e+06
Maltotriose	430.702	pos	C01835	527.158	Organooxygen_compounds	2.8841e+06	1.02861e+06	9.46699e+06	1.04344e+07	1.01517e+06	8.20306e+06	553388	4.18898e+06	1.00785e+06	146747	637002	643056	1.63352e+06	2.60726e+06	4.38017e+06	2.34643e+06	1.90946e+06	2.2372e+06	3.33196e+06	9.00595e+06	3.62986e+06	5.40879e+06	2.9542e+06	2.53397e+06	1.84532e+06	3.1028e+06	5.73085e+06	3.48649e+06	4.05972e+06	1.0864e+06	2.22964e+07	6.37792e+06	2.94597e+06	1.19017e+06	1.49956e+06	536836	2.81686e+06	611030	1.01861e+07	3.34127e+06	7.77745e+06	3.90153e+06	5.20865e+06	2.44578e+06
Manoalide	242.2	pos	C17156	381.238	Prenol_lipids	878259	1.28109e+07	3.95261e+06	125836	3.95261e+06	3.95261e+06	3.95261e+06	52570.7	3.95261e+06	619526	3.95261e+06	8.04196e+06	3.95261e+06	1.14273e+06	1.12709e+06	3.04166e+06	4.05908e+06	89203.3	2.628e+06	3.95261e+06	3.95261e+06	1.59671e+06	6.68659e+06	1.16238e+07	52570.7	9.73297e+06	878259	3.95261e+06	3.95261e+06	2.0075e+06	3.95261e+06	125836	3.76421e+06	3.95261e+06	6.79344e+06	3.95261e+06	861275	3.95261e+06	52570.7	125836	3.34714e+06	3.33886e+06	52570.7	3.95261e+06
Marmesin	292.295	pos	C09276	247.092	Coumarins_and_derivatives	5.81635e+07	1.88672e+08	2.52947e+08	9.42138e+07	2.40091e+07	1.93903e+07	2.10298e+07	6.13654e+07	8.76696e+07	2.59154e+07	7.7078e+07	6.38309e+08	6.45612e+07	1.50461e+08	6.04507e+07	1.01347e+08	4.94854e+07	3.69987e+07	2.01999e+08	2.04197e+07	2.23746e+08	9.70113e+07	3.27766e+08	8.61744e+07	3.14205e+07	1.32465e+08	1.59558e+08	1.4652e+08	3.04203e+07	4.1671e+07	3.39805e+07	5.82706e+07	9.59549e+07	2.33724e+07	7.1999e+07	6.59648e+07	4.98614e+08	4.09433e+07	3.1163e+08	3.88596e+07	1.58035e+09	2.59027e+08	4.3061e+07	9.46424e+07
Meperidine	506.031	pos	C07128	174.124	Piperidines	1.06568e+08	1.24327e+08	1.1627e+08	1.37411e+08	8.99698e+07	3.63149e+07	7.98756e+07	1.1381e+08	6.75047e+07	8.01064e+07	2.44879e+08	6.23506e+07	1.01239e+08	1.51484e+08	2.07963e+07	1.02246e+08	3.67258e+07	2.0691e+07	4.02159e+07	6.69366e+07	2.07587e+08	8.86961e+07	7.8482e+07	1.34772e+08	1.76926e+08	3.40253e+07	8.25311e+07	1.30937e+08	5.95936e+07	6.31506e+07	3.23328e+08	1.38052e+08	6.13328e+07	1.37632e+08	3.96386e+07	3.33464e+07	1.44431e+08	5.12875e+07	5.46419e+07	5.38782e+07	4.91322e+06	3.53073e+07	2.50148e+07	4.02211e+07
Meropenem	272.67	pos		384.159	Lactams	93281.1	2.40431e+09	195140	46154.9	204783	180195	146361	197345	8.69411e+08	92116.8	73900.8	2.01259e+09	683902	221630	123749	46133.6	2.73432e+09	3.01055e+09	21808.6	2.61094e+09	248906	675366	2.24212e+09	3.35901e+06	186445	969146	348513	135637	136163	2.877e+08	212503	125000	3.51838e+08	251119	245547	1.05082e+08	160115	481952	198552	77276.7	52745.2	1.35711e+09	124742	169410
Met-Met-Arg	34.8901	pos		437.194	Carboxylic_acids_and_derivatives	1.37841e+07	1.36001e+07	1.11594e+07	1.18541e+07	6.65214e+07	3.72012e+07	3.93235e+07	4.15677e+07	2.6081e+07	4.2103e+07	2.87126e+07	1.59561e+07	2.05929e+07	1.60193e+07	5.91749e+06	3.40178e+06	1.55041e+07	1.58701e+07	1.53056e+07	1.92861e+07	9.18868e+06	1.28816e+07	3.55478e+06	1.81477e+07	3.56774e+07	1.35939e+07	7.90761e+06	1.13637e+07	2.57841e+07	5.95268e+06	4.63242e+07	1.04186e+07	2.18801e+07	3.72024e+07	3.73729e+07	5.29397e+07	1.15702e+07	1.12497e+07	4.52124e+06	1.2084e+07	2.78286e+06	5.01054e+06	6.11212e+06	1.5757e+07
Metalaxyl	226.412	pos	C10947	280.154	Carboxylic_acids_and_derivatives	1.94026e+08	9.4468e+06	4.62274e+07	8.20882e+07	6.75091e+06	1.27642e+07	1.17091e+07	2.56962e+07	2.38417e+07	3.70393e+06	2.0738e+08	6.61819e+06	4.21585e+06	2.70559e+07	3.28532e+07	5.52565e+06	1.24642e+07	4.66267e+07	4.79494e+07	3.23401e+06	4.73107e+06	3.95029e+07	5.68624e+06	5.60563e+07	1.05843e+07	1.09053e+07	7.27461e+06	4.62919e+07	1.68867e+07	2.29131e+06	5.78466e+07	2.30478e+07	2.63491e+06	1.11515e+07	3.53949e+06	7.65254e+06	4.20482e+07	1.80889e+07	1.71342e+06	3.28458e+08	8.77093e+07	9.82029e+06	2.45977e+07	5.11447e+07
Metformin	256.758	pos	C07151	130.109	Organonitrogen_compounds	6.60333e+07	1.21869e+07	1.07164e+08	4.34417e+07	180909	251054	1.33163e+08	307509	8.60078e+07	1.54145e+08	2.84225e+08	274967	274469	421136	440868	5.02834e+06	2.72577e+07	360463	7.83049e+07	367551	2.33065e+06	6.54789e+06	6.79884e+08	388776	1.39447e+07	262043	3.46417e+06	264264	267111	8.86453e+07	1.04188e+08	4.23092e+07	384251	6.23023e+07	7.82813e+07	4.44743e+06	3.08975e+06	1.1488e+08	5.91659e+06	292642	4.77051e+09	4.87621e+06	377974	605826
Methacholine cation	371.683	pos	C07471	160.133	Organonitrogen_compounds	2.43774e+07	1.86115e+07	1.79417e+06	2.30763e+07	2.73833e+07	1.39968e+07	7.11419e+06	1.7939e+07	1.71411e+07	2.92722e+07	7.53361e+07	2.30882e+07	1.82545e+06	1.69792e+07	5.98199e+07	8.58166e+07	4.4459e+06	2.15691e+07	1.62925e+07	1.93392e+07	2.77446e+07	1.16367e+07	6.48795e+06	1.30822e+08	1.35817e+07	9.83435e+06	3.08046e+07	1.72239e+07	1.66467e+07	1.46591e+07	1.72706e+07	4.82386e+07	1.87717e+07	3.85376e+07	1.39015e+07	4.18901e+07	4.42563e+07	1.46331e+07	7.71951e+06	3.01819e+07	9.48226e+07	1.95518e+07	1.92532e+07	1.29954e+07
Methanone, [1-(5-fluoropentyl)-1H-indol-3-yl](2,2,3,3-tetramethylcyclopropyl)-	190.28	pos		312.217	Indoles_and_derivatives	1.41485e+08	1.8072e+08	7.38744e+07	1.18517e+08	1.1467e+08	8.54976e+07	3.30415e+08	1.34449e+08	3.10081e+08	1.03868e+08	1.0708e+08	2.00647e+08	4.35533e+07	1.62189e+08	1.5164e+08	2.21364e+08	3.32235e+08	5.4913e+07	8.98156e+07	1.08887e+08	7.94089e+07	6.99399e+07	6.40604e+07	3.933e+08	7.45402e+07	2.21335e+08	6.31163e+08	1.34032e+08	4.01265e+07	4.45488e+07	5.7764e+07	5.31775e+07	1.57906e+08	1.4916e+08	3.02943e+08	2.81148e+08	1.55833e+08	9.59243e+07	2.41598e+08	7.32801e+07	4.45795e+08	1.40362e+08	2.27891e+08	1.62791e+08
Methanone, [1-(5-fluoropentyl)-2-methyl-1H-indol-3-yl](2,2,3,3-tetramethylcyclopropyl)-	202.631	pos		344.243	Indoles_and_derivatives	2.03012e+06	3.14682e+06	1.61484e+06	1.37408e+06	332297	256795	467471	607818	1.64422e+06	417781	380041	3.42036e+06	923174	1.27833e+06	1.89991e+06	2.78971e+07	944927	1.18011e+06	787369	1.27151e+06	841518	868668	4.04723e+06	2.45556e+06	271237	2.60737e+07	2.4531e+06	888022	635220	4.32956e+06	360012	517854	1.20033e+06	759980	796018	878021	3.35949e+06	1.0397e+06	3.9802e+06	1.11334e+06	6.04248e+06	3.03088e+06	1.75049e+06	1.1859e+06
Methionine sulfoxide	35.7154	pos	C02989	166.05	Carboxylic_acids_and_derivatives	1.88049e+07	1.52685e+07	8.73428e+07	1.48168e+07	5.25088e+06	572455	8.24174e+06	3.95344e+08	1.60238e+07	1.5259e+07	2.29699e+07	5.83083e+07	4.06803e+07	1.73422e+07	7.98016e+06	1.30824e+08	1.29145e+06	4.49277e+06	2.03729e+07	4.09363e+08	1.92829e+08	2.12252e+07	4.16338e+06	3.98712e+06	1.48166e+08	1.216e+07	1.45838e+08	5.6867e+08	966408	5.09459e+06	2.26972e+06	2.85719e+07	1.05694e+08	2.83601e+07	4.28904e+06	1.21467e+06	2.28718e+06	166362	3.6989e+07	1.88568e+08	1.42774e+07	3.42449e+08	5.20777e+06	2.95344e+06
Methyl (2R)-2-[[1-(cyclohexylmethyl)indole-3-carbonyl]amino]-3-methylbutanoate	95.5179	pos		371.228	Carboxylic_acids_and_derivatives	1.27609e+06	3.59525e+08	1.01537e+07	5.3581e+06	2.24965e+06	845626	9.57847e+06	2.29431e+07	1.17274e+07	4.55267e+06	2.52775e+08	1.20095e+07	1.14517e+06	2.10149e+07	5.2145e+06	7.98952e+09	3.49603e+06	1.08094e+06	2.67874e+06	6.22596e+06	4.42724e+06	1.47639e+07	6.2051e+09	3.19829e+09	1.54703e+06	1.30952e+06	1.05166e+08	8.11326e+06	1.91545e+06	4.90815e+09	1.93823e+06	4.33199e+06	2.13719e+06	1.48675e+06	6.45544e+08	1.03785e+07	1.24723e+08	2.03734e+06	1.61282e+08	759383	4.93663e+09	6.27143e+09	1.89855e+06	1.65872e+06
Methyl 2-amino-5-(trifluoromethyl)benzoate	295.312	pos		160.035	Benzene_and_substituted_derivatives	1.21628e+07	9.32737e+06	3.05086e+06	6.03147e+06	1.31722e+07	3.22105e+07	2.16864e+07	1.55249e+07	6.91201e+06	1.26769e+07	1.43641e+07	2.92916e+06	1.57676e+07	1.39538e+07	7.37705e+06	1.08934e+07	7.07913e+06	5.22122e+06	8.01933e+06	8.36701e+06	1.30366e+07	1.41083e+07	1.65746e+07	8.29743e+06	1.22539e+07	1.15822e+07	1.5989e+07	9.32625e+06	7.52767e+06	1.19714e+07	2.0987e+07	2.17702e+07	7.14046e+06	1.58943e+07	5.91533e+06	1.42866e+07	5.76637e+06	1.51744e+07	8.06433e+06	8.86476e+06	2.23812e+06	7.27461e+06	8.09385e+06	4.59564e+06
Methyl 3-[4-hydroxy-2-(2-methylpropyl)-1-oxo-3,3a-dihydro-2H-imidazo[1,2-a]indol-4-yl]-2-(4-oxoquinazolin-3-yl)propanoate	277.072	pos		477.213	Carboxylic_acids_and_derivatives	1.41351e+07	1.31786e+07	3.59585e+07	1.28858e+07	2.94312e+07	1.83002e+07	9.44972e+06	1.03164e+07	1.0338e+07	2.1004e+07	1.92334e+07	8.23383e+06	3.11368e+07	2.01491e+07	1.28786e+07	1.02832e+07	3.31054e+07	2.44554e+07	1.16894e+07	1.23148e+07	3.94666e+07	4.25906e+07	1.28889e+07	1.23533e+07	2.77175e+07	2.47162e+07	2.85333e+07	1.311e+07	2.73383e+07	2.58222e+07	2.05507e+07	1.39212e+07	2.23396e+07	2.73783e+07	2.04646e+07	2.06974e+07	8.34484e+06	1.79753e+07	1.0415e+07	1.60001e+07	1.34356e+06	1.48493e+07	9.2561e+06	7.76191e+06
Methyl 3-formyl-5,6-dimethoxy-1H-indole-2-carboxylate	35.0538	pos		264.08	Indoles_and_derivatives	803293	1.3754e+09	1.36431e+06	354124	3.19449e+06	1.22061e+06	344191	200186	3.26919e+08	157199	1.9705e+09	455361	583922	1.34459e+06	430798	4.17997e+09	320241	210581	420585	165529	996476	4.18097e+07	5.11991e+09	1.98115e+09	739771	1.33044e+06	7.07338e+08	1.252e+06	788546	2.50384e+09	2.93271e+06	185801	1.7389e+06	777778	9.7605e+07	1.13113e+06	6.3969e+07	541804	9.81137e+08	957142	4.03831e+09	2.90405e+09	641751	5.59575e+07
Methyldopa	276.777	pos	C07194	212.089	Phenylpropanoic_acids	7.18357e+06	3.71119e+06	1.03607e+06	2.45704e+07	1.98152e+06	1.63298e+06	2.90232e+06	3.75607e+06	1.31226e+07	4.79906e+06	1.12401e+07	2.37248e+07	368803	2.15722e+07	1.00111e+07	2.51896e+07	5.31675e+06	8.97498e+06	2.97947e+06	5.47916e+06	5.02859e+06	1.17581e+06	1.59184e+07	2.00242e+07	3.27111e+06	1.64048e+06	6.72737e+06	1.83885e+06	5.30686e+06	1.21214e+07	791927	2.90668e+06	1.6554e+07	5.69119e+06	3.1274e+07	1.04573e+07	4.93007e+06	2.4261e+06	5.75754e+06	1.91047e+07	9.04567e+07	3.34802e+07	5.37924e+06	3.40505e+06
Methylphosphonothioic acid O-ethyl ester	394.29	pos		112.98	Organothiophosphorus_compounds	2.93326e+07	2.57971e+07	2.65996e+07	2.24628e+07	2.70401e+07	2.29225e+07	1.62325e+06	1.47174e+06	1.03181e+06	1.52406e+06	1.5036e+06	1.12674e+06	2.03124e+07	2.48597e+07	2.08614e+07	2.40767e+07	1.98582e+07	2.0799e+07	1.96238e+07	2.19008e+07	2.25446e+07	2.57608e+07	2.40892e+07	1.99959e+07	2.9756e+07	2.04424e+07	2.2948e+07	2.7171e+07	2.18065e+07	2.3455e+07	2.71496e+07	2.45409e+07	2.24726e+07	2.50628e+07	995656	1.30688e+06	2.65506e+07	2.54607e+07	2.0928e+07	2.97389e+07	2.02482e+07	1.8031e+06	2.50347e+07	2.31684e+07
Metronidazole	37.5906	pos	C07203	172.072	Azoles	4.44436e+06	6.29335e+06	2.64281e+06	3.88801e+06	4.3617e+06	1.04008e+07	3.70084e+06	2.58381e+06	3.86867e+06	3.29336e+06	5.98369e+06	2.62347e+06	5.10945e+06	3.76499e+06	3.12627e+06	4.83654e+06	6.92236e+06	3.73904e+06	4.00132e+06	5.04509e+06	8.20083e+06	3.60751e+06	5.99256e+06	2.31998e+06	7.04472e+06	1.78145e+06	2.81167e+06	3.35381e+06	3.10546e+06	2.45861e+06	3.92026e+06	1.48918e+06	4.85166e+06	5.65422e+06	8.43542e+06	3.31702e+06	2.37695e+06	3.85691e+06	2.80957e+06	3.46574e+06	2.69852e+06	3.65482e+06	3.32494e+06	4.64372e+09
Midazolam	37.4362	pos	C07524	326.086	Benzodiazepines	1.59113e+09	3.82258e+09	2.49486e+09	2.63962e+09	7.56741e+06	1.04239e+06	4.08457e+08	1.07505e+09	6.74423e+06	1.08432e+09	8.14715e+08	3.3049e+09	2.8896e+09	2.14848e+07	1.39497e+07	150134	5.72158e+09	834628	1.34572e+09	3.01872e+09	1.65917e+09	5.62622e+09	7.47075e+09	2.35371e+09	2.48886e+09	2.384e+09	3.07009e+09	4.34753e+08	953181	1.45962e+07	1.16333e+09	1.01017e+07	1.03118e+06	3.38355e+09	7.46011e+09	496710	2.22029e+06	810077	1.0845e+09	930421	7.08719e+06	2.08057e+09	1.23731e+09	130360
Miglitol	321.109	pos	C07708	190.107	Piperidines	5.80889e+06	4.8668e+06	1.1021e+07	6.88816e+06	4.67446e+06	4.87594e+06	6.34177e+06	2.31215e+06	5.15415e+06	5.91745e+06	5.37696e+06	5.30972e+06	2.36952e+06	4.73064e+06	5.23759e+06	5.64258e+06	3.58077e+06	5.09767e+06	1.30482e+07	1.90623e+07	5.56036e+06	2.58723e+06	9.22012e+06	5.01382e+06	7.22407e+06	4.34436e+06	1.38033e+07	5.68864e+06	5.44086e+06	5.46604e+06	5.55931e+06	1.01984e+07	5.05467e+06	5.67399e+06	5.65535e+06	1.51142e+07	7.22552e+06	6.82057e+06	1.53297e+06	5.35235e+06	2.21654e+06	6.3949e+06	1.658e+06	3.76081e+06
Miltefosine	257.823	pos		430.316	Organonitrogen_compounds	1.67919e+07	1.02833e+08	9.54324e+06	1.70962e+07	1.29748e+07	1.02821e+07	2.34665e+06	4.57576e+07	2.84571e+07	7.62157e+07	2.05399e+07	1.55121e+08	4.59355e+07	3.82626e+07	5.37932e+07	3.89168e+07	3.21644e+07	3.41523e+07	7.93955e+06	1.25237e+08	3.80168e+07	3.24622e+07	4.99988e+07	2.21912e+07	5.16017e+06	1.45026e+08	1.46974e+08	2.02259e+07	1.32835e+07	1.51663e+08	5.40705e+06	4.84213e+06	1.29882e+07	2.17147e+06	2.17821e+06	9.80671e+06	3.85369e+07	1.62824e+07	5.29996e+07	4.9422e+06	4.18772e+06	1.61566e+08	2.89674e+07	3.97741e+07
Minocycline	308.668	pos	C07225	458.202	Tetracyclines	2.5135e+06	1.70912e+07	1.17632e+06	484743	311940	562131	198274	338413	208479	3.12432e+06	441973	1.64919e+07	648578	5.60885e+06	5.51643e+06	9.80874e+07	1.19795e+07	645924	1.80695e+07	8.63152e+06	627255	5.7192e+06	3.01803e+07	5.73525e+07	83613.6	8.79548e+07	3.17861e+06	1.25195e+06	336135	617850	415457	410793	2.27245e+07	255207	5.04313e+07	140322	862075	2.0103e+06	1.77246e+06	1.32748e+06	2.67882e+07	4.22552e+07	372747	379581
Mitoxantrone	98.2654	pos	C11195	223.105	Anthracenes	2.96924e+06	1.60635e+06	6.96538e+06	1.37464e+07	2.76165e+06	83351.1	757396	96082.9	9.3776e+06	597483	1.65034e+06	3.06969e+06	569987	1.3483e+06	5.25498e+06	499939	4.14219e+06	3.21473e+06	1.17885e+07	3.6179e+06	1.14392e+06	907521	2.18471e+07	1.31245e+08	461335	2.08609e+07	5.67621e+06	823635	455892	2.97036e+06	1.56138e+07	451077	1.68311e+06	645783	1.49463e+07	5.1415e+06	3.95674e+07	1.24878e+06	5.66427e+06	2.34278e+06	3.21741e+07	2.18471e+07	630967	293399
Monoisobutyl phthalate	169.726	pos		149.023	Benzene_and_substituted_derivatives	6.15092e+06	9.81418e+06	5.79213e+06	6.0659e+06	9.56375e+06	9.02167e+06	3.64913e+06	5.79268e+06	7.2158e+06	7.12438e+06	1.04976e+07	1.52016e+07	2.94102e+07	2.44647e+07	7.19455e+06	3.89161e+07	1.38838e+07	9.47696e+06	5.4054e+06	4.81983e+06	3.40599e+07	9.38271e+06	2.68086e+07	6.84999e+06	8.72364e+06	1.52414e+07	2.07399e+07	7.41462e+06	9.06575e+06	1.20347e+07	1.35375e+07	6.32641e+06	6.98248e+06	5.25334e+06	8.29497e+06	8.27111e+06	8.02959e+06	8.23175e+06	1.43411e+07	5.06406e+06	2.45047e+07	6.29561e+06	8.39591e+06	1.22665e+07
Mordant yellow 12	346.635	pos		258.091	Azobenzenes	714045	643264	132381	606684	689652	660587	6.33722e+06	579283	351986	429421	1.59491e+06	1.70491e+06	571018	492691	476110	386436	478695	506578	682444	1.38425e+06	201096	336876	671712	268571	667060	464879	241422	321002	381906	190166	91727.5	820855	609788	469088	298010	397714	250274	483093	593634	439366	829710	9.60121e+07	5.58213e+06	537838
Moroxydine	266.293	pos		172.119	Organonitrogen_compounds	979465	447385	2.54207e+06	1.57556e+06	836601	3.64976e+06	1.03626e+06	312460	2.73681e+06	2.36774e+06	1.38662e+06	1.63873e+06	1.16725e+07	1.26977e+06	3.18623e+06	1.31345e+06	1.36195e+06	1.42886e+06	918701	778415	507030	362249	2.89068e+06	885543	2.20143e+06	488807	1.63769e+06	1.02056e+06	802144	3.41779e+06	2.48765e+06	890781	1.69847e+06	1.50474e+06	820935	769221	2.44713e+08	1.62679e+06	946505	782124	9.58404e+06	7.55308e+06	316651	3.03896e+06
Morpholine	317.822	pos	C14452	88.0757	Oxazinanes	9.06458e+06	7.5085e+06	1.90106e+07	6.54432e+06	9.06894e+06	5.93817e+06	6.04292e+06	5.5988e+06	5.89488e+06	6.14923e+06	8.11327e+06	4.9227e+06	7.78876e+06	6.74639e+06	6.35319e+06	8.34633e+06	7.49338e+06	1.01665e+07	6.06865e+06	7.33407e+06	7.69592e+06	7.15332e+06	7.51082e+06	1.02519e+07	6.56174e+06	5.01504e+06	5.59773e+06	7.61013e+06	7.08116e+06	8.05252e+06	8.12104e+06	7.87458e+06	5.9659e+06	6.03301e+06	6.17071e+06	4.88899e+06	8.28586e+06	9.756e+06	6.80263e+06	8.05785e+06	4.10656e+06	9.71119e+06	7.57904e+06	5.16505e+06
Moxifloxacin	175.44	pos	C07663	402.182	Quinolines_and_derivatives	430624	103800	4.52981e+08	8.50649e+07	4.52924e+08	4.9542e+08	4.52924e+08	2.9872e+08	3.02012e+08	1.35156e+08	187823	5.09249e+07	9.05775e+08	6.2841e+07	4.86808e+07	1.45653e+08	2.98671e+07	6.80817e+07	5.83962e+07	920220	4.53347e+08	5.83962e+07	1.67291e+08	7.16988e+08	5.97366e+08	1.67291e+08	6.14119e+06	2.27649e+08	4.52924e+08	3.13419e+08	4.52924e+08	3.9948e+07	4.86808e+07	4.52924e+08	1.67291e+08	74192.4	3.4705e+07	9.05775e+08	3.82579e+06	5.85634e+07	1.51227e+08	1.67291e+08	3.93762e+08	4.52924e+08
Myriocin	176.575	pos	C19914	366.264	Fatty_Acyls	9.28229e+06	1.56808e+07	5.62091e+06	2.09851e+07	5.99603e+07	6.0009e+06	1.2184e+08	8.75489e+06	2.88646e+07	9.00178e+07	1.37737e+07	1.20287e+07	1.3755e+07	8.89349e+06	2.16685e+07	3.67331e+07	1.07331e+08	2.13344e+07	2.05668e+07	3.06043e+07	4.46117e+06	8.45134e+06	4.71585e+06	3.33447e+07	3.45205e+07	1.44898e+07	5.51288e+07	6.74709e+06	1.55176e+07	5.63233e+06	1.19559e+07	1.71989e+07	2.5404e+07	4.3979e+07	5.46969e+07	3.19125e+07	5.82807e+06	2.17824e+07	2.32916e+07	1.4076e+07	1.39385e+07	4.05602e+07	1.36574e+07	9.20563e+06
Myristamine oxide	141.697	pos		258.279	Organonitrogen_compounds	2.25502e+07	1.08904e+07	1.04881e+07	1.98375e+07	1.67609e+07	1.17949e+07	1.56573e+07	2.09225e+07	1.35911e+07	1.29239e+07	2.19023e+07	3.63575e+06	1.43782e+07	1.26029e+07	1.37245e+07	1.10228e+07	4.63528e+06	9.21289e+06	4.98702e+06	1.1929e+07	7.28013e+06	1.03139e+07	1.37028e+07	1.73946e+07	1.29933e+07	7.31387e+06	1.47521e+07	9.26367e+06	1.33225e+07	5.17821e+06	9.47566e+06	5.37974e+06	7.2994e+06	1.437e+07	1.21579e+07	1.5545e+07	4.78165e+06	8.08475e+06	5.95212e+06	1.03286e+07	6.73532e+06	7.53796e+06	7.97002e+06	8.87043e+06
N'-Acetyl-3-iodobenzohydrazide	297.19	pos		262.963	Benzene_and_substituted_derivatives	1.8492e+06	1.15093e+06	1.3637e+07	3.17988e+06	2.74922e+06	1.94472e+06	1.78922e+06	1.2385e+06	1.57071e+06	1.50175e+06	388770	3.30835e+07	1.86648e+06	3.65318e+06	1.8407e+06	1.43125e+07	5.88332e+06	1.81203e+06	1.56912e+06	2.16525e+06	4.34455e+06	1.48299e+06	7.86751e+06	6.25856e+06	3.32513e+06	241963	2.00006e+06	3.10219e+06	5.8998e+06	273709	640811	1.29239e+06	1.81611e+06	3.30785e+06	2.33359e+06	1.78028e+06	1.62312e+06	4.20264e+06	2.30577e+07	1.69839e+06	2.92243e+06	7.86751e+06	2.26838e+06	1.59478e+06
N,N'-Di(1,3,4-thiadiazol-2-yl)imidoformamide	297.886	pos		213	Azoles	2.12896e+07	8.94275e+06	2.29036e+07	1.25514e+07	1.25144e+07	2.66703e+06	1.06183e+07	8.63965e+06	2.48703e+07	2.21762e+07	3.28506e+07	1.78846e+06	3.78395e+06	4.80413e+06	2.49329e+07	4.60657e+06	7.17089e+06	1.97385e+07	1.23179e+07	1.00767e+07	5.75327e+06	1.4577e+07	1.13315e+07	1.37445e+07	1.37453e+07	4.90582e+06	1.55864e+07	9.24936e+06	1.04852e+07	2.22054e+07	1.23692e+07	8.30839e+06	1.67764e+07	3.19468e+06	1.38107e+07	1.62708e+07	2.2037e+07	1.05047e+07	3.60596e+06	2.0826e+07	1.33198e+07	1.00976e+07	1.74674e+07	1.8888e+07
N,N'-Diacetylcystine	202.138	pos		307.044	Carboxylic_acids_and_derivatives	3.68657e+06	828046	4.57518e+06	3.71861e+06	1.30285e+06	8.07723e+07	3.33031e+06	2.32818e+06	255150	3.17189e+06	500384	1.64366e+06	1.31303e+06	2.62097e+07	1.54789e+06	1.82439e+06	2.99517e+06	2.93543e+06	4.65338e+06	2.3558e+06	3.75446e+06	5.91344e+06	1.11497e+06	1.97379e+07	2.59044e+06	559554	604792	1.83353e+06	8.68214e+06	2.79289e+06	4.05843e+06	1.48415e+06	2.29163e+06	1.43551e+06	2.54874e+06	3.13014e+06	2.57418e+06	701640	3.14927e+06	4.59967e+06	1.15022e+06	774737	1.86986e+06	2.62732e+06
N,N-Diethyl-3,5-dinitrobenzamide	240.839	pos		268.09	Benzene_and_substituted_derivatives	4.91729e+06	2.00604e+07	1.11114e+07	3.25165e+06	656481	1.73933e+06	979834	1.06497e+07	4.73832e+06	1.60294e+06	2.30491e+06	4.13867e+07	725567	3.19629e+06	4.31838e+06	6.62368e+06	2.12669e+06	1.37855e+06	4.20168e+06	349938	4.93287e+06	5.3915e+06	5.13776e+07	3.96078e+06	1.63203e+06	2.90569e+07	2.29398e+07	5.3073e+06	294664	3.26636e+06	3.76883e+06	2.34616e+06	2.52064e+06	218026	1.18784e+06	928772	2.78165e+07	3.92138e+06	7.43305e+06	1.8167e+06	2.91349e+08	2.35299e+07	1.77826e+06	3.97185e+06
N,N-Diethylnicotinamide	25.6228	pos		179.118	Pyridines_and_derivatives	1.52208e+06	2.37446e+06	1.11321e+06	823153	2.49641e+06	1.08248e+06	929170	90412.3	617692	1.79161e+06	1.4892e+06	1.39674e+06	1.24441e+06	1.34678e+06	1.6094e+06	1.87769e+06	177840	886109	1.25573e+06	703815	1.23046e+06	776109	740999	529103	1.78113e+06	693369	582680	916671	750301	650722	962542	545911	1.3841e+06	1.61969e+06	1.41983e+06	881099	1.55397e+06	1.89986e+06	2.58995e+06	756385	2.17805e+06	3.45588e+09	706983	815032
N,N-Diisopropyl 4-(4-Bromopyrazol-1-yl)benzenesulfonamide	23.476	pos		386.062	Azoles	24974.2	5.17799e+06	81938.3	42396.1	36909.6	86207.2	56253.5	27468.8	66219.4	6.80343e+06	105269	5.17799e+06	161623	6.80343e+06	8.49621e+06	717083	6.46358e+06	51145.3	32300	59934	80127.7	6.80343e+06	377281	18385.2	45774	32812.9	91289.1	64658.3	50284.9	695950	50284.9	50284.9	6.80343e+06	50284.9	35615.9	56529.8	40752	50284.9	83555.4	2.7402e+06	2.27969e+08	286956	17934.5	59934
N,N-Dimethyldodecylamine N-oxide	145.241	pos		230.248	Organonitrogen_compounds	5.9511e+07	4.35359e+07	4.04148e+07	5.59231e+07	3.60359e+07	5.49835e+07	4.4742e+07	5.59038e+07	4.51114e+07	4.66403e+07	4.74693e+07	3.82113e+07	5.25268e+07	4.63059e+07	4.65693e+07	2.80776e+07	3.85288e+07	3.89298e+07	3.31056e+07	3.95823e+07	3.27246e+07	4.90487e+07	4.39537e+07	4.49247e+07	5.62022e+07	2.58863e+07	2.97925e+07	3.57723e+07	3.00911e+07	2.59656e+07	4.64232e+07	3.53466e+07	3.41713e+07	3.79425e+07	5.23065e+07	4.49604e+07	5.32021e+07	4.15409e+07	3.62095e+07	4.68377e+07	3.74117e+07	7.88063e+07	3.71108e+07	3.29796e+07
N,N-Dimethylsphingosine	34.2861	pos	C13914	328.321	Organonitrogen_compounds	4.96949e+06	4.98935e+06	5.38649e+06	5.77244e+06	6.6789e+06	5.59483e+06	3.29265e+06	7.57889e+06	8.488e+06	8.24708e+06	5.75253e+06	5.72522e+06	6.28668e+06	5.57265e+06	4.35361e+06	508864	6.50286e+06	8.57736e+06	5.45864e+06	6.52881e+06	4.01203e+06	4.85736e+06	1.56421e+06	4.08044e+06	6.32291e+06	6.90735e+06	3.85288e+06	3.81936e+06	6.03312e+06	6.81637e+06	6.38906e+06	6.67792e+06	5.29854e+06	5.95253e+06	4.83387e+06	1.25029e+07	5.38551e+06	4.79067e+06	3.25998e+06	3.63483e+06	5.49167e+06	3.47777e+06	4.70492e+06	7.06372e+06
N,n,n-trimethyllysine	529.373	pos	C03793	189.16	Carboxylic_acids_and_derivatives	3.39611e+08	3.88975e+08	4.7402e+08	2.4444e+08	1.28045e+08	3.27125e+08	1.36139e+08	2.3572e+08	4.82889e+08	1.69265e+08	2.13027e+08	1.11168e+09	4.09818e+08	5.80967e+08	3.25188e+08	8.08667e+08	6.85079e+08	2.15527e+08	2.73074e+08	1.89042e+08	5.24133e+08	2.40649e+08	1.02391e+09	1.43667e+09	1.65103e+08	4.23889e+08	2.17086e+09	3.67653e+08	1.58129e+08	3.84235e+08	4.73689e+08	1.65228e+08	4.20921e+08	1.48098e+08	4.85742e+08	2.95702e+08	6.73227e+08	1.5341e+08	6.08704e+08	2.35625e+08	8.99925e+08	5.30742e+08	2.33842e+08	6.4023e+08
N,n-dimethylguanosine	179.976	pos		312.13	Purine_nucleosides	8.51984e+06	5.11179e+07	1.20108e+07	1.20361e+07	3.8331e+06	4.91614e+06	4.77177e+06	4.43975e+07	1.25562e+07	9.79391e+06	6.83325e+06	5.31563e+07	2.07321e+07	7.35335e+07	8.69968e+06	1.23677e+07	1.0747e+07	1.10223e+07	1.25612e+07	2.03671e+07	1.55313e+07	7.37909e+06	3.19758e+07	1.51975e+07	4.94009e+06	3.41376e+07	1.54291e+08	4.83921e+06	4.87872e+06	3.40708e+07	1.54405e+07	1.58608e+06	1.09325e+07	1.72856e+06	4.82604e+07	8.13138e+06	4.26742e+07	7.99368e+06	397237	1.0684e+07	8.44987e+07	3.40681e+07	9.0724e+06	9.62891e+06
N-(1-Amino-3,3-dimethyl-1-oxobutan-2-yl)-1-pentyl-1H-indole-3-carboxamide	88.3019	pos		327.201	Carboxylic_acids_and_derivatives	4.82527e+06	3.71316e+08	9.2346e+06	1.12152e+07	5.79228e+06	3.01226e+06	2.18945e+07	3.87663e+07	2.26339e+07	1.19754e+07	3.40874e+08	1.59841e+07	3.10718e+06	2.5085e+07	6.60378e+06	9.73305e+09	3.65138e+06	1.76286e+06	4.38584e+06	8.23412e+06	8.31504e+06	2.1246e+07	7.97858e+09	4.05894e+09	2.72843e+06	5.95096e+06	7.7905e+07	6.81762e+06	3.43447e+06	6.26602e+09	3.99726e+06	6.52379e+06	5.43736e+06	2.59606e+06	6.50504e+08	2.89851e+07	1.52529e+08	4.35081e+06	1.13354e+08	3.63714e+06	5.44746e+09	7.91957e+09	4.56199e+06	3.97139e+06
N-(2-Furylmethyl)-1,3-benzodioxole-5-carboxamide	398.026	pos		246.079	Benzodioxoles	699626	766151	1.25655e+06	875156	1.30788e+06	7.86419e+07	356837	1.35742e+06	1.2531e+06	417857	1.6244e+07	2.09112e+08	7.99211e+07	1.77931e+06	653464	1.56063e+08	1.41856e+08	1.12402e+06	480656	740814	794091	451369	3.00016e+06	1.61733e+06	243204	4.75421e+06	1.23328e+07	786161	335624	2.47008e+07	515284	819679	784495	528052	833563	280294	1.82025e+06	160121	1.18158e+08	628297	1.0653e+07	2.11989e+06	1.01492e+06	1.09333e+06
N-(3-((3-((3-Hydroxy-6-methylheptanoyl)oxy)-6-methylheptanoyl)oxy)-8-methylnonanoyl)serine	227.587	pos		258.17	Carboxylic_acids_and_derivatives	3.26746e+08	2.14728e+08	2.84613e+08	8.48208e+06	8.97119e+07	2.4662e+06	3.96928e+06	2.73393e+06	9.75875e+06	2.68754e+06	2.21867e+08	4.70431e+06	1.60805e+08	6.34711e+08	1.38133e+08	6.33674e+06	2.3634e+08	4.233e+06	9.48624e+07	2.47955e+08	1.70099e+08	1.47899e+08	5.36434e+08	6.21314e+06	2.32051e+06	3.82962e+06	2.08663e+08	1.19835e+07	3.92093e+06	1.24044e+08	5.27642e+06	6.4278e+08	1.48445e+08	3.99398e+06	6.20131e+06	2.51333e+08	3.84717e+08	1.25703e+07	3.71667e+06	7.95267e+06	1.89385e+08	1.38056e+07	1.32803e+07	1.03721e+07
N-(3-Acetylphenyl)ethanesulfonamide	162.863	pos		228.069	Organooxygen_compounds	1.31016e+07	1.817e+07	1.56432e+07	1.7405e+07	2.47738e+06	1.05559e+06	1.26092e+06	3.00848e+07	1.70378e+07	1.59347e+07	1.81411e+06	4.153e+07	7.24209e+07	4.39929e+07	9.32071e+06	3.49494e+07	3.07679e+06	4.43696e+06	9.41126e+06	1.70558e+07	3.68963e+06	1.44308e+07	604844	1.69289e+06	4.16446e+06	5.89075e+07	4.51079e+07	9.27981e+06	4.35253e+06	801532	4.43036e+06	3.16429e+06	6.94244e+06	4.42027e+06	1.04295e+07	3.06577e+06	1.41674e+07	4.92506e+06	3.8888e+07	8.65496e+06	3.0864e+07	9.18799e+07	1.17304e+07	1.76495e+06
N-(3-Methylbutanoyl)valine	351.608	pos		202.144	Carboxylic_acids_and_derivatives	1.49164e+06	2.12853e+06	2.50512e+06	3.37771e+07	8.09532e+06	6.35459e+06	1.84796e+07	804284	2.59945e+07	7.31211e+06	3.68552e+06	1.68028e+06	1.37027e+07	8.71518e+06	1.482e+07	8.21135e+06	9.61328e+06	1.52759e+07	1.89898e+07	4.09092e+06	1.38473e+07	6.21645e+06	2.71751e+06	2.9112e+07	3.26448e+06	3.24477e+06	4.587e+07	3.62324e+06	3.79143e+07	1.4447e+06	1.58252e+06	1.65772e+07	6.11586e+06	2.89852e+06	4.57564e+06	2.0621e+06	8.36004e+07	5.39516e+07	7.90949e+06	3.10289e+08	2.04311e+07	2.095e+07	1.36718e+07	6.36637e+06
N-(3-Piperidinyl)acetamide	514.082	pos		143.118	Piperidines	7.32369e+06	1.02842e+07	1.22306e+07	4.87894e+06	4.68401e+06	4.22325e+06	4.2591e+06	2.01245e+06	2.6207e+06	3.4343e+06	7.03065e+06	4.45622e+06	4.56494e+06	7.78523e+06	2.98947e+06	5.97421e+06	3.43255e+06	4.15925e+06	4.43385e+06	7.35099e+06	4.57164e+06	6.96249e+06	4.63677e+06	1.54118e+07	7.13164e+06	4.4109e+06	7.11403e+06	5.41461e+06	2.90871e+06	5.12703e+06	1.13443e+07	5.51003e+06	4.81501e+06	5.91501e+06	6.90424e+06	4.27631e+06	1.61622e+07	3.13482e+06	5.50952e+06	1.80705e+06	4.43946e+06	5.91392e+06	2.23782e+06	1.83434e+06
N-(4-Chlorobenzoyl)tryptophan	171.371	pos		159.092	Benzene_and_substituted_derivatives	3.51376e+07	7.43337e+06	7.92267e+06	5.45369e+06	9.59767e+06	1.1708e+07	4.29657e+06	8.02351e+07	6.8447e+06	2.30648e+06	8.50758e+06	5.86365e+07	4.03986e+07	1.46792e+07	1.3827e+08	1.49632e+07	4.74873e+06	6.66804e+06	4.08893e+06	3.06858e+08	2.34412e+07	1.94737e+07	3.3391e+07	4.95447e+06	9.1926e+06	5.68444e+07	1.30778e+07	6.82985e+06	3.4673e+06	1.30963e+07	5.3587e+07	6.34912e+06	6.05727e+06	3.42827e+06	3.83898e+06	2.67114e+06	5.09542e+06	3.04786e+07	6.50832e+07	6.93649e+07	1.7592e+08	1.50129e+08	1.522e+08	1.41136e+07
N-(4-Chlorophenyl)-N'-(5-methyl-2-pyridinyl)urea	327.739	pos		262.077	Benzene_and_substituted_derivatives	330918	599556	1.235e+06	543532	254311	816374	171212	2.307e+06	501231	308091	654817	1.12564e+06	673990	756032	230662	425316	735824	247667	695673	781323	1.00455e+06	479461	991115	1.15155e+06	467859	796118	1.47177e+06	792841	275402	1.75781e+06	710212	905289	315970	320855	394480	617438	931862	364624	590017	211244	1.5099e+06	672499	345621	862832
N-(4-Methylphenyl)-3-oxo-3-phenylpropanamide	26.2373	pos		134.06	Organooxygen_compounds	8.14572e+07	6.13957e+07	2.58491e+07	3.71557e+07	2.64185e+07	1.1871e+07	9.64294e+06	8.80713e+07	7.27241e+07	3.12832e+06	1.24459e+07	6.81806e+07	2.74133e+07	1.09676e+08	3.03851e+07	3.41648e+06	1.22736e+06	2.45544e+07	1.48557e+08	2.63776e+07	2.9312e+07	5.13523e+07	1.52838e+08	5.21896e+07	4.64522e+06	2.43498e+08	4.26061e+07	5.34138e+07	2.03145e+07	7.52028e+06	2.91525e+07	7.68496e+06	4.01785e+06	1.18355e+07	1.37827e+07	4.31139e+06	1.00071e+07	1.26085e+07	2.68632e+06	9.61265e+07	8.24214e+07	5.82917e+07	1.17086e+07	2.95311e+07
N-(4-Piperidinyl)acetamide	354.091	pos		143.118	Piperidines	1.56044e+07	2.32623e+07	2.54194e+07	1.1523e+07	3.26662e+06	4.03276e+06	4.32684e+06	6.70097e+06	7.60314e+06	6.87786e+06	5.63012e+06	8.32155e+06	9.37389e+06	1.65346e+07	1.80153e+07	1.16062e+07	6.47326e+06	1.496e+07	1.74367e+07	4.79687e+07	1.5043e+07	1.58867e+07	1.21161e+07	1.82796e+07	1.26442e+07	2.32878e+07	1.66663e+07	6.74366e+06	6.32078e+06	9.93481e+06	7.47465e+06	3.71072e+06	8.10982e+06	6.62267e+06	4.58129e+06	2.97508e+06	1.88071e+07	7.09658e+06	1.63128e+07	1.49019e+07	1.39183e+08	2.23703e+07	9.90155e+06	6.59382e+06
N-(5-tert-Butyl-3-isoxazolyl)-1,3-benzodioxole-5-carboxamide	615.293	pos		149.023	Benzodioxoles	6.85576e+06	5.33608e+06	9.06065e+06	4.22685e+06	4.30921e+06	6.07953e+06	5.83659e+06	6.40513e+06	9.49851e+06	5.59659e+06	5.4971e+06	5.80012e+06	6.01392e+06	5.08578e+06	5.51189e+06	5.28672e+06	8.1826e+06	8.08161e+06	9.73667e+06	5.37169e+06	5.54918e+06	4.05101e+06	5.91713e+06	7.59653e+06	5.55964e+06	8.7607e+06	7.45113e+06	5.54416e+06	5.37835e+06	5.53672e+06	4.46833e+06	4.37829e+06	9.82826e+06	7.42721e+06	5.21775e+06	9.73058e+06	3.20488e+06	5.45587e+06	5.31196e+06	4.01988e+06	9.70653e+06	5.18837e+06	6.3889e+06	1.10938e+07
N-(Furan-2-ylmethyl) 3-bromo-5-trifluoromethylbenzenesulfonamide	366.695	pos		400.972	Benzene_and_substituted_derivatives	740582	466073	111640	241134	453215	935133	2.96982e+06	3.54802e+06	2.71299e+06	2.17291e+06	2.83649e+06	2.85581e+06	940047	481482	2.56597e+06	683908	538363	761681	148367	1.0308e+06	501854	480823	426057	696540	988980	542320	589990	182568	541357	1.12851e+06	608113	1.23077e+06	780638	863061	2.04082e+06	3.44387e+06	396270	660770	504959	968456	110137	1.86106e+06	800446	782680
N-(Methylsulfonyl)-13-(3-pentyloxiranyl)-5Z,8Z,11Z-tridecatrienamide	32.9872	pos		398.241	Organic_sulfonic_acids_and_derivatives	3.09122e+07	2.54607e+07	3.07325e+07	3.14942e+07	7.03703e+07	7.83706e+07	6.92037e+07	4.38421e+07	4.02229e+07	3.97734e+07	5.01488e+07	2.48061e+07	4.9991e+07	4.71274e+07	1.88076e+07	2.80656e+07	3.49453e+07	3.65794e+07	3.10293e+07	3.89041e+07	3.36524e+07	3.23213e+07	3.88242e+07	4.38636e+07	5.69385e+07	2.09466e+07	2.66963e+07	4.25482e+07	4.55434e+07	3.59387e+07	6.03295e+07	3.19026e+07	2.95731e+07	5.85264e+07	6.43623e+07	5.62474e+07	3.90524e+07	3.776e+07	2.36001e+07	2.86469e+07	1.24527e+07	4.20552e+07	3.27557e+07	2.71545e+07
N-(Phenylacetyl)urea	281.228	pos	C07428	179.079	Benzene_and_substituted_derivatives	1.23402e+07	8.79352e+06	5.41066e+06	7.56181e+06	7.84653e+06	4.14623e+06	5.08703e+06	1.24338e+07	4.99951e+06	7.90517e+06	2.40469e+07	5.7846e+06	1.70774e+07	1.70655e+07	4.16454e+06	6.80901e+06	728991	1.77151e+06	4.47878e+06	4.23352e+06	1.47701e+07	9.18126e+06	1.12457e+07	7.97517e+06	1.08105e+07	2.03025e+06	4.72099e+07	1.81319e+07	3.48739e+06	8.12336e+06	1.76089e+07	1.38989e+07	2.69113e+06	9.70399e+06	3.14216e+06	6.65013e+06	2.3368e+07	3.36381e+06	3.88669e+06	4.54852e+06	1.82774e+06	4.05173e+06	2.04985e+06	2.80044e+06
N-.alpha.-(tert-Butoxycarbonyl)-L-histidine	366.12	pos		110.071	Carboxylic_acids_and_derivatives	1.60234e+08	1.64146e+08	3.02491e+08	1.03413e+08	1.38728e+08	1.54726e+08	6.23763e+07	4.22135e+08	7.90585e+07	1.50201e+08	1.90571e+08	7.037e+07	2.01107e+08	2.0698e+08	1.0564e+08	1.52555e+08	1.81003e+08	7.12479e+07	1.09523e+08	2.39516e+08	1.18444e+08	9.02833e+07	3.25286e+08	1.94547e+08	6.13813e+07	2.6727e+08	4.20965e+08	9.72217e+07	9.88584e+07	1.66108e+08	1.05408e+08	3.33648e+08	1.41371e+08	2.42765e+08	1.01394e+08	1.40973e+08	1.35937e+08	1.50132e+08	7.89801e+07	1.64668e+08	2.63643e+07	1.96059e+08	1.0284e+08	9.98091e+07
N-.alpha.-Acetyl-L-arginine	355.593	pos		217.13	Carboxylic_acids_and_derivatives	1.83416e+07	1.01749e+07	1.98214e+07	1.48721e+07	8.81922e+06	1.35438e+07	1.41335e+06	2.78784e+06	1.5052e+06	1.18932e+06	2.57902e+06	2.9031e+06	1.18115e+07	3.12565e+07	1.29622e+07	2.39975e+07	1.19835e+07	2.0838e+07	1.74445e+07	9.13846e+06	2.11477e+07	8.63966e+06	2.26484e+07	5.59399e+07	1.41968e+07	1.42452e+07	1.57142e+08	1.49367e+07	1.04126e+07	2.56047e+07	1.61823e+07	1.77118e+07	3.06007e+07	3.41028e+07	799673	9.0545e+06	3.1652e+07	8.60886e+06	2.92122e+07	2.42106e+07	1.42014e+07	3.16491e+06	8.68689e+06	1.12062e+07
N-.alpha.-Acetyl-L-ornithine	280.814	pos	C00437	157.097	Carboxylic_acids_and_derivatives	8.2178e+07	5.21136e+07	3.07634e+07	7.551e+07	7.59541e+07	2.06471e+07	4.20919e+07	4.69858e+07	3.40801e+07	5.644e+07	1.25381e+08	3.04856e+07	6.91855e+07	8.97048e+07	2.00461e+07	3.8803e+07	8.41691e+06	1.09741e+07	1.91279e+07	1.27137e+07	7.03851e+07	4.87788e+07	5.27981e+07	4.98174e+07	5.26581e+07	1.38313e+07	2.05691e+08	8.42334e+07	3.50848e+07	3.95426e+07	6.87186e+07	5.42529e+07	4.01802e+07	8.18153e+07	2.21505e+07	4.55251e+07	9.82873e+07	2.81224e+07	1.60981e+07	2.93503e+07	1.06293e+07	2.95247e+07	1.3889e+07	1.30603e+07
N-Acetyl-D-lactosamine	272.712	pos	C00611	406.141	Fatty_Acyls	1.37339e+06	8.99242e+08	143150	1.60344e+06	2.02891e+06	1.64739e+06	1.15e+06	1.08078e+06	3.23773e+08	1.5633e+06	1.62164e+06	7.62147e+08	726007	1.71629e+06	2.04767e+06	845220	8.60211e+08	1.03106e+09	965701	8.98401e+08	523445	1.46385e+06	8.11536e+08	831280	1.2832e+06	1.03367e+06	1.11451e+06	1.31752e+06	2.34223e+06	8.14725e+07	373368	1.79841e+06	1.05575e+08	1.58363e+06	459272	1.5577e+06	1.49045e+06	2.03466e+06	2.29563e+06	1.40609e+06	975600	4.7337e+08	1.25968e+06	1.05449e+06
N-Acetyl-DL-leucine	233.583	pos	C02710	132.102	Carboxylic_acids_and_derivatives	2.58237e+07	7.43059e+06	6.10367e+06	2.99378e+06	4.302e+06	3.75572e+06	2.95315e+06	7.48705e+07	9.45554e+06	2.45101e+08	2.69903e+06	8.1e+06	1.03802e+07	1.28683e+07	2.25504e+06	2.84929e+08	3.55443e+06	4.58915e+07	7.89223e+06	3.20103e+07	7.84994e+07	1.12893e+07	7.97148e+06	1.0353e+07	3.28404e+06	7.15899e+07	9.75427e+07	1.36307e+07	5.97006e+06	1.59481e+09	4.96903e+06	8.98985e+07	3.30513e+06	5.01069e+06	3.42096e+06	2.39569e+07	4.47695e+06	4.30901e+06	4.62067e+06	3.57673e+06	2.32692e+08	3.40621e+08	1.15011e+08	2.49514e+06
N-Acetyl-L-glutamine	284.644	pos		211.069	Carboxylic_acids_and_derivatives	3.13939e+06	2.02657e+06	938813	2.23385e+06	994527	1.21845e+06	703368	1.27361e+06	1.91506e+06	1.68408e+06	1.26597e+06	1.8871e+06	1.40986e+06	2.39195e+06	3.23639e+06	2.28297e+06	1.1026e+06	671868	1.1588e+06	1.93868e+06	1.45801e+06	1.27783e+06	5.78967e+06	4.22095e+06	1.2124e+06	4.03077e+06	2.25419e+07	1.47218e+06	582203	1.83817e+07	2.33098e+06	368819	1.21197e+06	726839	1.52647e+06	1.68977e+06	3.01491e+06	1.50105e+06	2.48446e+06	1.2734e+06	6.83358e+06	4.29397e+06	1.22479e+06	1.23934e+06
N-Acetyl-L-tyrosine ethyl ester	284.974	pos	C01657	136.076	Carboxylic_acids_and_derivatives	6.67855e+07	9.7109e+07	1.16669e+08	4.10407e+07	4.02493e+07	1.64713e+08	5.934e+07	7.55291e+07	6.80331e+07	9.22601e+07	1.01366e+08	5.47058e+07	1.28564e+08	8.70765e+07	6.18377e+07	7.18297e+07	1.00201e+08	6.3452e+07	7.42495e+07	1.5217e+08	7.15187e+07	6.73459e+07	2.00752e+08	1.42888e+08	8.87144e+07	1.03375e+08	2.39268e+08	6.03841e+07	2.85085e+07	1.30527e+08	1.96064e+08	7.29415e+07	3.46101e+07	5.94758e+07	7.31023e+07	5.29353e+07	1.01598e+08	5.11267e+07	5.51543e+07	6.07852e+07	7.93037e+07	6.01018e+07	7.01645e+07	5.41826e+07
N-Acetylglucosaminylasparagine	358.954	pos	C04540	133.061	Carboxylic_acids_and_derivatives	1.02826e+07	2.41069e+07	2.26283e+07	1.05656e+07	1.56706e+07	1.60874e+07	9.13432e+06	3.30349e+06	8.12555e+06	1.11989e+07	601385	7.06437e+06	2.38908e+07	1.71419e+07	7.38426e+06	2.05019e+07	2.26206e+07	1.17874e+07	1.57049e+07	3.02717e+07	1.37267e+07	1.25643e+07	1.44961e+07	3.50991e+07	9.52141e+06	2.12053e+07	6.3063e+07	9.41832e+06	1.09849e+07	2.55015e+07	2.07614e+07	9.73015e+06	1.36387e+07	1.93981e+07	7.51586e+06	1.27568e+07	2.24553e+07	1.44066e+07	1.20455e+07	1.31305e+07	1.34654e+06	1.04314e+07	1.42126e+07	1.03648e+07
N-Acetylneuraminic acid, 2,3-dehydro-2-deoxy-	320.415	pos	C04580	314.085	Organooxygen_compounds	2.81429e+06	3.68352e+06	2.31086e+06	1.95724e+06	650497	1.61649e+06	938025	2.43037e+06	3.01422e+06	1.08803e+06	1.56604e+06	3.89371e+06	5.95082e+06	2.95598e+06	2.15502e+06	3.14753e+06	2.23642e+06	1.41698e+06	2.26704e+06	5.92568e+06	1.98175e+06	1.92495e+06	4.65591e+06	3.75485e+06	1.41424e+06	3.01159e+06	8.02904e+06	2.16605e+06	719713	7.02097e+06	2.14554e+06	1.15415e+06	1.27903e+06	774909	2.45664e+06	1.1339e+06	4.79505e+06	1.00165e+06	3.93908e+06	1.96215e+06	2.65507e+07	1.05179e+07	1.34882e+06	7.96259e+06
N-Arachidonoyl-L-serine	172.068	pos		392.28	Carboxylic_acids_and_derivatives	6.93989e+06	1.02842e+07	5.44003e+06	3.26572e+07	1.41318e+07	8.60648e+06	3.89566e+07	8.58911e+06	1.61032e+07	1.41716e+07	9.82632e+06	2.57893e+07	1.21248e+07	8.34807e+06	7.28765e+06	1.34635e+07	2.72745e+07	1.27449e+07	1.08288e+07	8.91841e+06	1.74951e+07	6.00393e+06	6.95802e+06	2.13829e+07	1.58996e+07	1.12474e+07	1.98686e+07	1.2458e+07	1.30649e+07	8.11485e+06	1.03037e+07	2.2415e+07	1.84989e+07	3.80678e+07	3.51997e+07	1.04333e+07	7.32895e+06	5.66483e+06	9.71556e+06	9.8716e+06	8.16105e+06	1.19025e+07	1.10203e+07	8.07743e+06
N-Butyryl-L-homoserine lactone	25.5426	pos	C11837	154.086	Carboxylic_acids_and_derivatives	1.27092e+07	2.19728e+06	3.66526e+06	1.17315e+07	1.132e+07	1.33372e+07	1.38755e+07	2.1085e+06	1.1431e+07	1.40444e+07	1.45728e+07	2.16938e+06	1.34235e+07	2.20574e+06	1.20332e+07	2.18533e+06	1.01686e+06	1.28461e+07	1.66732e+07	962856	859546	1.27792e+06	8.72194e+06	1.14648e+06	1.36742e+07	3.54777e+06	1.32677e+07	1.2935e+07	1.33199e+07	1.30345e+07	8.07395e+06	1.38681e+07	1.38603e+07	745368	1.23955e+07	489636	1.27265e+07	1.38935e+07	4.23911e+06	530530	1.36546e+09	4.44123e+06	1.27884e+07	1.72353e+07
N-Carbobenzoxy-S-benzyl-L-cysteine	365.507	pos		368.093	Carboxylic_acids_and_derivatives	1.58755e+06	2.4872e+06	2.26427e+06	1.431e+06	298042	656594	121369	1.11498e+06	3.05585e+06	508308	972337	8.11094e+06	865545	1.68107e+06	2.36826e+06	2.48346e+06	1.2473e+06	810067	1.94316e+06	879698	1.6866e+06	1.09587e+06	5.81826e+06	1.2997e+06	548161	3.89679e+06	2.85112e+06	1.80895e+06	392530	1.81403e+06	736057	1.08709e+06	1.41932e+06	808579	970153	2.0609e+06	3.4412e+06	1.08245e+06	3.97403e+06	1.76489e+06	2.56342e+07	4.78416e+06	1.43867e+06	2.56957e+06
N-Cyclohexyl-N'-(1-naphthyl)urea	235.52	pos		537.32	Naphthalenes	1.44198e+06	5.01902e+06	296205	948066	559206	56635.2	30159.3	122806	318382	149417	342582	7.18868e+06	507039	2.44772e+06	793362	650143	748788	162406	181358	128605	1.13453e+06	127639	9.05076e+06	3.12509e+06	64709.1	2.52549e+06	943149	241530	488307	3.03098e+06	282727	64902.6	173734	148543	2.69888e+06	373381	1.11384e+06	172903	2.44258e+06	159747	9.79853e+06	1.9609e+07	293610	581811
N-Ethyl-2-methyl-5-nitro-N-phenylbenzenesulfonamide	53.4042	pos		121.089	Benzene_and_substituted_derivatives	2.57092e+07	1.83952e+07	5.61649e+07	1.80903e+07	9.66259e+06	959493	1.07234e+07	7.9507e+07	2.93997e+07	2.88503e+07	1.27165e+06	1.29256e+07	4.63751e+07	2.33771e+07	1.082e+07	2.48868e+07	1.3058e+06	3.14987e+06	2.1276e+07	3.65738e+06	4.59356e+06	2.35096e+07	3.0298e+06	843373	3.54684e+06	1.54138e+07	2.66756e+06	4.25154e+07	3.92451e+06	3.60016e+06	1.4529e+06	1.29494e+07	2.96795e+06	5.25538e+06	6.11852e+06	586997	1.25032e+06	3.75219e+06	1.76501e+07	4.17528e+06	1.66732e+06	3.45612e+07	1.30238e+07	9.51312e+06
N-Glycolylneuraminic acid	176.004	pos	C03410	348.097	Organooxygen_compounds	40265.3	5.95346e+07	7.23957e+06	2.61893e+06	554536	6.68791e+06	821326	4.12489e+07	472496	2.61392e+07	62295.5	56864.5	4.14238e+07	9.16487e+07	2.63346e+07	53156.2	2.8127e+07	87574.6	2.61392e+07	1.03039e+06	6.46098e+06	2.61392e+07	1.74574e+07	5.11476e+06	115847	1.8188e+07	2.29364e+08	1.79204e+06	764669	9.73338e+06	5.66904e+07	1.63402e+07	58070.2	2.51314e+06	3.33563e+07	1.01112e+06	5.94642e+07	1.03458e+06	4.50865e+06	3.42643e+07	2.64245e+06	1.1617e+07	5.98904e+06	554536
N-Hexanoylsphingosine	32.9058	pos	C00745	264.269	Sphingolipids	1.45696e+07	3.88684e+07	1.05145e+07	4.28687e+07	2.68178e+07	3.41952e+07	4.12784e+07	1.44045e+07	1.94137e+07	2.51511e+07	1.0519e+07	2.42655e+07	2.25423e+07	3.23192e+07	3.04816e+07	7.97518e+07	2.36777e+07	2.82991e+07	8.49236e+07	2.88406e+07	4.07656e+07	2.00403e+07	1.02765e+07	8.88491e+06	1.31653e+07	1.12483e+08	1.71526e+07	2.76213e+07	5.39438e+07	2.46518e+07	1.24879e+07	2.51264e+07	1.97824e+07	2.56345e+07	4.01256e+07	1.18855e+07	8.65421e+07	2.53353e+07	2.00393e+07	1.59223e+07	1.76841e+07	2.27261e+07	2.3024e+07	3.00072e+07
N-Lauroyl-D-erythro-sphinganine	31.5764	pos		484.472	Sphingolipids	3.48092e+07	3.32887e+07	3.166e+07	3.22039e+07	3.57404e+07	2.86783e+07	2.7912e+07	2.6493e+07	2.69993e+07	2.76689e+07	2.97671e+07	3.04537e+07	3.06677e+07	2.88085e+07	2.8745e+07	3.07924e+07	3.19212e+07	2.42234e+07	1.99023e+07	2.35397e+07	2.56426e+07	2.57173e+07	2.41241e+07	2.64573e+07	2.91296e+07	2.3076e+07	2.26336e+07	2.31834e+07	2.69589e+07	2.40786e+07	2.38586e+07	2.6568e+07	2.08027e+07	2.36244e+07	2.16633e+07	3.02977e+07	2.87577e+07	3.15513e+07	2.62642e+07	2.41143e+07	2.866e+07	3.00218e+07	2.38314e+07	3.05026e+07
N-Lauroyl-D-erythro-sphingosylphosphorylcholine	176.46	pos	C00550	647.512	Sphingolipids	1.14227e+06	1.76163e+06	1.85905e+06	6.19843e+06	3.00482e+06	1.86954e+06	7.07675e+06	2.5073e+06	1.89121e+06	2.60798e+06	1.82357e+06	1.98938e+06	2.09634e+06	1.25909e+06	1.3877e+06	4.73639e+06	3.67366e+06	6.43897e+06	4.41299e+06	6.95646e+06	2.71955e+06	2.33548e+06	1.15276e+06	2.42816e+06	2.48887e+06	5.27515e+06	5.41771e+06	2.17242e+06	3.21786e+06	6.85123e+06	5.36291e+06	1.09015e+07	5.07725e+06	3.53058e+06	5.02383e+06	3.98648e+06	3.65019e+06	3.8373e+06	1.78908e+06	5.51908e+06	2.50684e+06	2.38312e+06	2.48291e+06	1.35138e+06
N-Methyl-L-asparagine	370.661	pos		191.04	Carboxylic_acids_and_derivatives	2.93797e+07	2.13797e+07	2.3251e+07	1.53847e+07	2.65511e+07	2.93578e+07	1.00918e+07	7.54633e+06	9.99298e+06	1.24491e+07	8.36989e+06	1.02717e+07	2.19507e+07	1.98523e+07	1.74994e+07	3.06498e+07	2.85236e+07	1.96612e+07	2.34881e+07	1.90366e+07	1.86975e+07	1.55498e+07	2.82603e+07	2.84842e+07	2.77515e+07	2.70713e+07	2.12286e+07	2.14212e+07	2.08735e+07	2.64667e+07	2.37921e+07	1.43241e+07	2.84556e+07	3.40822e+07	9.14655e+06	1.17056e+07	1.94182e+07	2.46339e+07	1.85658e+07	2.77133e+07	1.11456e+07	1.08563e+07	2.20459e+07	2.18683e+07
N-Methyl-L-histidine	305.16	pos	C03298	124.087	Carboxylic_acids_and_derivatives	1.29151e+08	9.1429e+07	8.11911e+07	1.1885e+08	1.15508e+08	1.4227e+08	1.15619e+08	1.44186e+08	1.05283e+08	1.60674e+08	1.62615e+08	1.18855e+08	8.64454e+07	9.00844e+07	8.72937e+07	8.13413e+07	7.0263e+07	6.93e+07	6.72677e+07	1.08601e+08	9.60612e+07	1.05505e+08	7.55857e+07	5.12671e+07	9.41361e+07	5.66638e+07	1.20437e+08	1.55031e+08	9.24435e+07	8.14567e+07	1.12002e+08	1.31531e+08	7.87778e+07	1.23523e+08	2.13779e+08	6.92223e+07	1.02828e+08	1.24945e+08	7.50542e+07	9.68563e+07	4.0066e+07	1.8937e+08	1.18568e+08	5.98528e+07
N-Myristoylsphinganine	31.5584	pos		512.504	Sphingolipids	1.73782e+08	1.74612e+08	1.52475e+08	1.67597e+08	1.89845e+08	1.47602e+08	1.50757e+08	1.25708e+08	1.43537e+08	1.43474e+08	1.47777e+08	1.57741e+08	1.4634e+08	1.49537e+08	1.39475e+08	1.55455e+08	1.8021e+08	1.46952e+08	1.18439e+08	1.19834e+08	1.2496e+08	1.35069e+08	1.27737e+08	1.30627e+08	1.38685e+08	1.1827e+08	1.14014e+08	1.17733e+08	1.38026e+08	1.15303e+08	1.29427e+08	1.30498e+08	1.02907e+08	1.28036e+08	1.15069e+08	1.43562e+08	1.50399e+08	1.44637e+08	1.26629e+08	1.14017e+08	1.06137e+08	1.42943e+08	1.27865e+08	1.5121e+08
N-Nervonoyl-D-erythro-sphingosylphosphorylcholine	155.141	pos	C00550	813.682	Sphingolipids	7.13488e+07	9.94117e+07	3.89705e+07	1.89493e+08	1.97723e+08	1.39153e+08	1.41775e+08	3.65848e+07	4.6701e+07	4.22603e+07	1.44651e+07	7.09544e+07	5.57576e+07	5.97032e+07	6.34119e+07	1.33286e+08	4.59944e+07	8.03226e+07	2.32304e+08	4.13435e+07	5.96022e+07	3.8961e+07	5.09681e+07	7.97005e+07	4.4977e+07	9.74337e+07	7.60112e+07	6.50629e+07	2.32015e+08	4.22531e+07	5.815e+07	5.95319e+07	4.13927e+07	1.37671e+08	1.36697e+08	5.58889e+07	2.09797e+08	4.65962e+07	5.97304e+07	5.42649e+07	1.69789e+07	2.82176e+07	6.01091e+07	4.07231e+07
N-Nitrosopyrrolidine	232.888	pos	C19285	101.071	Pyrrolidines	1.71798e+08	2.05297e+08	1.68829e+08	4.37834e+07	1.95169e+08	1.64622e+08	2.09432e+08	1.42138e+08	1.69044e+08	2.19852e+08	2.02303e+08	1.658e+08	1.9747e+08	1.7269e+08	1.97207e+08	1.83495e+08	1.56989e+08	1.48535e+08	1.42125e+08	1.53699e+08	1.8457e+08	1.97416e+08	1.5428e+08	1.27461e+08	1.93132e+08	1.48863e+08	1.54941e+08	1.73943e+08	101291	1.39183e+08	1.9082e+08	1.79075e+08	1.81617e+08	1.88433e+08	1.77989e+08	1.57769e+08	1.74528e+08	1.80516e+08	1.44797e+08	1.91156e+08	1.19789e+08	1.8929e+08	1.36072e+08	1.60298e+08
N-Oleoyl-D-erythro-sphingosylphosphorylcholine	170.63	pos		729.59	Sphingolipids	3.14557e+08	3.21931e+08	1.97672e+08	3.63435e+08	6.12936e+08	2.23039e+08	7.25319e+08	1.08739e+08	4.66288e+08	3.41418e+08	1.7873e+08	2.30317e+08	2.4912e+08	2.78932e+08	2.93038e+08	5.6881e+08	4.84765e+08	6.82238e+08	4.27858e+08	3.67287e+08	2.41227e+08	4.06904e+08	2.56079e+08	2.43873e+08	5.90656e+08	6.21539e+08	2.89522e+08	2.07718e+08	6.69201e+08	5.07744e+08	3.20128e+08	3.97273e+08	5.14261e+08	5.97067e+08	4.97821e+08	5.81609e+08	4.50383e+08	3.98861e+08	4.29679e+08	5.70913e+08	5.30542e+08	2.0559e+08	4.17073e+08	4.27103e+08
N-Oleoyl-L-serine	171.419	pos		370.295	Carboxylic_acids_and_derivatives	1.79764e+07	2.59691e+07	7.77449e+06	9.40309e+07	6.84336e+07	9.57277e+06	4.69836e+08	1.12883e+07	5.52918e+07	1.7707e+08	5.73328e+07	2.33692e+07	1.06181e+08	1.53455e+07	4.22163e+07	8.57378e+07	1.88928e+08	1.00457e+08	4.62813e+07	6.20101e+07	1.60585e+07	3.48908e+07	2.76301e+07	6.90752e+07	1.06234e+08	3.11295e+07	3.35408e+07	1.86763e+07	1.25852e+08	6.50328e+07	4.90593e+07	4.77631e+07	6.23514e+07	9.86724e+07	7.19504e+07	3.31533e+07	7.68106e+06	4.37381e+07	3.18325e+07	7.30518e+07	3.13969e+07	7.13378e+07	3.99434e+07	2.25005e+07
N-Palmitoyl-D-sphingosine	33.3605	pos	C00195	520.509	Sphingolipids	4.24081e+07	1.15649e+08	3.64511e+07	9.8952e+07	6.39692e+07	7.83921e+07	1.09823e+08	4.15521e+07	6.24449e+07	8.62897e+07	3.74747e+07	8.34589e+07	7.74846e+07	1.10657e+08	7.43965e+07	1.7936e+08	8.98236e+07	1.0198e+08	2.3846e+08	9.77395e+07	1.63204e+08	6.82236e+07	3.58249e+07	2.53085e+07	4.99282e+07	3.07704e+08	4.51546e+07	8.86509e+07	1.16714e+08	1.01671e+08	4.85783e+07	1.03107e+08	6.86123e+07	6.18983e+07	1.01541e+08	3.90919e+07	2.14866e+08	9.028e+07	7.29085e+07	5.53992e+07	7.87353e+07	9.40934e+07	7.73933e+07	1.18786e+08
N-Phenylacetyl-L-prolylglycine ethyl ester	230.164	pos		319.165	Carboxylic_acids_and_derivatives	4.33468e+06	1.41577e+06	8.85056e+06	2.5979e+07	2.4489e+06	1.71043e+06	6.26776e+06	1.83591e+06	2.32253e+06	1.98338e+06	2.70062e+07	1.84254e+06	1.77906e+06	2.16869e+06	7.37078e+06	1.61996e+06	2.46164e+06	2.5746e+06	3.27324e+06	1.00906e+07	3.86547e+06	7.85256e+06	1.14451e+06	2.00341e+06	3.77212e+06	862812	2.8629e+06	3.82136e+06	4.02149e+06	3.11074e+06	4.32313e+06	2.94164e+06	1.26127e+06	9.80022e+06	2.38778e+06	1.22647e+06	8.25006e+06	5.44641e+06	1.28809e+06	1.91043e+07	1.49397e+06	1.10451e+06	3.67485e+06	2.82573e+06
N-Stearoylsphinganine	31.5371	pos		568.566	Sphingolipids	7.6151e+07	9.51976e+07	7.52671e+07	8.98765e+07	9.98326e+07	9.02448e+07	8.28122e+07	5.34326e+07	6.32696e+07	8.45969e+07	6.64233e+07	7.85975e+07	7.63589e+07	8.35206e+07	8.74551e+07	9.98116e+07	6.20205e+07	8.56811e+07	1.16389e+08	5.35208e+07	6.29795e+07	6.69428e+07	5.94019e+07	5.9416e+07	6.10156e+07	8.05931e+07	5.7403e+07	7.20981e+07	8.87646e+07	3.90206e+07	6.0225e+07	6.30399e+07	5.3044e+07	7.75996e+07	7.50535e+07	5.21461e+07	8.92798e+07	5.46028e+07	4.56655e+07	5.44275e+07	2.25895e+07	4.72831e+07	5.28499e+07	3.44811e+07
N-[3-(Dimethylamino)propyl]propanamide	44.9098	pos		114.091	Carboxylic_acids_and_derivatives	2.13079e+08	9.38194e+07	1.14318e+08	1.21868e+07	7.17796e+06	6.21703e+06	7.4458e+06	9.03719e+06	2.7105e+07	1.41817e+07	4.26768e+07	1.12029e+07	3.57952e+07	4.59084e+07	5.65809e+07	4.42389e+07	4.59307e+07	5.54098e+07	5.10698e+07	7.963e+07	5.48007e+07	4.19837e+07	8.64975e+07	7.58971e+07	1.09849e+08	6.93899e+07	9.87513e+07	5.58723e+07	7.80112e+07	1.17878e+08	6.497e+07	9.2695e+07	5.82913e+07	9.85272e+06	1.87301e+07	6.55317e+06	8.42183e+07	4.29047e+07	4.14686e+07	6.40407e+07	3.15369e+07	6.58549e+07	4.96687e+07	5.08278e+07
N-[3-(Trifluoromethyl)phenyl]thiourea	291.287	pos		162.05	Benzene_and_substituted_derivatives	6.42709e+06	2.20614e+06	3.86146e+06	1.75125e+06	7.35662e+06	2.64859e+06	2.38196e+06	2.7307e+06	1.23921e+06	2.44042e+06	1.82444e+06	1.44074e+06	1.64105e+06	2.59506e+06	765138	1.0312e+06	2.92688e+06	1.33674e+06	2.89591e+06	747095	1.92857e+06	3.44512e+06	2.10419e+06	3.07718e+06	3.78424e+06	980864	2.33431e+06	2.60926e+06	4.25305e+06	1.62698e+06	724962	2.03766e+06	3.14154e+06	4.47508e+06	2.02363e+06	6.33152e+06	638804	2.39902e+06	2.43701e+06	2.05742e+06	3.26872e+06	964786	632953	2.31543e+06
N-acetylcarnosine	303.94	pos		269.125	Peptidomimetics	2.75474e+07	1.38066e+07	5.91519e+07	1.59061e+07	8.21646e+06	1.79173e+07	7.45821e+06	2.25659e+07	2.63455e+07	7.98074e+06	1.26768e+07	3.48188e+07	2.30334e+07	8.30581e+06	2.79462e+07	2.2683e+07	7.29099e+06	2.05256e+07	2.56928e+07	2.2978e+06	3.28584e+07	1.98752e+07	4.03534e+07	1.26584e+07	1.0625e+07	1.82401e+07	1.19969e+08	2.80443e+07	1.91591e+07	3.91685e+06	2.34322e+07	2.27113e+07	9.24144e+06	3.8414e+07	1.1063e+07	1.26969e+07	8.01257e+07	1.24452e+07	4.67193e+07	1.57163e+07	8.21774e+07	2.13281e+07	2.76762e+07	3.52911e+07
N-acetylhistidine	289.932	pos	C02997	198.087	Carboxylic_acids_and_derivatives	1.35695e+07	1.56521e+07	1.44063e+07	2.41876e+07	1.20338e+07	6.27371e+06	7.72652e+06	2.03309e+07	1.27306e+07	1.44903e+07	2.50571e+07	1.27234e+07	1.68717e+07	2.28946e+07	1.28462e+07	2.00921e+07	8.3786e+06	1.49853e+07	7.85163e+06	6.95519e+06	1.37212e+07	1.85039e+07	2.07589e+07	1.77592e+07	1.16876e+07	1.2758e+07	2.87011e+07	8.70548e+06	8.81653e+06	2.4018e+07	1.02624e+07	9.08144e+06	1.58542e+07	1.00257e+07	1.24917e+07	9.89921e+06	3.02384e+07	1.74633e+07	8.73392e+06	1.41964e+07	1.71483e+07	1.95698e+07	7.29532e+06	6.18406e+06
N-acetyltryptophan	171.392	pos	C03137	247.108	Carboxylic_acids_and_derivatives	1.1988e+08	2.77684e+06	317069	4.10095e+06	6.60594e+07	239364	6.07415e+07	2.88503e+08	6.1145e+06	6.29654e+06	332759	2.12535e+08	1.40345e+08	4.61659e+07	5.12584e+08	2.82661e+07	1.25427e+07	599471	1.38379e+08	1.09596e+09	7.84426e+07	7.0278e+07	1.21136e+08	3.60609e+06	265730	2.1578e+08	4.56038e+07	62282.8	243238	4.39091e+07	1.80504e+08	4.07316e+07	2.1806e+07	7.55845e+07	1.34827e+08	5.80628e+07	91364	1.03187e+08	2.27142e+08	2.4203e+08	6.40944e+08	5.65097e+08	5.65815e+08	4.86575e+07
N-{3-Nitro-2,4-dimethylphenyl}acetamide	36.2618	pos		149.071	Benzene_and_substituted_derivatives	4.55835e+07	5.92161e+07	2.4642e+07	5.36333e+07	1.18369e+07	1.52841e+07	1.66678e+07	6.59137e+07	5.36287e+07	6.71804e+07	1.24494e+07	2.33453e+07	1.66613e+08	6.01962e+07	2.12734e+07	2.08406e+07	1.7304e+07	9.93999e+06	6.4112e+07	3.19051e+06	9.91579e+06	7.32432e+07	1.02979e+07	1.09813e+07	1.58508e+07	3.93688e+07	8.23046e+06	3.36745e+07	1.79876e+07	2.58844e+07	1.1241e+07	7.33519e+07	9.31499e+06	1.05739e+07	1.28167e+07	1.47834e+07	1.14572e+07	1.46804e+07	4.06602e+07	1.22556e+07	3.9562e+07	1.23219e+08	2.69068e+07	8.11464e+06
N.alpha.-Acetyl-L-lysine	252.753	pos	C12989	171.113	Carboxylic_acids_and_derivatives	4.64412e+07	1.41027e+08	8.08235e+07	5.41145e+07	8.78144e+07	3.30551e+07	5.50817e+07	3.04115e+07	5.24867e+07	6.4948e+07	9.43052e+07	4.56075e+07	6.6767e+07	8.51688e+07	2.2176e+07	1.02768e+08	2.68411e+07	1.21691e+07	2.63852e+07	6.52947e+07	7.73505e+07	1.037e+08	7.36568e+07	6.02358e+07	1.07866e+08	4.17391e+07	1.18831e+08	5.24309e+07	3.09141e+07	2.96939e+07	2.29353e+08	7.16916e+07	5.35008e+07	6.94308e+07	3.30475e+07	1.64566e+07	1.18984e+08	5.30684e+07	2.76232e+07	2.49779e+07	3.75176e+06	2.16439e+07	2.13677e+07	7.50694e+06
N.epsilon.-Acetyl-L-lysine	336.343	pos	C02727	189.123	Carboxylic_acids_and_derivatives	6.79117e+06	2.41277e+07	2.21383e+07	6.23047e+06	3.79183e+06	6.99367e+06	2.85991e+06	2.01057e+07	2.21134e+07	1.13979e+07	9.62251e+06	9.43946e+06	1.503e+07	3.7695e+07	9.03152e+06	9.81347e+06	9.17967e+06	9.15937e+06	1.20124e+07	2.66432e+07	2.1004e+07	6.36415e+06	2.67602e+07	5.99467e+06	3.83519e+06	3.63768e+07	3.5175e+07	8.42481e+06	3.21136e+06	3.03884e+07	1.11307e+07	8.10639e+06	8.31316e+06	5.39435e+06	1.34199e+07	7.05779e+06	1.37153e+07	8.09257e+06	3.69165e+07	7.91926e+06	1.47006e+07	8.18456e+07	8.15627e+06	7.57048e+06
N.epsilon.-Methyl-L-lysine	321.13	pos	C02728	144.102	Carboxylic_acids_and_derivatives	1.33275e+07	6.13594e+06	6.12715e+06	7.79601e+06	5.24032e+06	2.87431e+06	2.58582e+06	3.90331e+06	5.48923e+06	6.78258e+06	5.31541e+07	7.89194e+06	2.14891e+06	2.76851e+06	7.75525e+06	1.11584e+07	5.86486e+06	7.2097e+06	6.09603e+06	4.05457e+06	1.08875e+07	8.40705e+06	5.56335e+06	2.50534e+07	7.66507e+06	5.0612e+06	1.08653e+07	5.29117e+06	4.11817e+06	1.48986e+07	4.55222e+06	9.9274e+06	4.54986e+06	5.19534e+06	1.082e+07	8.02671e+06	8.50685e+06	6.91329e+06	5.1029e+06	1.25085e+07	2.54681e+07	3.96205e+06	7.49557e+06	6.71877e+06
N2-(1-Oxo-4-phenylbutyl)-L-glutamine	35.0554	pos		315.134	Carboxylic_acids_and_derivatives	3.02118e+07	1.05971e+08	3.0243e+07	9.90613e+06	2.89468e+07	2.67812e+07	1.2904e+07	3.84951e+07	1.59819e+07	2.89502e+07	1.26258e+08	2.71916e+08	1.65401e+08	3.70252e+07	3.96387e+07	3.20689e+07	1.26489e+08	3.53538e+07	9.10424e+06	6.76989e+07	1.80854e+08	5.09742e+07	1.17553e+08	8.21218e+06	3.41465e+07	1.70229e+08	4.29775e+08	1.14253e+08	3.78749e+07	1.21611e+08	2.27848e+07	6.80826e+07	4.35137e+07	2.36452e+07	2.93757e+07	4.42046e+07	3.62464e+07	4.17747e+07	3.44817e+07	2.89391e+07	3.06951e+07	7.37499e+07	1.73189e+07	8.53582e+07
N6-methyl-l-lysine	533.422	pos	C02728	161.128	Carboxylic_acids_and_derivatives	1.24012e+08	6.48286e+07	1.04914e+08	6.85488e+07	1.13857e+08	5.49067e+07	9.61683e+07	2.44613e+08	1.77593e+08	1.24996e+08	2.14449e+08	9.83976e+07	4.79532e+07	6.95043e+07	1.35959e+08	1.2441e+08	1.9698e+08	1.76414e+08	3.36963e+08	6.89926e+07	7.31389e+07	1.16827e+08	1.26976e+08	4.33307e+08	1.79018e+08	7.90116e+07	2.07619e+08	9.40525e+07	9.85582e+07	4.04882e+08	1.77401e+08	1.44679e+08	2.69451e+08	3.36283e+08	1.85826e+08	1.5548e+08	2.84024e+08	9.75296e+07	9.85112e+07	1.74015e+08	1.67702e+08	2.85163e+08	1.73963e+08	1.42867e+08
NG,NG-Dimethyl-L-arginine	497.623	pos	C03626	203.15	Carboxylic_acids_and_derivatives	6.60811e+08	6.2499e+08	5.56696e+08	5.93272e+08	3.39097e+08	5.42661e+08	3.15163e+08	7.34279e+08	9.26133e+08	5.74717e+08	1.18333e+09	9.74906e+08	5.9154e+08	8.19279e+08	8.32634e+08	6.82793e+08	7.59376e+08	7.95915e+08	5.24086e+08	5.21949e+08	7.98781e+08	4.29251e+08	1.17926e+09	1.67512e+09	4.37039e+08	5.69125e+08	2.27445e+09	5.44372e+08	3.4752e+08	1.7537e+09	5.92189e+08	4.1717e+08	7.92821e+08	3.98644e+08	7.25385e+08	6.70643e+08	9.54434e+08	3.89224e+08	5.5376e+08	6.1195e+08	1.42731e+09	1.07336e+09	6.78634e+08	5.11563e+08
Naphtho[2,1-b]furan-4,5-diol, dodecahydro-2-(1-hydroxy-1-methyl-2-propen-1-yl)-3a,6,6,9a-tetramethyl-	175.312	pos		356.28	Naphthofurans	1.7651e+06	4.48609e+06	4.04637e+06	2.69023e+07	4.05425e+06	3.12045e+06	3.08448e+07	7.84168e+06	2.94542e+07	5.74867e+06	1.75996e+07	2.26991e+07	2.26424e+07	7.77891e+06	1.203e+07	4.6426e+07	2.18401e+07	1.99808e+07	2.64543e+07	6.37736e+06	6.57666e+06	8.91489e+06	5.75352e+06	2.92741e+07	2.1829e+07	9.76479e+06	1.28673e+07	1.26114e+07	1.59742e+07	3.14446e+06	2.72974e+07	1.22323e+07	3.64005e+07	8.06952e+07	1.78686e+07	9.9505e+06	6.76028e+06	6.139e+06	3.1103e+07	2.67332e+07	1.22896e+07	1.71256e+06	1.42873e+07	8.46839e+06
Nigelline	265.18	pos	C10588	178.086	Benzene_and_substituted_derivatives	1.08315e+07	3.69823e+06	3.09971e+06	2.75866e+06	1.25007e+07	6.89494e+06	1.86713e+06	4.94438e+06	8.22146e+06	1.21689e+07	2.33792e+07	5.95633e+06	313788	1.475e+06	2.01893e+07	1.86392e+07	2.83038e+06	1.11224e+07	6.52213e+06	7.15251e+06	4.70294e+06	3.38513e+06	2.36931e+06	2.63056e+07	6.11574e+06	1.10648e+07	6.10034e+06	3.35175e+06	2.13813e+06	8.19917e+06	6.64717e+06	8.01675e+06	1.83516e+07	1.2825e+07	2.73411e+06	2.04924e+07	1.00223e+07	1.2305e+07	6.51741e+06	5.0241e+06	3.38235e+07	5.32122e+06	1.4935e+07	1.04914e+07
Nilutamide	400.25	pos	C08164	318.069	Azolidines	1.44168e+06	98252.1	1.42091e+06	817396	1.41402e+06	1.42409e+06	2.71024e+06	4.46317e+06	3.61482e+06	2.7697e+06	2.66109e+06	6.13598e+06	1.87552e+06	1.31389e+06	3.49638e+06	1.39438e+06	1.10679e+06	993888	1.05562e+06	1.49282e+06	1.32035e+06	937932	1.89639e+06	881546	1.23135e+06	1.34914e+06	2.13871e+06	964717	853009	839188	1.23201e+06	1.57973e+06	553178	1.22532e+06	5.72262e+06	4.16676e+06	1.39027e+06	1.13726e+06	845285	1.19419e+06	1.21819e+06	5.29244e+06	1.11156e+06	1.24354e+06
Norlidocaine	50.7949	pos	C16561	207.149	Carboxylic_acids_and_derivatives	1.00324e+07	1.56761e+07	1.66198e+07	7.39019e+06	1.09238e+06	6.54284e+06	6.72181e+06	5.60084e+06	5.31019e+06	1.74626e+07	7.54373e+06	7.06279e+06	1.03592e+07	1.10766e+08	6.84742e+06	4.92067e+07	6.74897e+06	1.77114e+08	5.78081e+06	1.96026e+06	3.09981e+07	6.09253e+06	7.73192e+06	7.04739e+06	7.23035e+06	710651	5.91272e+08	6.54924e+06	8.2288e+06	4.22469e+07	3.30873e+06	6.13021e+06	7.06138e+06	7.35975e+06	7.72513e+06	2.22805e+06	6.33802e+06	7.22689e+06	5.49952e+06	5.78899e+06	1.39356e+08	1.68691e+07	2.84755e+07	8.02439e+06
Normorphine	193.843	pos	C11785	254.117	Morphinans	987791	7.38247e+06	427216	1.4637e+06	3.70871e+06	1.1977e+06	1.07968e+06	2.846e+07	1.09826e+06	1.15514e+06	2.21283e+06	581128	1.11119e+06	1.22753e+06	1.20517e+06	1.40411e+06	549369	468676	542207	4.27702e+06	1.41197e+06	529147	1.3847e+06	1.00036e+06	1.4238e+06	383740	666660	800635	945635	712216	1.29246e+06	2.03736e+06	5.0777e+06	1.33834e+06	481057	1.57972e+07	662868	1.09836e+06	535259	2.80527e+06	1.51853e+06	2.75917e+06	2.07966e+06	251036
Norvaline	655.458	pos	C01826	118.086	Carboxylic_acids_and_derivatives	6.07741e+06	7.47808e+06	5.79204e+06	5.94165e+06	5.68839e+06	5.54635e+06	8.82552e+06	5.53538e+06	5.87812e+06	6.08122e+06	9.18859e+06	7.04242e+06	6.13921e+06	5.4344e+06	6.84876e+06	6.17821e+06	5.56297e+06	5.65161e+06	5.64465e+06	5.63236e+06	5.85982e+06	5.27402e+06	5.79861e+06	4.97845e+06	5.9223e+06	5.54421e+06	5.70521e+06	5.59258e+06	5.79356e+06	5.74458e+06	6.05581e+06	5.80458e+06	5.93142e+06	5.74314e+06	6.14508e+06	6.04963e+06	6.13037e+06	5.71546e+06	5.61796e+06	5.53208e+06	5.36334e+06	1.22809e+07	5.61581e+06	4.7958e+06
Norvaline, 5-phosphono-	573.833	pos	C13734	152.047	Carboxylic_acids_and_derivatives	4.79694e+07	2.79576e+07	2.8925e+07	4.60957e+07	1.17177e+07	2.59274e+07	4.53099e+07	2.62467e+07	4.01318e+07	3.42878e+07	3.89241e+07	3.16793e+07	3.22873e+07	1.4227e+07	3.43816e+07	1.20328e+07	3.15883e+07	2.76265e+07	3.69223e+07	3.28415e+07	3.32318e+07	2.98847e+07	3.32038e+07	3.81572e+07	3.48819e+07	3.63526e+07	1.09126e+07	1.52987e+07	4.39042e+07	2.70182e+07	3.0212e+07	3.0543e+07	3.63082e+07	2.02498e+07	3.80115e+07	3.03285e+07	2.55433e+07	3.56423e+07	4.43911e+07	4.27113e+07	3.00608e+07	3.70527e+07	4.10353e+07	3.75929e+07
Novaluron	80.7202	pos	C18875	493.017	Phenol_ethers	4.76311e+07	5.58532e+07	4.39108e+07	4.2967e+07	5.92517e+07	5.67291e+07	4.40593e+07	5.78755e+07	5.0727e+07	4.79568e+07	5.54471e+07	4.20837e+07	3.56999e+07	5.08305e+07	6.09119e+07	4.75512e+07	5.13087e+07	5.85743e+07	5.04733e+07	5.26737e+07	3.39101e+07	3.40555e+07	3.99543e+07	5.9715e+07	4.55592e+07	6.04312e+07	5.65012e+07	6.93759e+07	5.48811e+07	5.02554e+07	4.70771e+07	2.84646e+07	6.12325e+07	4.6166e+07	5.93685e+07	5.4557e+07	3.29864e+07	3.02579e+07	4.20782e+07	5.01413e+07	6.16378e+07	4.5718e+07	4.99074e+07	5.53739e+07
Nudifloramide	80.9758	pos	C05842	153.066	Pyridines_and_derivatives	1.23474e+08	1.07168e+08	1.66159e+08	1.84079e+08	3.35085e+06	1.50498e+07	7.11829e+07	1.43968e+08	9.13499e+07	3.17599e+07	7.89533e+07	1.62456e+08	3.71844e+07	5.57469e+07	5.07192e+07	8.75142e+07	9.48851e+07	1.91605e+08	1.20926e+08	5.30709e+08	9.07429e+07	4.39512e+07	1.22071e+08	2.7e+08	3.38993e+07	9.45895e+07	3.30893e+08	3.26657e+07	9.27677e+06	5.88067e+08	5.44787e+07	1.32898e+07	1.07216e+08	1.14701e+07	1.29574e+08	2.37054e+07	1.42496e+08	3.11575e+06	3.34728e+08	4.05348e+07	3.98235e+08	4.92297e+08	4.75713e+07	1.40876e+08
Octanoylcarnitine	196.043	pos	C02838	288.217	Fatty_Acyls	1.49015e+08	3.1602e+08	1.57253e+08	1.95565e+08	6.58823e+07	2.0045e+08	1.10975e+09	3.67895e+08	4.69604e+08	8.65437e+07	3.10217e+08	1.08098e+09	1.65429e+08	2.89106e+08	3.08766e+08	4.50606e+08	3.59144e+08	1.093e+08	1.6529e+08	2.27872e+08	1.75099e+08	2.53512e+08	2.55058e+08	1.22761e+09	8.98207e+07	3.15969e+08	3.34916e+08	7.24767e+07	1.53082e+08	3.09052e+08	1.57438e+08	2.10836e+08	5.92903e+08	1.91348e+08	3.53878e+08	1.91088e+08	4.70388e+08	1.54628e+08	3.46683e+08	4.3952e+08	7.39791e+08	1.68451e+08	5.19564e+08	2.60505e+08
Octopine	336.376	pos	C04137	247.14	Carboxylic_acids_and_derivatives	1.0037e+07	2.58132e+07	2.11856e+07	3.8808e+06	5.20561e+06	3.78228e+07	4.89522e+06	4.08669e+07	7.61573e+06	1.2717e+07	1.22001e+07	8.72665e+06	2.51036e+07	2.67602e+07	1.07069e+07	1.86603e+07	1.69644e+07	1.18995e+07	7.44981e+06	3.07548e+07	2.4933e+07	9.78653e+06	3.47353e+07	2.10018e+07	5.45606e+06	4.96039e+07	5.92547e+07	1.21035e+07	8.41467e+06	7.62669e+07	2.62934e+07	2.34929e+07	8.4885e+06	7.01149e+06	1.10718e+07	8.26298e+06	2.39447e+07	1.46669e+07	1.4328e+07	8.58716e+06	2.72801e+06	1.13209e+07	1.21099e+07	1.43421e+07
Ofloxacin N-oxide	273.173	pos		378.146	Quinolines_and_derivatives	51339.7	1.07866e+07	379337	300274	521593	160985	125470	452493	4.30781e+06	2.20331e+06	137137	9.54158e+06	36955.7	1.99186e+06	79262.1	75564.5	7.75831e+06	1.00612e+07	39809.4	1.13725e+07	1.44251e+06	280685	8.21562e+06	467183	43486.3	138163	155229	234054	206904	3.03431e+06	290946	183190	3.34036e+06	281222	103651	67416.9	78535.1	109853	48778.2	568624	995515	6.13295e+06	1.43833e+06	29581.1
Oleana-1,9(11)-dien-28-oic acid, 2-cyano-3,12-dioxo-	263.388	pos		428.301	Organooxygen_compounds	2.7007e+06	1.37215e+07	1.23103e+06	4.28219e+06	2.09784e+06	1.6102e+06	626179	4.7518e+06	6.82106e+06	8.77846e+06	4.76423e+06	1.97848e+07	7.01789e+06	5.24732e+06	1.90876e+07	1.15097e+07	4.2316e+06	6.24445e+06	928782	2.71517e+07	5.10961e+06	6.85189e+06	9.60698e+06	4.76277e+06	797458	4.72999e+07	2.40513e+07	4.88316e+06	3.6156e+06	2.97002e+07	944057	998783	2.6614e+06	248524	435778	1.42336e+06	7.01907e+06	6.33114e+06	4.95714e+06	1.12116e+06	5.29497e+06	2.30762e+07	9.18298e+06	8.91114e+06
Oleoyl-L-carnitine	164.185	pos		426.358	Fatty_Acyls	8.43833e+07	8.58854e+07	1.84329e+07	1.98221e+08	2.40825e+08	3.90732e+07	1.80701e+08	8.31053e+07	1.46261e+08	1.41334e+08	1.45119e+08	4.92524e+07	1.17584e+08	2.92089e+07	6.33609e+07	1.77102e+08	1.64178e+08	1.38152e+08	1.00183e+08	7.78947e+07	4.09517e+07	6.05818e+07	3.993e+07	1.12872e+08	1.01198e+08	9.56134e+07	1.50998e+08	7.45158e+07	2.34369e+08	6.94309e+07	7.05354e+07	1.76264e+08	1.04152e+08	4.08611e+08	6.85886e+07	8.39315e+07	3.79834e+07	5.35537e+07	4.22876e+07	8.74051e+07	3.31984e+07	1.0144e+08	6.63323e+07	9.19399e+07
Omeprazole N-oxide	88.7856	pos		362.117	Benzimidazoles	3.73636e+07	6.28912e+06	6.31821e+06	1.53616e+07	7.9425e+06	4.90073e+07	5.20754e+06	1.21584e+07	4.48072e+07	2.60758e+07	192112	1.20465e+07	2.75785e+08	4.28642e+07	4.06462e+07	1.03934e+06	2.07875e+07	3.72903e+07	2.52417e+07	1.13837e+06	4.15418e+07	1.47608e+07	1.21277e+07	1.48027e+07	2.43709e+07	1.93847e+07	310152	8.20752e+06	1.47804e+06	620775	8.68177e+06	7.62804e+07	1.94801e+07	1.19794e+07	1.84946e+07	1.49884e+07	3.06093e+07	395997	9.62095e+07	4.92191e+07	4.26729e+06	7.16584e+06	2.41832e+07	3.50683e+06
Omeprazole sulfone	36.5735	pos		362.117	Benzimidazoles	2.27316e+09	4.43387e+08	4.0979e+08	1.85005e+08	7.97628e+07	6.01516e+06	1.28103e+09	9.55112e+08	2.60911e+09	3.60103e+09	9.12328e+08	1.99159e+08	4.12023e+09	1.02405e+09	1.46092e+09	1.29861e+09	484174	1.58329e+08	1.03308e+09	2.6323e+09	1.1384e+06	6.15872e+08	1.12537e+08	2.2208e+08	420959	1.37478e+09	3.53584e+06	1.63327e+09	5.11429e+08	9.49956e+07	1.8804e+06	2.69472e+09	1.03141e+07	398753	912317	706583	1.12476e+06	2.04805e+06	2.16253e+09	2.0243e+09	5.74354e+08	6.3901e+08	1.30049e+09	6.72252e+08
Orthosulfamuron	274.432	pos		425.114	Benzene_and_substituted_derivatives	121025	2.55792e+07	382339	578549	755373	487188	2.86337e+06	374911	1.21167e+07	5.64908e+06	54305.5	1.77916e+07	54916	4.22821e+06	1.02486e+07	63931.1	2.35801e+07	5.83496e+07	4.21676e+06	4.09595e+07	8.56337e+06	4.21676e+06	3.44373e+07	45808.8	550025	596516	1.12673e+06	8.63191e+06	2.48103e+06	3.22236e+06	1.65752e+06	559849	649414	569318	9.59105e+06	397625	9.99807e+06	2.86337e+06	700765	498382	4.05518e+06	2.14853e+07	1.97989e+07	2.86337e+06
Ouabain	122.848	pos	C01443	585.288	Steroids_and_steroid_derivatives	3.29389e+07	1.97381e+07	1.12316e+07	9.95636e+06	1.04977e+07	1.04977e+07	5.39991e+06	249227	302116	4.9017e+07	1.19655e+07	5.67566e+07	1.04977e+07	1.13192e+07	4.48343e+07	4.77028e+08	3.94909e+07	2.64667e+07	4.9017e+07	1.04977e+07	1.04977e+07	1.54761e+06	3.19047e+08	1.45653e+08	1.84822e+07	7.15727e+07	2.17272e+07	1.84822e+07	5.39991e+06	2.24365e+08	1.04977e+07	9.95636e+06	4.48343e+07	302116	5.97042e+07	5.39991e+06	9.95636e+06	5.39991e+06	2.64667e+07	2.49295e+07	2.04221e+08	4.99141e+08	1.24045e+07	5.39991e+06
Oxadixyl	188.924	pos	C18753	279.132	Benzene_and_substituted_derivatives	535553	6.41658e+06	5.66274e+06	2.99053e+06	2.02616e+06	729338	563834	3.81043e+06	1.52159e+06	4.4166e+06	2.96395e+06	6.13535e+06	3.05165e+06	3.21723e+06	1.98969e+07	4.53499e+06	2.15711e+06	3.31416e+06	1.41449e+06	2.46151e+07	3.213e+06	1.44278e+06	9.01784e+06	526487	1.37448e+06	4.10057e+07	4.9548e+07	4.4132e+06	4.98808e+06	901083	5.30083e+06	2.73708e+06	1.69453e+06	1.47025e+06	2.27485e+06	2.14571e+06	1.17758e+06	3.32012e+06	6.30906e+06	1.48519e+06	5.20625e+07	7.82668e+06	1.16002e+07	2.2018e+06
Oxazepam	405.059	pos	C07359	287.055	Benzodiazepines	1.30756e+06	1.14391e+06	2.50761e+06	1.47885e+06	1.23199e+06	2.58294e+06	2.14996e+08	2.08273e+08	1.9641e+08	1.95277e+08	1.96543e+08	2.00634e+08	2.54835e+06	2.64842e+06	6.06181e+07	1.26329e+06	4.18643e+06	3.12544e+06	3.64036e+06	3.69232e+06	1.99116e+06	1.2189e+06	1.41538e+06	2.92425e+06	1.0802e+06	3.3763e+06	2.63523e+06	1.76046e+06	4.17395e+06	2.04733e+06	1.02801e+06	1.63032e+06	1.99364e+06	2.82686e+06	2.44129e+08	2.22324e+08	1.31833e+06	1.27691e+06	3.30565e+06	2.25574e+06	3.78912e+06	2.27109e+08	3.33059e+06	4.11192e+06
Oxcarbazepine	53.2881	pos	C07492	236.072	Benzazepines	1.57533e+07	1.23113e+07	5.87692e+07	1.06051e+07	3.23528e+06	745908	7.72369e+06	8.70277e+07	2.58467e+07	2.23709e+07	2.00554e+06	4.89949e+06	2.19887e+07	1.35817e+07	6.11509e+06	2.09156e+07	278321	225493	9.09083e+06	3.70977e+06	739140	1.33272e+07	1.18128e+06	988352	710924	9.96484e+06	1.42759e+06	4.59701e+07	2.619e+06	1.59062e+06	704671	1.00342e+07	656669	625648	1.76777e+06	901611	306784	346479	9.35673e+06	3.17142e+06	168766	2.97103e+07	8.02076e+06	9.4398e+06
Oxymorphone	165.69	pos	C08019	284.122	Phenanthrenes_and_derivatives	312684	2.76297e+09	341407	373447	277109	73071.7	674640	326970	540449	186676	1.11941e+06	1.03362e+06	2.27076e+06	761369	225028	310750	1.10719e+06	152990	2.81433e+07	604949	1.78002e+06	1.30971e+06	2.84411e+09	361700	162575	738427	842457	524852	175785	621115	323110	154925	164442	319569	60689.5	172270	337437	196191	420353	226629	9.97412e+06	2.55987e+06	470068	127517
Palmitoyl sphingomyelin	171.918	pos		703.575	Sphingolipids	2.55019e+09	4.20363e+09	2.30717e+09	5.43283e+09	5.1203e+09	3.85164e+09	4.93287e+09	1.88556e+09	3.02761e+09	3.13683e+09	2.52355e+09	3.23833e+09	2.97252e+09	3.30935e+09	2.19069e+09	4.00673e+09	3.99769e+09	4.43274e+09	7.53642e+09	2.21119e+09	4.0961e+09	2.38354e+09	2.10965e+09	2.44443e+09	3.30939e+09	5.58625e+09	2.84678e+09	2.99766e+09	3.96931e+09	3.38532e+09	3.75401e+09	4.54389e+09	3.42465e+09	4.08857e+09	4.89164e+09	3.48052e+09	6.77091e+09	3.11835e+09	4.41036e+09	3.02674e+09	3.21169e+09	2.94484e+09	2.90263e+09	3.55417e+09
Palmitoyl-L-carnitine	167.196	pos	C02990	400.342	Fatty_Acyls	2.55707e+07	6.78034e+07	1.5836e+07	1.29884e+08	1.12792e+08	1.69825e+07	1.03752e+07	4.67729e+07	8.93937e+07	1.92492e+08	8.36627e+07	6.23377e+07	1.08657e+08	3.28314e+07	6.63371e+07	9.56671e+07	1.6304e+08	1.19969e+08	1.11697e+08	1.25038e+08	3.48306e+07	4.343e+07	4.43088e+07	1.48513e+08	1.19877e+08	6.67905e+07	1.26471e+08	4.0221e+07	1.12473e+08	5.97465e+07	4.06989e+07	1.70678e+08	1.18598e+08	2.24645e+08	5.89167e+07	7.90078e+07	3.0086e+07	4.4502e+07	6.41818e+07	7.2398e+07	3.35088e+07	1.44353e+08	3.44008e+07	5.32012e+07
Palmitoylcarnitine	176.57	pos	C02990	344.28	Fatty_Acyls	1.7405e+07	4.34338e+07	1.6375e+07	7.90758e+07	2.61326e+07	9.43924e+06	5.85222e+08	2.81704e+07	9.09059e+07	1.15881e+08	5.15799e+07	6.20047e+07	7.23469e+07	3.51413e+07	4.51291e+07	1.41933e+08	1.65656e+08	8.56301e+07	6.63122e+07	1.02666e+08	2.18096e+07	4.07738e+07	3.71205e+07	1.45637e+08	6.52931e+07	4.98114e+07	6.00201e+07	1.57072e+07	1.01843e+08	6.7149e+07	3.48717e+07	2.60925e+07	1.1822e+08	8.98283e+07	8.09913e+07	4.74918e+07	2.40999e+07	4.63458e+07	8.39892e+07	7.20747e+07	4.85627e+07	7.94914e+07	6.14864e+07	3.4553e+07
Pantoprazole	411.253	pos	C11806	200.041	Benzimidazoles	3.98164e+06	6.00722e+06	5.02716e+06	9.84356e+06	5.45318e+06	4.65412e+06	5.09094e+06	1.68052e+07	1.2549e+06	1.54715e+07	2.00187e+07	945586	7.00607e+06	5.38324e+06	7.02662e+06	4.84609e+06	4.4429e+06	2.84635e+06	1.62769e+06	5.82387e+06	2.82671e+06	5.23451e+06	8.19789e+06	2.32284e+06	4.05448e+06	4.28243e+06	5.22459e+06	2.28692e+06	3.78114e+06	3.83828e+06	5.61836e+06	7.38496e+06	5.19473e+06	2.91815e+06	1.34624e+06	1.43428e+06	4.5507e+06	6.02868e+06	2.49209e+06	4.6381e+06	241452	2.58254e+06	2.35657e+06	2.66872e+06
Papaverine	36.2146	pos	C06533	340.156	Isoquinolines_and_derivatives	135408	2.7275e+07	224367	8.66779e+07	6.36909e+08	193801	1.2805e+08	3.92298e+07	1.06971e+08	209406	1.2805e+08	3.17698e+07	3.73814e+07	4.96107e+07	1.22279e+08	528367	3.4912e+07	761767	96934.9	1.06971e+08	1.13141e+08	351540	2.33685e+07	2.33485e+07	3.64197e+06	351606	4.21874e+08	1.2805e+08	509409	3.1324e+07	3.37501e+07	174209	387775	1.12333e+08	2.14727e+07	363729	5.33592e+07	1.4661e+06	6.71922e+06	1.14054e+06	2.28839e+07	2.33685e+07	244535	1.57901e+06
Penicillamine disulfide	336.358	pos		297.088	Carboxylic_acids_and_derivatives	4.79498e+06	2.44631e+06	1.98831e+06	31449.6	786881	1.13665e+06	32517.7	1.41034e+06	1.70529e+06	36616.7	6.05843e+06	1.6124e+06	4.78276e+06	1.05774e+07	4.12188e+06	650767	237411	865909	1.80238e+06	1.57606e+06	1.39196e+06	2.46424e+06	799250	1.36285e+06	61336.4	1.50616e+06	4.94242e+07	1.63844e+06	979764	1.44943e+06	979764	1.32867e+06	423030	1.14433e+06	1.83751e+06	2.99156e+06	4.76652e+06	74933.6	324539	3.04804e+06	1.61683e+06	340940	29857	1.03865e+06
Pentaethylene glycol	70.0971	pos		239.149	Organooxygen_compounds	1.00507e+07	3.97254e+07	1.49683e+07	9.94408e+06	7.23128e+06	2.07798e+07	3.41142e+07	6.21722e+07	3.34791e+07	1.74719e+07	1.24624e+08	2.152e+07	6.66622e+06	2.1043e+07	1.1751e+07	2.38976e+09	7.65586e+06	5.81557e+06	9.2374e+06	9.8887e+06	1.48741e+07	9.00486e+06	1.24307e+09	6.52274e+08	8.43645e+06	1.40752e+07	2.29194e+07	6.85995e+06	6.47609e+06	1.58693e+09	7.07848e+06	7.91931e+06	8.15928e+06	5.76421e+06	7.16367e+07	6.18577e+07	2.28826e+07	6.25409e+06	1.69498e+07	7.22833e+06	9.6881e+08	1.42958e+09	6.81988e+06	7.50408e+06
Pentamethylene bisacetamide	325.484	pos		145.133	Carboxylic_acids_and_derivatives	3.24701e+07	5.00535e+06	509861	643108	3.54112e+06	2.13603e+06	7.2487e+06	2.05552e+07	6.30474e+07	8.10865e+06	4.37709e+07	6.39792e+07	1.66474e+08	2.78825e+07	9.71721e+07	770538	1.06635e+06	152612	2.73373e+07	5.76561e+07	5.06847e+06	3.50353e+07	8.43192e+07	3.08866e+07	597695	8.31574e+07	1.49128e+07	4.09421e+07	3.77191e+06	514156	1.55496e+07	276733	835937	3.60665e+06	7.18138e+06	2.41249e+06	1.50428e+07	2.34927e+06	1.19551e+06	1.2398e+06	1.95977e+07	8.37974e+06	1.09226e+07	2.43592e+07
Peramivir	289.905	pos		329.218	Carboxylic_acids_and_derivatives	5.13745e+07	372856	302907	432893	270909	239057	47506.3	239057	240200	55329.6	240200	658188	143500	738600	2.59557e+07	1.44758e+06	2.25607e+07	304014	3.44358e+07	382610	332328	3.44358e+07	719598	144318	304014	1.70925e+06	1.9176e+06	313452	432893	2.56703e+07	240200	432893	2.59557e+07	240200	2.29798e+09	240200	432893	240200	175135	1.73895e+07	701821	343893	304014	270909
Perifosine	235.476	pos		484.363	Organic_phosphoric_acids_and_derivatives	1.82443e+06	5.74272e+06	1.5897e+06	4.05102e+06	1.32842e+06	1.94686e+06	312629	2.16471e+06	1.24112e+06	2.047e+06	1.54819e+07	6.03841e+06	2.72026e+06	2.73913e+06	1.77174e+06	2.16498e+06	2.34449e+06	5.50796e+06	1.32888e+06	1.3211e+06	8.09319e+06	2.26201e+06	3.10879e+06	6.85298e+06	682924	4.05697e+06	5.39083e+06	1.86376e+06	1.51867e+06	5.34544e+06	1.52404e+06	1.80004e+06	1.0122e+06	593347	948322	1.40964e+06	8.13644e+06	593729	4.62211e+06	857985	4.81189e+06	4.71172e+06	1.57573e+06	3.75527e+06
Permethrin	242.889	pos	C14388	391.094	Fatty_Acyls	1.08567e+07	9.48112e+06	5.46333e+07	1.74855e+07	4.70876e+06	4.34862e+07	9.76508e+06	7.68351e+07	2.46418e+07	2.86699e+07	1.47539e+07	1.32894e+07	1.23278e+07	2.1918e+07	6.89797e+06	6.18302e+06	1.37505e+07	1.21775e+07	2.22406e+07	4.11807e+07	1.2079e+07	9.9658e+06	3.54343e+07	1.70736e+07	4.87095e+06	2.57578e+07	4.50489e+07	2.47101e+07	7.88665e+06	3.58874e+07	1.3818e+07	2.9067e+07	1.11236e+07	8.95416e+06	2.16638e+07	1.09607e+07	2.07737e+07	4.934e+07	1.62502e+07	1.16856e+07	1.28874e+06	5.56776e+07	1.8805e+07	2.00251e+07
Phenacetin	238.885	pos	C07591	180.102	Benzene_and_substituted_derivatives	1.59323e+07	9.39475e+06	3.03147e+06	3.58729e+06	1.56722e+06	5.411e+06	2.80847e+06	3.5297e+07	2.59552e+06	2.25824e+06	7.52031e+06	3.32201e+06	3.65869e+06	6.46868e+06	3.81558e+06	1.7787e+06	2.74038e+06	2.01861e+06	1.86421e+06	1.37264e+07	2.33171e+06	3.77915e+06	1.48101e+06	2.89137e+06	1.97927e+06	5.36802e+06	1.24931e+07	1.19263e+07	2.01414e+06	1.79383e+06	1.19575e+07	1.69891e+06	1.30172e+06	1.51985e+06	1.22507e+06	7.83516e+06	6.6462e+06	2.03323e+06	1.87173e+06	2.3419e+06	9.67176e+06	7.05324e+06	4.20502e+06	7.25887e+07
Phenanthridine	347.981	pos	C06975	180.077	Quinolines_and_derivatives	4.15668e+06	6.63852e+06	5.42523e+06	2.28321e+06	2.92918e+06	1.73621e+06	801493	2.0749e+06	1.03239e+06	4.69053e+06	2.96782e+06	4.62551e+08	4.33003e+06	3.83993e+06	3.83421e+06	3.28558e+06	1.34573e+06	912433	1.12825e+06	3.47646e+06	9.62918e+06	4.69653e+06	1.66942e+07	1.52959e+06	2.82711e+06	2.00883e+07	8.47718e+06	2.35791e+06	1.25765e+06	2.08139e+06	3.77133e+06	3.7505e+06	1.95025e+06	2.68048e+06	602709	461332	3.37079e+06	4.00182e+06	4.40881e+06	1.63613e+06	4.41266e+07	2.87888e+07	1.28229e+06	1.47728e+06
Phenylacetaldehyde	243.533	pos	C00601	103.054	Benzene_and_substituted_derivatives	4.3193e+07	5.28229e+07	1.54447e+08	5.31096e+07	2.1434e+07	1.24307e+08	3.00122e+07	2.49202e+08	6.32305e+07	7.45491e+07	5.70597e+07	4.94676e+07	4.03979e+07	6.33978e+07	2.66053e+07	2.58772e+07	5.16558e+07	3.64812e+07	6.99077e+07	1.15789e+08	4.2953e+07	4.04452e+07	1.24065e+08	6.22797e+07	2.2589e+07	8.37513e+07	1.53684e+08	6.41217e+07	2.54389e+07	1.1345e+08	5.38835e+07	8.91607e+07	3.36933e+07	3.46461e+07	5.66441e+07	3.64333e+07	5.87193e+07	1.29757e+08	5.56791e+07	3.75422e+07	1.9057e+07	1.88602e+08	5.40136e+07	6.35307e+07
Phenylalanine	243.528	pos	C00079	166.086	Carboxylic_acids_and_derivatives	6.42973e+08	7.91084e+08	2.27435e+09	8.20616e+08	3.3225e+08	1.86388e+09	4.45669e+08	3.6259e+09	9.4775e+08	1.08871e+09	8.16468e+08	7.30801e+08	6.08124e+08	9.70396e+08	3.911e+08	4.3043e+08	7.57841e+08	5.18433e+08	9.94421e+08	1.7025e+09	6.51464e+08	6.16989e+08	1.87469e+09	8.95421e+08	3.33398e+08	1.19046e+09	2.24735e+09	9.59523e+08	3.78391e+08	1.72952e+09	8.08428e+08	1.32219e+09	5.09834e+08	5.14792e+08	8.36341e+08	5.37493e+08	8.92332e+08	1.96432e+09	7.9173e+08	5.54156e+08	2.90801e+08	2.70133e+09	7.89078e+08	9.06588e+08
Phenylalanine betaine	187.387	pos		208.133	Carboxylic_acids_and_derivatives	6.53513e+06	1.94911e+06	859244	3.30662e+07	1.87624e+06	3.10997e+06	338865	2.1721e+06	1.86521e+06	3.98596e+06	7.63691e+06	2.38851e+06	2.14901e+06	2.69559e+06	2.90264e+07	3.45606e+07	6.82228e+06	6.8447e+07	2.1525e+06	2.18139e+06	910838	2.66979e+06	2.90794e+06	7.03663e+06	2.19794e+06	2.85415e+06	1.2984e+06	1.48603e+06	755212	1.82727e+06	1.73563e+06	1.3447e+07	3.0001e+06	1.60556e+06	2.72283e+06	2.18242e+07	1.70211e+07	4.62896e+07	2.22026e+06	8.96575e+06	8.08009e+06	2.48048e+08	6.86657e+06	981051
Phenylbutazone	26.2373	pos	C07440	309.16	Benzene_and_substituted_derivatives	235381	270745	315780	3.99638e+06	3.75531e+08	1.56098e+07	5.50803e+06	48260.8	33071.3	34660.8	2.77274e+06	53941.3	1.54022e+07	556818	469393	337147	326240	90525	1.60908e+06	4.6562e+06	2.15356e+09	2.85427e+06	2.21919e+06	2.10334e+07	162177	540775	78498.6	110430	235712	167913	4.62262e+07	388929	89472.6	4.2512e+07	1.25012e+06	161148	396834	76133	596896	255146	1.13764e+07	3.37325e+06	2.93264e+06	1.78963e+06
Phenylephrine	36.815	pos	C07441	168.102	Phenols	1.00173e+08	1.02219e+08	2.70641e+08	1.31796e+08	1.47785e+06	871187	2.92653e+07	1.49995e+08	1.37306e+08	1.56922e+08	1.37001e+07	5.07115e+07	3.75497e+08	1.386e+08	4.05101e+07	4.10644e+07	1.3415e+06	923905	1.34548e+08	2.33336e+07	1.40073e+06	1.82274e+08	3.1611e+07	1.35104e+07	804372	7.76122e+07	6.21312e+06	4.05449e+07	3.03307e+06	4.51661e+07	580171	1.66363e+08	1.64065e+06	770381	1.09146e+06	1.77589e+06	1.37992e+06	1.52772e+06	8.63446e+07	2.41043e+07	6.51326e+07	8.73991e+08	4.22781e+07	1.32453e+07
Phosphocreatine	279.966	pos	C02305	212.04	Carboxylic_acids_and_derivatives	954869	327778	1.35099e+06	6.60592e+06	797687	1.32614e+06	847991	1.0345e+07	455747	866993	1.15688e+06	1.66454e+06	1.272e+06	607437	711745	648863	1.10157e+06	1.06471e+06	883278	1.90024e+06	813874	422166	1.68335e+06	430219	1.3686e+06	1.52915e+06	1.19821e+06	643943	854579	2.09207e+06	580747	880547	500072	3.03822e+06	390474	527029	760491	2.73734e+06	802180	344910	2.44898e+06	1.00936e+06	449168	630823
Phytosphingosine	80.9171	pos	C12144	318.3	Organonitrogen_compounds	5.59147e+07	7.56763e+07	4.69518e+07	2.20435e+08	2.72652e+08	3.0658e+08	4.42937e+08	7.77923e+07	5.06583e+07	7.45686e+07	9.28807e+07	4.58134e+07	5.96166e+07	4.76763e+07	5.18456e+07	2.01166e+07	4.10525e+07	4.11644e+07	3.85188e+07	4.04907e+07	4.46242e+07	5.82078e+07	2.06145e+07	2.58217e+07	6.48325e+07	4.00122e+07	4.23272e+07	4.10245e+07	5.80147e+07	2.05207e+07	5.69416e+07	3.72873e+07	3.82815e+07	3.32031e+08	3.0568e+08	4.87577e+07	4.66875e+08	4.64026e+07	4.48503e+07	4.13489e+07	1.44956e+07	2.3073e+07	3.85533e+07	3.3576e+07
Pifithrin-.alpha.	409.468	pos		287.117	Organooxygen_compounds	1.47423e+06	1.30725e+06	2.27523e+06	1.57292e+06	6.81498e+06	2.96038e+06	1.53611e+08	1.89617e+08	1.80593e+08	1.68043e+08	1.52702e+07	1.68515e+08	1.14345e+07	3.31479e+06	6.80862e+07	1.44832e+06	4.65737e+06	3.55427e+06	3.23124e+07	4.08197e+06	2.1054e+06	1.89926e+07	3.57631e+07	3.39816e+06	1.22102e+06	3.92392e+06	3.60342e+07	1.68821e+07	4.77507e+06	4.26367e+06	1.2274e+06	1.33803e+07	2.23251e+06	3.14678e+06	2.22387e+08	1.65013e+07	9.71701e+06	1.40872e+06	3.75873e+06	2.10977e+06	1.7832e+08	1.8253e+08	3.77664e+06	4.7217e+06
Pinanethromboxane A2	30.1592	pos		383.316	Fatty_Acyls	6.7272e+06	1.22603e+07	5.39941e+07	1.13736e+07	7.23001e+06	4.67487e+08	8.52769e+06	1.5296e+07	1.05024e+07	1.15508e+07	1.34017e+07	1.32026e+07	6.27618e+06	6.82953e+06	3.3591e+08	1.45851e+07	7.06062e+06	6.03034e+06	5.44974e+06	7.50156e+06	2.97546e+06	5.98463e+06	6.50067e+06	5.10385e+06	7.17278e+07	9.03115e+06	6.64248e+06	9.72736e+06	1.04754e+07	8.89514e+06	6.41652e+06	2.0017e+08	8.83648e+06	3.86381e+06	1.44572e+07	1.39057e+07	2.54553e+07	3.00178e+07	8.18965e+06	1.14197e+07	2.48101e+08	6.70681e+06	6.79664e+06	8.03624e+07
Pinoresinol	338.342	pos	C05366	323.121	Furanoid_lignans	119933	2.14484e+07	625157	46576.9	1.04649e+06	419014	708525	689528	667817	922791	882047	632556	1.40041e+07	3.66455e+07	4.06582e+06	1.35369e+07	894905	189736	5.95357e+06	7.57126e+06	2.04281e+07	1.01771e+06	3.32743e+07	1.07124e+06	495593	7.88323e+07	3.84752e+07	65067	789978	1.283e+06	124148	82198.4	404854	53429	1.15241e+07	841050	417508	470683	3.83722e+07	4.70062e+06	3.90632e+07	7.38195e+07	726481	238971
Piperacillin	156.253	pos	C14034	540.152	Carboxylic_acids_and_derivatives	5.14953e+07	4.35111e+07	5.19823e+07	2.36372e+08	44072.7	37779	2.3268e+07	2.86165e+08	4.88655e+07	4.74493e+07	351726	181271	5.48323e+07	7.44383e+07	4.74652e+07	1.46475e+06	323783	350655	85850.7	6.47401e+07	1.3861e+06	292870	75416	3.74777e+08	37280.8	8.46312e+07	3.33413e+07	1.78189e+08	2.76976e+08	8.37225e+07	3.2484e+06	6.52486e+07	4.06968e+07	6.86488e+07	9.8722e+07	62188.3	4.82e+06	1.36739e+08	3.47854e+06	5.14793e+07	1.30916e+08	1.65066e+08	209324	2.14061e+06
Piperidine-1-carboximidamide	584.54	pos		111.092	Piperidines	6.19769e+07	7.02453e+07	7.40313e+07	5.9309e+07	6.08989e+07	5.42471e+07	7.44511e+07	5.43291e+07	6.68043e+07	6.15568e+07	6.11528e+07	6.80927e+07	8.07443e+07	6.21217e+07	4.89676e+07	5.84177e+07	5.78436e+07	5.28744e+07	4.74802e+07	6.35457e+07	7.07142e+07	9.83041e+07	6.15921e+07	5.31384e+07	5.73195e+07	5.25616e+07	4.98931e+07	5.10053e+07	5.75245e+07	5.30889e+07	6.29381e+07	6.68639e+07	5.75686e+07	6.30496e+07	6.02094e+07	5.26619e+07	8.97081e+07	6.2992e+07	6.1935e+07	5.74948e+07	5.21813e+07	6.09225e+07	5.7433e+07	4.82077e+07
Piroxicam	24.8454	pos	C01608	332.07	Benzothiazines	320684	762706	216719	908686	531277	41526.4	337170	2.17212e+06	626930	324177	136080	1.5639e+06	322207	2.97472e+06	738034	1.35809e+06	102412	555206	731177	3.73422e+06	7.48898e+07	333320	2.26271e+06	145098	239053	1.6262e+06	2.59524e+06	289487	91965.2	673893	57316.6	275218	76362.3	187751	221810	376071	34069.5	201411	2.48443e+06	1.25619e+06	747235	1.62026e+06	543674	335782
Planaic acid	248.809	pos		495.241		692886	4.36627e+07	1.22837e+06	717878	445300	431262	408576	7.29056e+06	3.95409e+06	738478	3.2392e+07	2.12821e+06	1.04113e+06	3.9069e+06	2.12415e+06	4.7219e+08	949582	835963	345290	505371	548542	5.16237e+06	6.91747e+08	4.93604e+08	248081	530540	8.88259e+07	900241	229651	6.15539e+07	502389	401176	394091	490232	2.17309e+08	901635	6.7558e+07	257328	1.37385e+08	631245	1.7979e+08	9.52047e+08	262100	196484
Pregna-1,4-diene-3,20-dione, 6,9-difluoro-11,21-dihydroxy-16,17-[(1-methylethylidene)bis(oxy)]-, (6.alpha.,11.beta.,16.alpha.)-	100.783	pos		453.21	Steroids_and_steroid_derivatives	201052	9.65208e+07	2.74583e+06	4.2367e+06	127608	148128	898993	3.19957e+06	3.59415e+06	790604	6.19572e+07	1.04168e+06	5.13265e+06	8.55768e+06	1.58511e+06	1.08151e+09	1.001e+08	8.54325e+06	1.14122e+08	716482	179290	4.30097e+06	1.18774e+09	6.8683e+08	177675	2.23924e+08	6.94926e+07	1.18074e+06	147957	8.94759e+08	220372	4.34716e+06	144259	145560	2.18102e+08	1.1498e+06	3.59436e+07	5.32887e+06	6.52284e+07	144253	8.69512e+08	1.68402e+09	1.38494e+07	5.3382e+06
Pro-Gly	329.093	pos		173.092	Carboxylic_acids_and_derivatives	3.36897e+06	2.56665e+06	4.48681e+06	3.15692e+06	1.40062e+06	2.5953e+06	2.592e+06	7.97621e+06	3.931e+06	1.80147e+06	4.69998e+06	7.41535e+06	3.69588e+06	6.72064e+06	6.07165e+06	3.3295e+06	3.72689e+06	1.68516e+06	4.79923e+06	1.61526e+06	3.46947e+06	3.66622e+06	1.45282e+07	7.40288e+06	2.99071e+07	5.93893e+06	4.85968e+06	1.88248e+06	1.7707e+06	9.14461e+06	4.79769e+06	8.87653e+06	1.8796e+06	3.20187e+06	5.82235e+06	1.69351e+06	5.92875e+06	4.93185e+06	3.83869e+06	1.95089e+06	3.41813e+06	3.29139e+06	2.25975e+06	1.82765e+06
Pro-Lys-Arg	280.563	pos		400.269	Carboxylic_acids_and_derivatives	1.89441e+06	4.04367e+06	2.24206e+06	2.83777e+06	868602	495747	599823	1.32029e+06	3.77812e+06	4.8533e+06	1.56416e+06	5.40466e+06	2.12885e+06	1.54453e+06	1.00052e+07	3.55881e+06	935524	2.33919e+06	222858	4.01335e+06	1.36428e+06	3.28315e+06	4.63734e+06	2.17744e+06	464379	1.68215e+07	1.29151e+07	3.72392e+06	1.86054e+06	2.10308e+07	147831	227976	1.44037e+06	137638	340463	564005	2.80003e+06	5.52562e+06	861079	675100	4.81867e+06	2.12036e+07	4.32228e+06	4.44276e+06
Pro-Trp	73.9293	pos	C00836	302.305	Organonitrogen_compounds	6.75499e+08	6.6567e+08	5.79693e+08	7.32849e+08	7.01666e+08	7.04672e+08	7.2263e+08	6.21515e+08	6.27718e+08	7.12988e+08	6.45625e+08	5.55692e+08	6.72478e+08	6.85197e+08	6.56716e+08	3.56543e+08	5.19913e+08	5.19506e+08	5.18715e+08	5.48932e+08	5.29744e+08	5.96973e+08	3.92151e+08	4.56932e+08	6.82568e+08	5.0261e+08	5.43892e+08	5.11827e+08	6.87469e+08	3.00098e+08	6.18573e+08	4.98901e+08	5.35348e+08	6.66076e+08	6.65779e+08	6.19612e+08	6.93416e+08	5.86381e+08	6.04489e+08	5.41501e+08	3.86168e+08	2.85794e+08	5.52165e+08	4.06946e+08
Pro-hyp	405.305	pos		229.118	Carboxylic_acids_and_derivatives	5.02516e+07	4.12257e+07	3.09702e+07	4.50154e+07	2.88397e+07	9.02238e+07	3.04401e+07	7.85024e+07	8.75107e+07	4.71864e+07	5.98113e+07	1.58045e+08	9.2696e+07	1.77486e+08	4.30498e+08	9.858e+07	9.70185e+07	1.6744e+07	7.78225e+07	3.19328e+07	2.78948e+07	2.57899e+07	5.70777e+07	1.75095e+08	1.7608e+07	7.00645e+07	2.50891e+08	1.10194e+07	7.91335e+07	3.00004e+08	2.9161e+07	1.78397e+06	9.6867e+07	3.72674e+07	1.76217e+07	2.84356e+07	3.69091e+07	3.30182e+07	5.80456e+07	5.76113e+07	5.25096e+08	3.33402e+08	2.89589e+07	3.70015e+07
Pterostilbene	154.923	pos	C10287	257.113	Stilbenes	2.40583e+07	2.87689e+07	2.18107e+07	2.28038e+07	7.79402e+06	9.37503e+06	7.34736e+06	2.3204e+07	2.21214e+07	1.13076e+07	1.74328e+07	3.86578e+07	7.67169e+06	2.03903e+07	2.25129e+07	2.20479e+07	1.31787e+07	1.87323e+07	2.11594e+07	3.1394e+07	1.90304e+07	9.92856e+06	5.73293e+07	3.53158e+07	1.08843e+07	3.12251e+07	1.34279e+08	1.80992e+07	1.07647e+07	4.8593e+07	1.35744e+07	7.75495e+06	1.49288e+07	9.83587e+06	2.57114e+07	1.79732e+07	4.05955e+07	8.05611e+06	3.57765e+07	1.88385e+07	2.3449e+08	8.39071e+07	1.34624e+07	2.33248e+07
Pyridaben	382.642	pos	C18614	365.136	Benzene_and_substituted_derivatives	5.7296e+06	6.23708e+06	3.81087e+06	5.68821e+06	9.72469e+06	6.08718e+06	5.35986e+06	5.39341e+06	5.75655e+06	5.0043e+06	5.5012e+06	1.02205e+07	7.04507e+06	5.68915e+06	6.53371e+06	1.19984e+07	5.73687e+06	9.99802e+06	1.0658e+07	6.37335e+06	5.28409e+06	4.51503e+06	4.92298e+06	4.93343e+06	9.17715e+06	5.5172e+06	5.55618e+06	5.87049e+06	5.02897e+06	6.75468e+06	5.57114e+06	4.3246e+06	9.16647e+06	5.02773e+06	4.85402e+06	5.95977e+06	5.11089e+06	5.41787e+06	6.00294e+06	5.25597e+06	5.21178e+06	4.26025e+06	1.04058e+07	5.10396e+06
Pyridazine, 3-[4-(2-chloro-5-fluorophenoxy)-1-piperidinyl]-6-(5-methyl-1,3,4-oxadiazol-2-yl)-	348.102	pos		244.118	Phenol_ethers	2.31536e+07	421121	1.67361e+06	886462	1.80728e+06	800010	374906	1.16784e+06	43462.8	355502	622818	634268	3.60747e+07	1.04291e+07	3.54147e+06	772245	180520	299448	590567	514431	750228	436740	2.69638e+06	221185	499936	1.37861e+06	1.59317e+06	2.15951e+07	288219	4.28383e+07	2.95726e+06	674945	398270	498762	191938	291055	1.46494e+07	527783	1.58871e+06	581007	987750	1.69458e+06	179854	258427
Pyridine	32.969	pos	C00747	80.0495	Pyridines_and_derivatives	7.8145e+06	1.13161e+07	5.57265e+06	6.34978e+06	1.05637e+07	6.79293e+06	8.2198e+06	6.04961e+06	3.28896e+07	6.78876e+06	8.89085e+06	8.25351e+06	5.83724e+06	1.05401e+07	4.70027e+06	5.88211e+06	5.14946e+06	6.08322e+06	6.4483e+06	5.77567e+06	7.26301e+06	6.07078e+06	2.03999e+07	4.94291e+06	1.10325e+07	5.29695e+07	4.68208e+06	1.13909e+07	6.84645e+06	3.54607e+06	6.17643e+06	7.2962e+06	1.07627e+07	8.41908e+06	7.04557e+06	5.71965e+06	8.38212e+06	1.12632e+07	4.86153e+06	5.38264e+07	9.73835e+07	8.99717e+06	6.60085e+06	7.19802e+06
Pyridostigmine cation	363.608	pos	C07410	181.097	Pyridines_and_derivatives	6.55054e+06	3.4251e+06	3.25787e+06	2.85914e+06	2.02204e+06	3.08055e+06	1.04387e+06	4.97324e+06	1.65737e+06	1.39124e+06	3.29777e+06	5.48979e+06	6.78879e+06	6.49464e+06	2.74366e+06	2.868e+06	5.36249e+06	2.19991e+06	1.80171e+06	3.62416e+06	9.2497e+06	4.94975e+06	7.38554e+06	1.43708e+06	1.50669e+06	5.21723e+06	6.22483e+06	5.57522e+06	2.99896e+06	7.71705e+06	5.34338e+06	4.56866e+06	3.575e+06	2.74326e+06	1.92542e+06	1.29498e+06	3.30466e+06	2.568e+06	4.19216e+06	2.5742e+06	1.61147e+06	2.06268e+06	2.4198e+06	8.53792e+06
Pyridoxal	206.258	pos	C00250	168.065	Pyridines_and_derivatives	2.86708e+07	4.65302e+06	2.47219e+06	3.5076e+06	305790	2.23483e+06	3.24407e+06	2.51352e+06	2.86904e+06	3.02177e+06	4.04631e+06	2.86928e+06	2.0994e+07	7.04189e+06	3.20313e+06	3.10553e+06	2.57281e+06	2.27021e+06	2.5393e+06	2.97179e+06	8.31877e+06	3.34057e+06	1.62948e+07	2.2236e+06	3.47267e+06	2.83027e+06	1.28229e+07	4.2114e+07	2.46491e+06	2.30918e+06	2.8114e+06	9.5064e+06	2.40871e+06	3.27147e+06	2.783e+06	3.84584e+06	2.16094e+07	3.43495e+06	2.47613e+06	2.85793e+06	8.5936e+06	4.35384e+06	834707	627574
Pyridoxamine 5-phosphate	246.167	pos	C00647	249.061	Pyridines_and_derivatives	1.16349e+07	1.12175e+07	9.68808e+06	6.01053e+06	8.59677e+06	9.97503e+06	8.29955e+06	6.97402e+06	5.39953e+06	1.15056e+07	1.84178e+07	4.9001e+06	6.57545e+06	1.3146e+07	1.26073e+07	3.37274e+06	8.15334e+06	1.81809e+06	9.47077e+06	5.53436e+06	8.80312e+06	1.22699e+07	8.86181e+06	1.09075e+07	1.30802e+07	5.36807e+06	9.06397e+06	4.98844e+06	4.60968e+06	7.01188e+06	2.78036e+07	8.19443e+06	6.74413e+06	1.18237e+07	8.34496e+06	7.43726e+06	7.39292e+06	6.9398e+06	7.32136e+06	1.0681e+07	1.52731e+06	5.80778e+06	9.06926e+06	5.70736e+06
Pyridoxine	107.283	pos	C00314	170.081	Pyridines_and_derivatives	4.90322e+06	1.58879e+07	3.80936e+06	4.20612e+06	8.1195e+06	2.80533e+06	1.30507e+06	3.29815e+06	4.36789e+06	3.15904e+06	3.39768e+06	1.77172e+06	2.12152e+06	5.53931e+06	2.12501e+06	923149	4.61091e+06	1.62377e+07	4.21251e+06	9.36816e+08	1.96634e+09	930649	1.7177e+06	4.30333e+06	6.89571e+06	880271	4.21534e+06	4.97623e+06	2.52841e+06	1.27258e+07	2.89853e+06	3.04217e+06	2.28461e+06	4.10235e+06	3.21561e+06	1.96655e+06	2.79782e+06	4.07154e+06	1.2352e+06	4.33274e+06	364475	1.14778e+07	2.48491e+06	2.51003e+06
Pyrrole-2-carboxylic acid	334.706	pos	C05942	112.039	Pyrroles	65432.8	961264	370341	4.7651e+06	8.88971e+06	4.46588e+06	740855	338526	5.9292e+08	131276	179439	529187	457716	1.58677e+07	483220	2.23835e+06	375863	705027	1.28932e+07	207851	504056	321800	3.32122e+06	109470	1.55756e+06	2.16161e+08	5.86706e+06	1.12215e+07	1.14441e+07	1.21573e+06	251401	2.15337e+06	1.30023e+07	2.65069e+06	94980.3	508088	95093.4	441743	874426	9.86012e+07	8.35076e+07	780550	536829	3.32568e+06
Pyrrolidine	305.772	pos		72.0808	Pyrrolidines	4.6067e+07	4.68493e+07	8.74821e+07	5.81726e+07	9.62635e+07	9.02749e+07	5.12577e+07	1.31594e+08	6.79968e+07	5.62679e+07	6.2475e+07	4.70595e+07	8.40034e+07	5.78854e+07	3.41017e+07	5.79041e+07	6.23303e+07	6.72611e+07	7.3139e+07	5.35199e+07	6.5029e+07	3.17486e+07	7.32266e+07	1.49445e+07	7.1768e+07	7.5436e+07	6.03569e+07	4.57843e+07	7.86298e+07	7.38343e+07	1.00253e+08	7.40489e+07	4.67937e+07	8.9885e+07	4.88106e+07	7.46109e+07	6.56242e+07	5.58899e+07	3.00231e+07	2.83641e+07	2.26952e+07	2.12244e+07	4.1739e+07	9.3024e+07
Quizalofop ethyl	309.232	pos	C18530	373.097	Benzene_and_substituted_derivatives	348202	2.26308e+06	166593	141718	380047	179529	131849	104057	169472	772846	155067	1.08065e+06	179529	957055	1.21826e+06	2.67532e+07	332603	99847.1	772846	162027	179529	772846	1.6846e+08	2.89772e+07	69354.2	1.08065e+06	334405	79734	43869.8	1.27207e+07	24711.2	143796	1.21826e+06	246984	1.08065e+06	109127	136300	176902	30829.6	36010.2	2.88864e+07	3.47062e+07	29692.6	169472
Rabenzazole	131.995	pos		213.113	Benzimidazoles	7.31313e+07	2.61502e+07	2.44199e+07	3.52055e+07	3.74699e+07	3.15265e+07	3.76951e+07	3.1121e+07	2.58579e+07	2.997e+07	3.50669e+07	1.85026e+07	2.81867e+07	2.53243e+07	3.65794e+07	2.0626e+07	2.24689e+07	1.79489e+07	1.8703e+07	2.66019e+07	2.82801e+07	2.49616e+07	2.88031e+07	2.36563e+07	2.23773e+07	1.49055e+07	3.02984e+07	2.94409e+07	3.2944e+07	1.56678e+07	2.6165e+07	1.79546e+07	2.39189e+07	2.60116e+07	3.48208e+07	2.284e+07	2.06574e+07	3.01216e+07	2.1855e+07	2.4305e+07	1.77046e+07	2.27394e+07	2.73525e+07	2.09361e+07
Riboflavin	323.947	pos	C00255	377.142	Pteridines_and_derivatives	548865	4.05927e+07	764082	1.28599e+06	72074.5	98232.6	129836	4.07927e+06	3.46299e+06	770342	1.07644e+08	3.46717e+06	229313	759125	2.34753e+06	2.24761e+07	292155	52988.1	60227.6	111702	212595	1.13982e+07	3.68591e+08	1.69472e+08	70520	4.23661e+07	1.41998e+08	863247	299579	953022	129196	148561	495125	59748.9	1.25835e+08	613106	1.47998e+08	2.56096e+06	1.38133e+08	1.61212e+06	4.4033e+07	3.71932e+08	132791	287823
Rimantadine	32.8526	pos	C07236	163.148	Organonitrogen_compounds	3.29753e+07	2.30072e+07	2.61738e+07	3.04649e+07	3.12589e+07	1.89495e+07	2.60894e+07	1.74168e+07	1.83429e+07	2.05436e+07	2.93857e+07	2.46511e+07	2.54986e+07	2.22618e+07	1.54335e+07	1.77189e+07	1.90876e+07	1.90686e+07	2.37555e+07	1.61818e+07	1.47041e+07	2.23751e+07	1.6601e+07	2.13498e+07	2.87689e+07	1.82565e+07	1.04887e+07	1.86991e+07	1.98561e+07	1.27978e+07	2.21984e+07	1.75046e+07	1.43532e+07	2.50007e+07	2.17985e+07	2.6935e+07	2.54943e+07	2.28577e+07	2.2444e+07	2.12057e+07	1.20202e+07	1.40223e+07	2.47005e+07	1.78981e+07
Ritalinic acid	283.491	pos	C18489	220.133		1.16272e+06	1.25048e+06	1.12259e+06	1.0879e+06	299116	729395	712613	1.44437e+06	228945	1.19038e+06	1.80513e+06	456201	886874	2.42243e+06	763659	5.22303e+08	513827	261249	1.03081e+06	86331.5	1.09391e+06	806724	1.81234e+06	3.51133e+08	988789	2.75781e+08	555733	646562	436673	1.57546e+06	1.55945e+08	749772	997086	1.77794e+06	1.61384e+06	787293	1.18329e+06	1.29258e+06	652129	6.52716e+08	572893	1.0511e+06	896646	373827
S-(5'-Adenosyl)-L-homocysteine	364.838	pos	C00021	385.129	5_deoxyribonucleosides	263154	2.83511e+06	2.19194e+06	2.99144e+06	502929	1.24147e+07	818313	3.5733e+06	2.11209e+06	1.53244e+06	2.60271e+06	1.42835e+07	5.00659e+06	1.33015e+06	2.38872e+06	9.49756e+06	7.66359e+06	1.50851e+06	1.0084e+06	1.3473e+06	812228	822612	4.79941e+06	3.84896e+06	1.08001e+06	2.82212e+06	5.97398e+06	1.3792e+06	837826	7.14114e+06	1.40959e+06	2.62773e+06	966278	1.01847e+06	2.0482e+06	1.42598e+06	2.93633e+06	1.15522e+06	1.3538e+07	1.43332e+06	833190	1.67801e+06	926216	1.15828e+06
S-Adenosylmethionine	467.519	pos	C00019	399.145	5'_deoxyribonucleosides	190253	1.78132e+06	2.84105e+07	971337	9.15766e+06	7.62811e+06	1.65889e+06	3.13555e+06	5.88098e+06	962662	3.96638e+06	4.03526e+08	2.83661e+07	2.05006e+06	1.80121e+06	7.33776e+07	7.01443e+07	1.85893e+06	1.07541e+06	936976	470935	1.11489e+06	1.4193e+06	1.07573e+06	550379	5.03589e+06	2.76816e+07	947215	347677	8.40576e+06	1.2723e+06	2.33538e+06	1.3144e+06	1.71116e+06	1.10802e+06	1.25904e+06	1.56626e+06	557050	1.91489e+08	1.11579e+06	3.52362e+06	946397	1.36896e+06	3.44353e+06
Sambutoxin	34.9513	pos		230.085	Prenol_lipids	5.04329e+07	2.93624e+07	4.15124e+08	1.38762e+08	5.08189e+06	8.09476e+06	1.30662e+08	2.81289e+08	2.12334e+08	7.64822e+07	2.78699e+07	2.70919e+07	1.0157e+08	9.33157e+07	3.13607e+07	8.93981e+07	2.42871e+06	5.63449e+06	1.87046e+08	1.36325e+08	3.62183e+06	6.57741e+07	6.52261e+06	1.88625e+07	5.73208e+06	129485	4.52933e+06	3.94074e+08	3.19296e+07	1.57011e+07	4.9721e+06	9.09505e+07	4.14886e+06	4.01372e+06	2.65037e+06	4.48358e+06	439335	3.66241e+06	7.9206e+07	285390	1.17421e+07	1.44754e+07	3.03223e+07	8.56912e+07
Samidin	337.659	pos	C09310	409.132	Coumarins_and_derivatives	1.20982e+06	64358.9	277798	4.33376e+06	2.52164e+07	42710.7	48212.9	8.6393e+07	1.12704e+07	179661	2.63706e+07	4.43893e+07	42324.5	8.63966e+07	3.16171e+07	4.08103e+07	4.85889e+07	447440	3.37005e+07	1.70535e+08	1.37939e+08	8.875e+07	1.15585e+08	586790	5.15294e+06	8.13572e+07	1.11151e+07	3.55941e+07	7.23692e+06	1.50103e+07	104289	40049.5	3.49594e+07	28636.3	3.07855e+07	1.5614e+07	1.47773e+07	53996.8	3.05863e+06	2.7768e+07	7.15752e+07	1.14133e+08	5.62525e+06	1.31624e+07
Saucernetin	664.245	pos	C10879	355.187	Furanoid_lignans	2.43896e+07	7.24023e+06	4.35122e+06	3.40229e+06	4.19365e+06	3.4241e+06	2.79152e+06	3.84424e+06	4.2465e+06	3.07162e+06	3.9926e+06	4.02552e+06	3.93385e+06	4.23169e+06	4.84801e+06	3.171e+06	3.84326e+06	8.18062e+06	5.03158e+06	3.79823e+06	4.37751e+06	4.27301e+06	3.98923e+06	3.80297e+06	4.13393e+06	6.22296e+06	3.13051e+06	4.26303e+06	4.13924e+06	5.26434e+06	4.0348e+06	4.06058e+06	3.88828e+06	4.10434e+06	3.15794e+06	1.30648e+07	4.21169e+06	3.57972e+06	3.83631e+06	3.92972e+06	3.62398e+06	4.11075e+06	3.92063e+06	3.85589e+06
Schweinfurthin e	29.5634	pos		495.266	Benzopyrans	8.41343e+06	6.43649e+06	7.28965e+06	7.73233e+06	6.64332e+06	5.65063e+06	6.07056e+06	7.89318e+06	6.03712e+06	6.31363e+06	7.08163e+06	8.51529e+06	8.68842e+06	9.114e+06	7.36466e+06	5.87603e+06	6.36661e+06	8.84686e+06	5.98841e+06	5.92619e+06	1.0026e+07	7.22014e+06	5.98783e+06	7.40134e+06	9.43763e+06	6.33744e+06	7.26994e+06	6.38765e+06	5.9283e+06	6.92648e+06	6.31276e+06	5.57749e+06	5.94504e+06	5.29876e+06	5.49426e+06	5.56644e+06	6.39627e+06	5.61505e+06	6.47776e+06	4.88972e+06	6.01522e+06	4.76124e+06	5.93511e+06	6.66336e+06
Securinine	327.737	pos	C10614	240.096	Indolizidines	892786	2.97873e+06	778284	1.72013e+06	438833	286297	1.15885e+06	354735	272400	1.34888e+06	994749	2.59648e+06	685427	969394	1.32161e+06	492059	1.94142e+06	483222	178009	549919	308741	298188	1.64866e+06	4.90631e+06	2.37302e+06	4.47677e+06	271660	605447	196006	437813	312720	2.51336e+06	2.28826e+06	480131	3.62163e+06	297676	266436	1.23781e+06	395262	531717	2.9481e+06	4.90985e+06	554321	52571.6
Securiterpenoside	110.703	pos		296.128	Saccharolipids	99253.7	2.55001e+06	6.78041e+07	6.78265e+07	2.70733e+08	325297	177179	155486	3.88165e+07	165384	171460	358838	5.43095e+07	3.28307e+06	623883	3.81413e+06	3.02771e+06	197141	3.28307e+06	4.52872e+07	5.42754e+07	3.28307e+06	2.93524e+06	2.93524e+06	4.5264e+07	2.93524e+06	1.09919e+06	356207	149091	1.12429e+06	5.42779e+07	6.78436e+07	3.23889e+06	6.78065e+07	161494	167407	187638	4.52574e+07	194780	1.33581e+06	4.72458e+06	2.93524e+06	217180	154817
Selfotel	386.717	pos	C13735	178.059	Carboxylic_acids_and_derivatives	5.71507e+06	1.17306e+07	6.4587e+06	3.90753e+06	8.58911e+06	1.04483e+07	1.22876e+07	2.50989e+07	7.30934e+06	1.87345e+07	1.37876e+07	1.53143e+07	1.47076e+07	7.11152e+06	8.09922e+06	4.57357e+06	5.09841e+06	3.63273e+06	4.88737e+06	1.59346e+07	4.5134e+06	4.59809e+06	7.4904e+06	5.47687e+06	7.19839e+06	1.39511e+07	1.00657e+07	4.40468e+06	7.06473e+06	1.06438e+07	4.29483e+06	1.35787e+07	4.4354e+06	5.34224e+06	4.49518e+06	1.9024e+07	9.67861e+06	9.72725e+06	3.66901e+06	4.21168e+06	6.57634e+06	2.49162e+07	4.4627e+06	4.20837e+06
Senkirkin	153.685	pos	C10396	168.102	Macrolides_and_analogues	9.62205e+06	6.49485e+06	4.0841e+06	1.97964e+06	1.5756e+06	1.24224e+06	1.89215e+06	1.06456e+06	161133	1.73357e+06	893165	1.58757e+06	4.19578e+06	1.79352e+06	2.78112e+06	751057	5.87791e+06	3.97134e+06	553558	9.3035e+06	1.40451e+06	1.41381e+06	1.12427e+06	2.80299e+06	218817	3.88431e+06	2.39394e+06	3.68564e+06	1.29478e+06	804007	4.00157e+06	5.53571e+06	1.5578e+06	1.89984e+06	1.7933e+06	4.22138e+06	1.04975e+08	777766	2.51056e+06	319187	7.46818e+06	9.30754e+06	835664	1.57469e+06
Ser-Tyr	257.422	pos		223.108	Carboxylic_acids_and_derivatives	2.52399e+06	8.8064e+06	6.16668e+06	3.57812e+06	3.68482e+06	4.06651e+06	3.83247e+06	1.50458e+06	3.40601e+06	3.2537e+06	3.20503e+06	1.76702e+06	4.85019e+06	4.66453e+06	949000	3.22989e+06	2.0436e+06	647042	2.37316e+06	6.24716e+06	2.25391e+06	5.33851e+06	7.50673e+06	7.58661e+06	3.15712e+06	4.39783e+06	3.06221e+06	2.41096e+06	1.56351e+06	4.15011e+06	9.95194e+06	2.05088e+06	1.09559e+06	3.91514e+06	2.40723e+06	623315	7.65946e+06	2.28873e+06	1.36991e+06	1.71422e+06	4.79813e+06	851117	1.12278e+06	625884
Sofalcone	248.141	pos		451.215	Linear_1_3_diarylpropanoids	882074	6.65852e+07	2.06135e+06	855163	794254	678271	766280	1.09663e+07	4.3176e+06	912266	5.29229e+07	3.24736e+06	1.53555e+06	3.70642e+06	2.99663e+06	6.34493e+08	1.14486e+06	107386	477453	506734	835616	6.47994e+06	9.7329e+08	6.6817e+08	475442	831723	1.10003e+08	1.64879e+06	340369	8.91342e+07	479989	371074	827798	246469	3.01439e+08	1.70531e+06	9.55033e+07	520495	1.75731e+08	541391	2.72578e+08	1.25946e+09	686218	538851
Spiroxamine	529.401	pos	C11124	144.138	Organooxygen_compounds	787824	1.16343e+06	1.40369e+06	794881	182709	823010	2.40335e+06	4.64716e+06	1.61071e+06	391969	4.67608e+06	3.20675e+06	1.05575e+06	1.6153e+06	805589	2.47509e+06	2.15027e+06	744573	810573	709385	1.77488e+06	558631	2.83939e+06	4.75695e+06	635964	1.18163e+06	7.93612e+06	1.5175e+06	2.38238e+06	1.05946e+06	1.18672e+06	3.90637e+06	1.36726e+06	5.8273e+06	1.57376e+06	1.18301e+06	2.00825e+06	2.57687e+06	1.72551e+06	530598	3.08931e+06	1.74483e+06	918607	2.28213e+06
Stachydrine	260.106	pos	C10172	144.102	Carboxylic_acids_and_derivatives	6.05385e+07	5.01108e+06	1.17526e+08	2.04829e+08	1.26277e+07	4.95396e+06	1.00415e+08	4.25255e+07	1.66642e+08	1.4294e+08	1.14331e+09	1.31479e+08	2.13677e+07	3.54131e+06	1.19683e+09	5.29266e+08	1.46827e+08	3.25131e+07	1.73811e+08	2.41899e+08	6.66027e+08	5.97226e+08	5.9442e+08	4.77836e+07	1.27363e+08	4.66258e+08	7.51759e+07	2.96629e+07	1.07062e+07	1.53126e+08	3.68724e+06	5.0006e+08	5.23822e+08	3.5503e+07	1.76162e+09	7.05208e+07	3.60899e+08	8.13229e+08	4.01739e+07	4.58851e+08	1.14138e+09	5.97375e+07	7.36587e+07	2.63988e+08
Stercobilin	256.68	pos	C05793	595.349	Tetrapyrroles_and_derivatives	1.34091e+08	4.6921e+07	3.53679e+06	1.59458e+07	3.60852e+07	3.43913e+07	3.80804e+07	236086	4.27517e+07	1.32212e+07	4.69122e+07	1.83385e+07	3.23231e+07	1.71254e+07	1.66519e+07	1.84925e+07	1.81363e+07	6.49511e+06	1.32212e+07	804272	2.75315e+06	1.32212e+07	2.08593e+07	1.83385e+07	3.62063e+07	7.2964e+06	1.48419e+07	72803.1	4.69122e+07	82569	5.18396e+07	6.21681e+06	1.88378e+07	5.86794e+07	1.83385e+07	3.75443e+07	2.64489e+06	467562	5.41282e+06	3.62626e+07	1.23159e+07	3.34632e+07	3.47981e+06	2.61096e+07
Strevertene A	226.942	pos		563.336	Macrolides_and_analogues	960058	3.18665e+06	228227	550092	272062	97400.9	239635	61984.7	186639	429621	259506	6.53373e+06	340392	534488	774088	517373	454648	206642	168830	469649	950691	118089	1.83686e+06	1.62377e+06	31133.4	2.08959e+06	675812	100063	283518	4.17746e+06	173763	243653	1.34415e+06	32971.1	111716	184241	453001	214098	988931	118027	5.31936e+06	605409	292263	456212
Succinic acid N,N-dimethylhydrazide	66.253	pos	C10996	143.081	Fatty_Acyls	2.8519e+08	1.08179e+07	1.64441e+07	3.20958e+09	5.74791e+07	1.2177e+08	3.95914e+08	5.13317e+09	2.88908e+07	1.11209e+07	7.54051e+08	1.3088e+07	1.00586e+07	1.31236e+07	2.55752e+08	1.04471e+09	1.72482e+07	2.3123e+08	1.41541e+07	4.62803e+08	1.22923e+08	9.70228e+06	4.61228e+07	2.07727e+09	4.25232e+08	8.7697e+06	7.8431e+08	1.42727e+09	7.49676e+08	1.70889e+07	6.86425e+08	1.20436e+07	3.60994e+07	3.793e+08	2.4689e+09	2.20384e+07	6.85851e+08	7.13989e+08	2.09912e+09	1.13034e+07	5.44211e+08	1.80518e+09	6.12876e+08	1.74513e+08
Sulfallate	9.52939	pos	C19096	116.053	Dithiocarbamic_acids_and_derivatives	1.98671e+06	1.78443e+06	2.10728e+06	1.20069e+06	1.67477e+06	1.93386e+06	1.96078e+06	1.97507e+06	1.38805e+06	2.16531e+06	1.88487e+06	2.22727e+06	2.2228e+06	2.02154e+06	1.30104e+06	1.96548e+06	2.70797e+06	2.53032e+06	3.75203e+06	1.80336e+06	898075	1.85449e+06	1.85067e+06	2.32366e+06	1.80145e+06	2.70824e+06	2.83751e+06	2.19295e+06	2.34771e+06	2.35725e+06	1.92626e+06	1.94317e+06	1.74124e+06	1.93598e+06	2.29484e+06	2.84455e+06	2.01671e+06	1.83196e+06	2.40794e+06	1.35838e+06	2.80077e+06	2.02669e+06	2.04472e+06	3.41765e+06
Sulfamethazine	210.125	pos	C19530	279.089	Benzene_and_substituted_derivatives	7.31467e+06	6.57635e+06	5.11723e+06	6.76544e+06	6.29169e+06	6.3953e+06	6.67022e+06	6.55025e+06	6.55862e+06	6.9876e+06	6.94812e+06	6.19978e+06	6.07827e+06	849595	6.883e+06	6.55281e+06	6.21408e+06	5.57899e+06	5.61669e+06	1.29731e+09	6.61166e+06	7.01292e+06	6.47255e+06	6.22538e+06	6.17464e+06	6.20469e+06	6.60801e+06	6.80111e+06	6.69631e+06	4.89264e+06	6.86233e+06	6.59641e+06	6.56479e+06	6.55238e+06	5.87503e+06	6.73503e+06	5.77172e+06	6.72999e+06	5.69191e+06	6.76957e+06	4.93191e+06	6.70795e+06	6.33027e+06	5.69872e+06
Sulfisoxazole	34.882	pos	C07318	290.059	Benzene_and_substituted_derivatives	1.52568e+06	2.29979e+08	6.28629e+07	3.0078e+06	640296	260066	2.54788e+07	3.26281e+07	6.29066e+07	9.65591e+07	3.38233e+08	1.31607e+06	2.83664e+07	1.22803e+06	1.2541e+08	7.30926e+08	1.04791e+06	2.19231e+07	102683	2.30911e+07	2.14773e+06	6.33565e+06	9.72221e+08	3.37848e+08	875335	7.72658e+07	1.22644e+08	837394	107550	4.24197e+08	3.61032e+06	2.19992e+06	385425	1.12412e+06	1.67958e+07	1.77558e+06	1.05638e+07	285545	1.6726e+08	2.63888e+07	7.18456e+08	4.92864e+08	4.91101e+07	1.62691e+06
Swainsonine	321.749	pos	C10173	174.112	Indolizidines	4.28234e+06	929138	1.50854e+07	4.62443e+06	4.87673e+06	2.34086e+06	2.1201e+06	1.12338e+07	2.08496e+06	3.49065e+06	9.40918e+06	2.64125e+06	8.08003e+06	2.43811e+06	5.39747e+06	3.37087e+06	3.4589e+06	2.4375e+06	4.42799e+06	2.62049e+06	3.23999e+06	2.1908e+06	8.52549e+06	9.65185e+06	1.70049e+06	1.68479e+06	3.85531e+06	3.36741e+06	2.798e+06	4.69203e+06	2.64929e+06	4.07186e+06	4.31517e+06	2.35305e+06	4.74219e+06	2.83014e+06	1.35596e+07	1.72368e+06	6.28814e+06	2.73827e+07	7.26654e+06	9.5998e+06	4.32938e+06	517666
Syringic acid	87.4022	pos	C10833	181.053	Benzene_and_substituted_derivatives	2.1626e+07	3.25011e+06	6.44904e+06	8.71382e+06	1.02762e+06	2.87802e+07	1.88484e+06	1.4696e+07	1.83719e+06	2.69721e+06	1.88639e+07	1.44147e+07	1.05374e+07	6.82114e+06	1.07657e+07	4.03998e+06	1.13924e+07	4.41661e+06	3.52206e+06	9.17579e+06	4.5033e+06	5.07331e+06	1.20826e+06	1.13436e+07	1.8418e+06	4.628e+06	4.31901e+07	4.3234e+06	2.93737e+06	2.41422e+07	4.76052e+06	785485	4.58987e+06	2.01382e+06	1.31821e+07	1.1541e+07	6.73887e+06	3.34934e+06	1.64155e+07	6.07561e+06	1.62555e+07	8.7079e+06	2.56571e+07	4.9088e+06
Tabersonine	78.1148	pos	C09244	305.157	Plumeran_type_alkaloids	3.31454e+06	5.79312e+07	7.51925e+06	4.40493e+06	1.62392e+06	1.74144e+06	1.63086e+07	2.1223e+07	1.09925e+07	1.11211e+07	1.02893e+08	5.585e+06	1.56949e+06	1.03906e+07	2.71546e+06	1.66666e+09	1.25074e+06	250801	1.37957e+06	7.4522e+06	5.72893e+06	6.13066e+06	1.57673e+09	7.10366e+08	1.03677e+06	2.76672e+06	1.67046e+07	2.36078e+06	1.61377e+06	1.10921e+09	1.33493e+06	1.1733e+06	1.22429e+06	673970	1.27114e+08	1.89867e+07	1.84442e+07	1.44861e+06	6.81922e+06	1.16161e+06	7.93465e+08	1.55186e+09	1.65711e+06	812615
Tamoxifen	232.837	pos	C07108	372.238	Stilbenes	626083	1.80349e+06	226338	383117	456187	217245	370564	500276	315046	244072	301099	1.85991e+06	553801	1.01513e+06	804492	6.35722e+06	679467	471757	330085	1.15655e+06	193757	227844	984089	1.23376e+06	173830	3.18688e+06	9.28808e+06	275300	97150.5	482077	229847	122040	749326	178988	423744	761287	2.34428e+06	297466	2.7418e+06	257756	1.34872e+07	5.8394e+06	344596	165229
Taurocholic acid	176.649	pos	C05122	462.267	Steroids_and_steroid_derivatives	1.36946e+06	2.37993e+06	5.51191e+06	64229.4	99801.8	1.38998e+06	178486	1.08402e+06	2.02668e+06	249327	5.91981e+06	7.78647e+06	3.12986e+06	1.03276e+07	215752	211108	1.77823e+07	953906	1.05141e+07	2.6613e+08	2.90166e+07	411967	9.47528e+06	1.84132e+06	1.81133e+07	443133	1.38996e+07	3.67705e+06	276363	2.18343e+08	1.83547e+06	1.10149e+07	2.21646e+07	1.43126e+06	1.04885e+07	1.09541e+06	2.42207e+06	346144	1.45043e+08	1.74234e+06	1.12717e+06	3.89566e+06	2.19215e+07	1.53221e+06
Tauroursodeoxycholic acid	165.476	pos	C16868	464.283	Steroids_and_steroid_derivatives	8.67341e+06	8.18163e+06	171363	2.27891e+06	1.74661e+06	3.26876e+06	1.7144e+06	626294	277105	1.48003e+07	1.75492e+07	7.68393e+07	7.42394e+06	733047	6.04208e+06	1.71126e+06	2.89932e+07	4.64814e+06	1.48003e+07	1.42539e+08	6.59267e+07	402031	8.63145e+06	1.23899e+06	96097	1.68247e+07	1.26679e+07	1.69188e+07	727211	1.71312e+08	9.17915e+06	1.07744e+07	4.22407e+07	350014	142887	4.20975e+06	1.36447e+06	435678	1.13432e+08	2.32211e+06	7.1863e+06	2.1758e+07	2.24063e+07	3.95437e+07
Tazobactam	82.8903	pos	C07771	301.06	Carboxylic_acids_and_derivatives	2.2404e+06	272276	1.97795e+06	5.6971e+08	2.42728e+06	2.09276e+06	1.60751e+07	1.39683e+09	563975	2.54617e+06	6.28315e+06	1.0409e+06	7.5428e+06	3.29578e+06	955628	4.74988e+08	4.97599e+06	932917	526896	1.51878e+08	5.76056e+06	4.21862e+06	631137	4.14893e+09	399523	1.77673e+06	5.87344e+06	3.25908e+08	3.86296e+08	1.08988e+06	1.52584e+07	134444	2.47543e+06	3.04233e+07	3.41302e+06	4.36023e+06	175693	1.02788e+08	3.29804e+06	953023	7.12398e+07	2.61275e+08	736195	6.26954e+06
Tebuconazol	270.136	pos	C18489	308.152		33546.9	8.73971e+06	705605	1.8414e+06	233326	27342.2	336257	1.4985e+06	299182	1.39885e+07	233326	1.01817e+07	2.22537e+06	87972.3	461467	203617	1.01905e+07	438405	1.39885e+07	5.76048e+08	1.15834e+08	1.39885e+07	7.72661e+06	436320	29960.3	161918	37104.2	756122	516799	5.11981e+06	35602.9	442093	1.66939e+07	193781	34935.8	413417	186774	233326	594364	4.18781e+06	3.24904e+06	544394	170439	299182
Telmisartan	109.868	pos	C07710	497.236	Benzene_and_substituted_derivatives	2.05151e+07	5.60059e+07	359761	1.0162e+07	1.0173e+07	1.0173e+07	7.00875e+06	793874	680318	157568	1.15339e+07	6.44236e+07	6.90189e+06	6.1339e+06	319014	6.10111e+08	5.40258e+07	1.72971e+07	4.90863e+07	1.0173e+07	1.0173e+07	1.29936e+06	5.19866e+08	2.24006e+08	1.82055e+07	1.12416e+08	2.68618e+07	1.82055e+07	7.00875e+06	6.60606e+08	1.0173e+07	1.0162e+07	5.60471e+07	501999	8.00599e+07	7.00875e+06	2.00004e+07	7.00875e+06	3.42706e+07	1.95898e+07	3.38139e+08	8.17267e+08	1.38526e+07	7.00875e+06
Terfenadine	251.473	pos	C07463	454.316	Benzene_and_substituted_derivatives	5.69793e+06	1.91086e+07	3.11128e+06	7.09787e+06	3.77561e+06	2.74812e+06	1.07806e+06	9.26761e+06	9.94806e+06	3.13421e+07	9.08181e+06	3.37295e+07	7.07276e+06	1.15652e+07	3.12038e+07	8.94168e+06	6.39612e+06	1.0606e+07	1.9222e+06	2.25298e+07	1.25777e+07	7.27107e+06	1.077e+07	4.46102e+06	2.70797e+06	6.13524e+07	4.06666e+07	4.65039e+06	3.67132e+06	1.47303e+07	1.40279e+06	1.32041e+06	4.43447e+06	805341	779611	5.5591e+06	1.44527e+07	6.89099e+06	1.68851e+07	1.24862e+06	1.37516e+07	1.73211e+07	7.92941e+06	1.00387e+07
Tetrabutylammonium cation	56.9371	pos		242.284	Organonitrogen_compounds	1.63919e+07	1.74887e+07	1.52427e+07	1.43625e+07	1.66249e+07	1.61738e+07	1.62778e+07	2.57667e+07	1.47711e+07	1.50639e+07	1.71382e+07	1.5892e+07	1.64573e+07	1.65732e+07	1.61134e+07	1.6859e+07	2.38639e+07	1.93176e+07	2.55099e+07	2.49718e+07	1.60897e+07	1.37938e+07	1.66241e+07	1.54502e+07	1.48666e+07	1.31774e+07	1.64583e+07	1.5772e+07	1.60682e+07	1.45322e+07	1.60292e+07	1.30216e+07	1.58701e+07	1.53855e+07	1.77029e+07	1.47528e+07	1.49531e+07	1.60084e+07	1.6207e+07	1.69984e+07	3.55382e+06	1.6491e+07	1.50448e+07	1.37339e+07
Tetraethylammonium cation	149.783	pos	C07512	130.159	Organonitrogen_compounds	5.83495e+07	4.20118e+07	5.63867e+07	5.33838e+07	7.08475e+07	5.10744e+07	4.44451e+07	4.82862e+07	5.10745e+07	4.77847e+07	4.49822e+07	4.27207e+07	6.03818e+07	4.76948e+07	5.04391e+07	4.8274e+07	4.03647e+07	5.24508e+07	4.79227e+07	4.67366e+07	4.63444e+07	3.87531e+07	4.36225e+07	3.86782e+07	4.38858e+07	4.44177e+07	4.727e+07	4.18134e+07	5.43104e+07	3.95303e+07	4.68709e+07	4.48898e+07	3.6134e+07	4.07876e+07	4.80868e+07	3.60466e+07	5.37508e+07	9.59977e+07	3.60604e+07	4.52799e+07	4.20986e+07	4.39626e+07	3.47549e+07	3.5353e+07
Tetraethylene glycol	78.044	pos		195.123	Organooxygen_compounds	4.09628e+06	6.33097e+06	4.45163e+06	4.20178e+06	4.33175e+06	3.64177e+06	3.98587e+06	5.05798e+06	4.23492e+06	3.98616e+06	7.41611e+06	4.25799e+06	3.93878e+06	4.03156e+06	1.50315e+07	6.3659e+07	3.76026e+06	3.87951e+06	3.01487e+06	3.86861e+06	3.71301e+06	4.31269e+06	6.81518e+07	4.17728e+07	4.27973e+06	3.8647e+06	4.86274e+06	4.51626e+06	3.51062e+06	5.56771e+06	4.24288e+06	3.69288e+06	4.17434e+06	4.3324e+06	7.80566e+06	5.2537e+06	3.45619e+06	3.4661e+06	4.45131e+06	3.82141e+06	5.48642e+07	5.3562e+08	4.35516e+06	3.55335e+06
Tetraheptylammonium cation	127.214	pos		312.362	Organonitrogen_compounds	5.14389e+06	2.44488e+06	5.10903e+06	6.63121e+06	5.24823e+06	4.21911e+06	5.29482e+06	3.31593e+06	5.40047e+06	3.75256e+06	3.71081e+06	2.63419e+06	3.85871e+06	5.24921e+06	4.2966e+06	4.95449e+06	2.11976e+06	3.44788e+06	3.08708e+06	2.84523e+06	2.49938e+06	2.48309e+06	3.41135e+06	3.53401e+06	4.27988e+06	4.27493e+06	4.01001e+06	3.14953e+06	4.98019e+06	1.50655e+06	3.75862e+06	2.56569e+06	2.34356e+06	4.14125e+06	3.88694e+06	4.15048e+06	4.26989e+06	2.72163e+06	1.58383e+06	2.89189e+06	5.72465e+06	4.18297e+06	2.7069e+06	2.57495e+06
Tetrahydrocortisol 21-acetate	267.26	pos		426.285	Steroids_and_steroid_derivatives	301215	1.92607e+06	225081	778969	185789	190296	238346	312615	1.99865e+06	2.61808e+06	260565	2.92444e+06	977570	779957	5.12953e+06	3.71392e+06	977365	1.51768e+06	44970.2	4.33201e+06	777989	1.47586e+06	2.39852e+06	294331	228259	9.692e+06	4.94955e+06	477125	356468	2.51852e+06	73615.2	63633	334665	639821	107014	385096	1.67733e+06	2.18852e+06	875237	118139	1.18936e+06	3.27819e+06	1.37899e+06	1.04485e+06
Tetramethyl 7,9-dimethyl-9aH-quinolizine-1,2,3,4-tetracarboxylate	166.827	pos		360.101	Carboxylic_acids_and_derivatives	2.68456e+07	5.49051e+07	4.10679e+07	7.30494e+07	273781	2.3758e+07	1.27218e+07	1.78176e+08	6.02318e+07	1.60804e+07	1.7581e+07	1.00332e+08	6.08105e+07	1.37356e+08	2.63316e+07	9.38513e+07	4.78264e+07	1.1017e+06	2.0658e+07	6.42483e+07	2.19394e+07	3.26124e+07	6.13037e+06	3.17239e+06	2.1093e+07	4.49168e+08	1.28402e+08	5.94883e+07	1.54689e+06	880856	1.6265e+08	7.89902e+06	5.60446e+07	3.83964e+07	8.12129e+07	2.39897e+07	859806	1.38649e+07	2.26759e+08	3.75429e+07	3.09646e+08	2.21929e+08	3.00308e+07	1.10106e+07
Tetramethylammonium cation	246.168	pos	C20292	74.0964	Organonitrogen_compounds	8.75046e+07	4.20874e+07	5.45243e+07	7.42143e+07	7.2402e+07	5.81609e+07	8.10239e+07	3.82916e+07	5.2767e+07	7.46537e+07	4.71985e+07	6.7397e+07	5.09597e+07	6.67736e+07	9.43332e+07	3.09581e+07	5.00702e+07	5.77766e+07	5.90413e+07	5.7695e+07	7.05255e+07	4.59188e+07	1.76399e+07	2.34082e+07	4.19151e+07	6.48355e+07	3.20498e+07	4.35043e+07	8.02919e+07	4.86179e+07	6.59795e+07	4.31776e+07	6.03416e+07	4.37847e+07	7.5574e+07	4.95475e+07	7.82753e+07	4.49589e+07	4.86047e+07	7.57411e+07	5.00979e+07	5.07376e+07	6.50537e+07	5.02697e+07
Tetrapentylammonium cation	106.113	pos	C13815	298.347	Organonitrogen_compounds	2.89107e+06	2.26075e+06	2.18846e+06	3.23446e+06	2.94381e+06	2.95107e+06	3.07118e+06	2.36389e+06	2.87399e+06	2.19441e+06	2.31426e+06	1.26977e+06	1.78944e+06	1.93902e+06	4.0411e+06	1.7137e+06	2.4729e+06	1.61131e+06	2.4539e+06	1.46784e+06	2.28578e+06	2.41232e+06	512278	381152	1.18033e+06	1.47636e+06	3.2656e+06	2.42466e+06	2.6533e+06	2.37309e+06	1.51253e+06	2.08732e+06	2.05588e+06	2.86603e+06	3.38174e+06	3.33211e+06	2.30188e+06	1.96158e+06	1.66883e+06	1.99069e+06	1.57582e+06	636307	2.51021e+06	2.33723e+06
Thr-Lys-Lys	32.8946	pos		376.259	Carboxylic_acids_and_derivatives	3.95396e+08	4.29951e+08	4.37015e+08	4.6798e+08	3.56905e+08	6.76288e+08	4.88672e+08	4.09262e+08	4.74924e+08	4.10899e+08	5.13399e+08	4.29269e+08	4.53887e+08	5.17204e+08	5.38855e+08	4.13402e+08	4.16216e+08	4.03622e+08	4.30346e+08	4.29764e+08	4.28746e+08	4.45721e+08	5.44124e+08	5.29556e+08	4.14123e+08	4.571e+08	3.90924e+08	4.80277e+08	4.55236e+08	4.12027e+08	4.55573e+08	3.98266e+08	3.78889e+08	4.16094e+08	5.03096e+08	5.08452e+08	4.94512e+08	4.17728e+08	4.44034e+08	4.75401e+08	3.99845e+08	5.32265e+08	5.11841e+08	3.34923e+08
[truncated: 606 more rows]
[truncated: 9 more columns]
