# Supplementary material for: Gut microbiota and serum metabolic profiles in patients with sepsis-induced cardiomyopathy and their association with the disease
Source: Front Cell Infect Microbiol. 2026 Jul 10;16:1811654. doi: 10.3389/fcimb.2026.1811654 (PMC13395620; doi:10.3389/fcimb.2026.1811654)
Supplement: Supplementary file 3 [file Table3.xlsx]

## Sheet: 附表3
Supplementary Table 3. Differential Serum Metabolites in Patients with Sepsis-Induced Cardiomyopathy.
Metabolite	logFC	p_value	VIP	change
(3-Oxo-2-piperazinyl)acetic acid	0.744591	0.0406448	1.90221	UP
(4-Benzylpiperidino)(2-fluorophenyl)methanone	1.59824	0.0307451	1.78534	UP
1-(3-Pyridyl)-1-butanone-4-carboxylic acid	1.55507	0.043611	1.51622	UP
1-(4-Bromo-2-fluorophenyl)propan-1-one	1.11911	0.0037749	2.4705	UP
15-Deoxy-.DELTA.12,14-prostaglandin J2	-0.983376	0.0418975	1.7434	DOWN
15-Ketofluprostenol isopropyl ester	-1.5117	0.0343927	2.03794	DOWN
2,4-Dichloro-5-ethyl-3-methylphenol	1.5995	0.00836141	2.11455	UP
2,6-Diaminopimelic acid	0.982349	0.0387138	1.46033	UP
2-Arachidonoylglycerol	0.520102	0.0202919	2.26799	UP
2-Naphthol	0.833583	0.0113173	1.95949	UP
3,4-Dihydroxymandelic acid	1.24306	0.0180645	1.9434	UP
3,5-Di-tert-butylbenzaldehyde	-0.110077	0.0124823	2.04045	DOWN
3-Methoxy-4-hydroxyphenylglycol sulfate	1.2444	0.0109958	1.93483	UP
4-(4-Hydroxy-2-quinazolinyl)benzenesulfonamide	1.35461	0.0447132	1.55515	UP
4-(Hydroxymethyl)benzenesulfonic acid	1.2896	0.00805345	2.18318	UP
4-Hydroxytolbutamide	0.744276	0.00468491	2.15888	UP
7.alpha.,17.alpha.-Dimethyl-5.beta.-androstane-3.alpha.,17.beta.-diol glucuronide	-0.276668	0.0450618	1.43628	DOWN
Acetaminophen	1.00442	0.029228	1.82982	UP
D-(+)-Ribonic acid .gamma.-lactone	-0.165721	0.0455661	1.88028	DOWN
D-Sorbitol	-0.939776	0.0325381	1.82251	DOWN
D-myo-Inositol, 1-[2-hydroxy-3-[(1-oxo-9,12-octadecadienyl)oxy]propyl hydrogen phosphate], [S-(Z,Z)]-	0.628832	0.0262988	2.61846	UP
DL-Pyroglutamic acid	-0.201338	0.0490106	1.11953	DOWN
DL-tyrosine	0.618658	0.0441974	1.72935	UP
Eplerenone hydroxy acid	1.61314	0.0341145	1.73013	UP
Estrone glucuronide	1.72735	0.0262916	1.80824	UP
Ethosuximide	-1.1973	0.00452402	3.2073	DOWN
Hippuric acid	1.54676	0.0187043	1.76859	UP
Hydrocinnamic acid	1.62918	0.00730667	2.531	UP
Indoxyl sulfate	0.869879	0.00803203	2.29811	UP
Iobitridol	2.02903	0.0226706	1.95031	UP
Midazolam	0.683416	0.0458188	1.99128	UP
Mono-2-ethylhexyl phthalate	2.37885	0.0149685	2.09855	UP
Monomethyl phthalate	1.29515	0.0111766	2.31517	UP
N-(4-Methylphenyl)-3-oxo-3-phenylpropanamide	1.28266	0.0232174	1.87628	UP
N-Acetyl-L-tyrosine	0.380847	0.0429752	1.99214	UP
N-Butyryl-L-homoserine lactone	-3.33968	0.0397268	1.93241	DOWN
N-Lauroyl-D-erythro-sphinganine	0.135463	0.0258741	2.0453	UP
N-Myristoylsphinganine	0.190535	0.00165313	3.09651	UP
N-Stearoylsphinganine	0.359215	0.00304478	3.62892	UP
N6-methyl-l-lysine	-0.561409	0.0311109	2.507	DOWN
Pantoprazole	0.833403	0.013343	2.80536	UP
Phenylacetyl-L-glutamine	-0.663919	0.039814	1.44204	DOWN
Piroxicam	2.88501	0.0181712	1.6496	UP
Propofol	-0.630268	0.0407344	2.52258	DOWN
Schweinfurthin e	0.264177	0.000151734	2.77817	UP
Trimethylamine N-oxide	0.388752	0.0452649	1.44344	UP
[3-(Aminomethyl)-5-methylcyclohexyl]methanol	0.837924	0.0274121	2.16346	UP
n-Octadecylamine	0.332986	0.0493945	2.21079	UP
scyllo-Inositol	0.877243	0.0303629	1.76734	UP
logFC – log2 fold change: the logarithm (base 2) of the ratio of metabolite abundance between compared groups；p_value – P value: derived from Student’s t-test, indicating the statistical significance of the difference；VIP – variable importance in projection: the contribution weight of a metabolite in the first principal component of the OPLS-DA model.
