# Supplementary material for: Gut microbiota and serum metabolic profiles in patients with sepsis-induced cardiomyopathy and their association with the disease
Source: Front Cell Infect Microbiol. 2026 Jul 10;16:1811654. doi: 10.3389/fcimb.2026.1811654 (PMC13395620; doi:10.3389/fcimb.2026.1811654)
Supplement: Supplementary file 4 [file Table4.xlsx]

## Sheet: 附表4-1-1  相关系数
Supplementary Table 4-1-1. Spearman Correlation Coefficients between Serum Differential Metabolites and Differential Gut Bacterial Genera in Patients with Sepsis-Induced Cardiomyopathy.
rho	Acinetobacter	Alistipes	Bacilli_RF39_Incertae_Sedis	Catenibacterium	Defluviitaleaceae_UCG.011	Enterocloster	Flavonifractor	Fusobacterium	Hungatella	Lachnospiraceae_UCG.004	Lactiplantibacillus	Lawsonella	Megamonas	Morganella	Oscillospiraceae_UCG.003	Parabacteroides	Paraprevotella	Puniceicoccaceae_Incertae_Sedis	Ruthenibacterium	Segatella	Terrisporobacter	Thomasclavelia	Turicibacter	Tyzzerella	[Clostridium]_innocuum_group	[Eubacterium]_ruminantium_group	[Ruminococcus]_gnavus_group
(3-Oxo-2-piperazinyl)acetic acid	-0.289623	0.100698	0.00336311	-0.0797755	0.0742471	0.0612744	0.0515654	-0.0335282	-0.0875126	-0.165827	0.0657823	0.160143	0.123836	0.0264812	-0.21756	0.152897	-0.218066	0.0162981	0.134961	-0.0270405	0.0191439	0.153637	-0.0904929	-0.042158	0.122642	-0.237487	-0.016005
(4-Benzylpiperidino)(2-fluorophenyl)methanone	-0.121488	0.0395912	-0.268531	0.313499	-0.0711427	-0.0319502	-0.0408014	0.484444	0.0789473	-0.246542	-0.158851	0.111598	0.274514	0.138883	-0.148504	0.298894	0.106429	0.0139698	0.18701	0.198748	-0.285606	0.0872786	-0.189865	0.190664	0.307095	-0.210582	0.300693
1-(3-Pyridyl)-1-butanone-4-carboxylic acid	-0.0257015	0.251691	-0.205408	0.0964999	0	0.128129	0.0464934	0.141052	0.100811	-0.331396	-0.154435	0.0538859	0.25779	0.123515	-0.181945	0.343938	-0.0878606	-0.278362	0.202718	0.0551626	-0.204115	0.200514	-0.218014	-0.0167623	0.274042	-0.119002	0.102053
1-(4-Bromo-2-fluorophenyl)propan-1-one	-0.274112	0.537239	0.0364768	-0.0624657	0.0628643	0.466944	0.310914	0.181687	0.396427	-0.0649339	-0.115487	0.288002	0.00911422	0.0485171	0.00094468	0.274009	-0.109939	-0.182125	0.398854	-0.119316	0.136853	0.31065	0.0377841	0.101302	0.397772	0.124952	0.113931
15-Deoxy-.DELTA.12,14-prostaglandin J2	0.139204	-0.240662	0.215582	-0.238704	0.0881925	-0.0972255	-0.172848	-0.203044	-0.000237164	0.215582	0.14933	-0.215342	-0.380908	-0.262894	0.24904	-0.228021	0.0461034	0.293839	-0.0650363	-0.116757	0.0182373	-0.0554373	0.08458	-0.195274	-0.0386095	0.0261311	-0.206834
15-Ketofluprostenol isopropyl ester	0.231364	-0.00691286	0.212026	0.0946434	0.215391	-0.134351	-0.0384335	-0.0171106	-0.0205543	0.126076	0.140155	0.0643737	0.163168	-0.130688	0.0631492	-0.100943	0.200432	0.14135	0.0175186	0.261531	0.22264	-0.025255	0.0746763	-0.082973	-0.112665	0.124264	-0.162451
2,4-Dichloro-5-ethyl-3-methylphenol	-0.0900119	0.434957	0.13142	0.0832876	0.153927	0.344997	0.274283	0.26973	0.305195	-0.0830429	-0.18025	0.193702	0.264563	0.128278	0.0696229	0.40012	0.0242296	-0.143838	0.31467	0.109446	-0.0144872	0.181088	-0.0824638	-0.0050455	0.213917	0.00672622	0.0989854
2,6-Diaminopimelic acid	-0.108807	0.0736669	-0.00413921	0.360077	0.0716601	-0.0152092	-0.197639	0.183611	-0.19441	-0.333983	0.119223	-0.000797128	0.173672	0.129104	-0.247884	0.206471	-0.176514	-0.206702	-0.00420371	0.240931	0.0369942	0.278273	-0.17853	-0.14447	0.0802937	-0.122107	-0.0691504
2-Arachidonoylglycerol	-0.118204	0.179389	0.0835603	-0.109796	-0.0685557	0.272671	0.0192736	0.0229095	0.261974	-0.152892	-0.0460815	0.216978	0.0907242	0.0657902	-0.0648051	-0.00918254	-0.287132	-0.182901	0.178381	0.239646	0.0512227	0.126795	-0.0692394	0.117784	0.0892091	0.106843	0.0559337
2-Naphthol	-0.39141	0.0800561	-0.345365	0.294015	-0.120813	0.129716	0.0221477	0.430933	-0.0983319	-0.292332	-0.0807276	0.165962	0.263978	0.166889	-0.334228	0.266402	0.0045289	-0.088993	0.0841295	0.282979	-0.226104	0.311757	-0.0528033	0.122998	0.159718	-0.258442	0.411166
3,4-Dihydroxymandelic acid	-0.0833317	0.242462	-0.233089	0.343352	0.140474	0.0879726	0.0467751	0.21948	-0.00304293	-0.413404	0.0891061	0.128816	0.352695	0.161935	-0.215954	0.233639	-0.0593286	-0.359077	0.268484	0.325973	-0.00620882	0.287018	-0.223776	-0.033917	0.303452	-0.106326	0.0572164
3,5-Di-tert-butylbenzaldehyde	-0.230181	0.125272	0.165051	-0.194003	0.187817	0.109364	0.231227	-0.0413876	0.0677898	0.0344072	0.0397411	0.250219	-0.0985005	-0.0300374	0.235036	-0.0864463	0.0520823	-0.182384	-0.117206	-0.0455632	0.166086	-0.0809693	0.292354	-0.136341	-0.0147323	0.200493	0.00373635
3-Methoxy-4-hydroxyphenylglycol sulfate	-0.111751	-0.0507859	-0.122107	0.27888	0.0119002	0.112373	-0.0015216	0.172574	-0.0227093	-0.279655	-0.193837	-0.128258	0.143821	-0.0172731	-0.212648	0.21761	-0.0184553	-0.150823	0.29697	0.0993738	-0.364509	0.295596	-0.284609	0.0233214	0.219516	-0.345883	0.254741
4-(4-Hydroxy-2-quinazolinyl)benzenesulfonamide	-0.0341932	-0.0661309	-0.152375	0.259814	-0.0801972	-0.0434392	-0.113106	0.165969	-0.239321	-0.216274	0.0249089	0.00988439	0.0793523	-0.0394995	-0.246562	0.196854	-0.188968	-0.206443	0.133081	0.107486	-0.0188852	0.205606	-0.0477024	0.152654	0.146072	-0.151857	0.061845
4-(Hydroxymethyl)benzenesulfonic acid	-0.246372	0.517307	0.0693318	-0.00903119	0.101928	0.466233	0.322636	0.202172	0.378733	-0.0964954	-0.141075	0.234037	0.0985841	0.0438813	0.0226723	0.3397	-0.106203	-0.20101	0.374628	-0.023728	0.0628643	0.314635	-0.00821804	0.0842599	0.348737	0.0882169	0.155142
4-Hydroxytolbutamide	-0.156813	0.33131	-0.229468	-0.0730021	0.106326	0.282738	0.255798	0.110451	0.277076	-0.124435	-0.0190214	0.200478	0.0765929	-0.0361973	-0.240893	0.228097	-0.0561583	-0.196613	0.237012	-0.0424536	0.128833	0.220604	0.067728	0.0133986	0.285513	0.04579	0.0129936
7.alpha.,17.alpha.-Dimethyl-5.beta.-androstane-3.alpha.,17.beta.-diol glucuronide	0.0204933	0.019113	-0.0763167	-0.143245	-0.0424269	-0.249967	-0.271747	-0.30978	-0.0522934	0.21705	0.0927292	0.0722995	-0.11397	0.0790626	-0.0417549	-0.140944	0.0182288	0.229209	-0.167982	-0.088828	0.128057	-0.213243	0.161149	-0.225534	-0.133352	0.0124176	-0.231487
Acetaminophen	0.0599908	0.317675	0.0136036	0.156541	-0.229836	0.158117	0.0154944	0.331381	0.0743329	-0.0930226	-0.241948	0.133653	0.24359	0.0498353	-0.111604	0.357959	0.142776	-0.0563577	0.278333	0.0543032	-0.16998	0.191828	-0.328256	0.15537	0.257902	-0.108829	0.178069
D-(+)-Ribonic acid .gamma.-lactone	0.0563848	-0.152303	0.0719188	0.0851273	0.202563	-0.0294883	-0.142242	-0.00409696	-0.0411923	0.144096	0.144019	-0.0242327	-0.00359552	-0.204674	0.150488	-0.167133	-0.000226445	0.00595012	0.0371143	0.0333274	0.268531	0.198134	0.166345	-0.0353185	0.0727916	0.175399	0.00769577
D-Sorbitol	0.205725	-0.245192	0.0514814	-0.345945	-0.0820081	-0.0851277	-0.0963681	-0.282857	0.112589	0.237229	0.176967	-0.046074	-0.347846	-0.195402	0.145953	-0.370562	0.0572906	0.256114	-0.145858	-0.235523	0.210841	-0.148656	0.296133	0.00588642	-0.0869803	0.251198	-0.0962529
D-myo-Inositol, 1-[2-hydroxy-3-[(1-oxo-9,12-octadecadienyl)oxy]propyl hydrogen phosphate], [S-(Z,Z)]-	-0.149567	-0.0192222	-0.130385	-0.152861	-0.107619	0.117625	-0.162079	0.0248326	0.0773131	-0.285088	0.0545732	0.241689	0.0562741	0.0605194	-0.290962	-0.0664512	-0.397298	-0.201528	0.116044	0.107824	-0.0693318	0.0119545	-0.195438	0.0103152	0.00554499	-0.124435	-0.108912
DL-Pyroglutamic acid	-0.162248	0.234817	-0.0369942	0.0204038	0.226104	0.33028	0.208178	0.114548	0.173053	-0.219637	-0.0829921	0.0695893	0.135459	-0.0186702	-0.181568	0.307805	-0.0806144	-0.248353	0.169808	0.0878816	-0.00672622	0.245232	-0.0641385	-0.0479883	0.212775	-0.0724362	0.162448
DL-tyrosine	-0.0157379	-0.0409564	-0.192473	0.210895	-0.167121	0.0239627	-0.0880838	0.257439	-0.168827	-0.253268	-0.213764	0.122279	0.128435	0.253127	-0.277358	0.152517	-0.295284	-0.343555	0.00929241	0.107013	-0.14927	0.136978	-0.217448	-0.0162577	0.0189726	-0.122107	0.136516
Eplerenone hydroxy acid	-0.206405	0.0480555	0.0481183	0.221766	-0.119002	0.161611	0.276762	0.0683941	0.0743265	0.00672622	-0.360047	-0.160223	0.248007	0.00127008	-0.0234281	0.40827	0.106542	-0.139181	0.150006	0.0536754	-0.194026	0.135761	-0.225193	0.335077	0.248111	-0.0450139	0.371516
Estrone glucuronide	-0.134169	0.173874	0.182901	0.427058	-0.0196613	0.0652682	-0.0754038	0.347071	0.120083	-0.274223	-0.259619	-0.101235	0.403869	0.176732	0.0391098	0.290636	-0.164399	-0.230244	0.105922	0.270405	-0.265686	0.177657	-0.354132	0.0492777	0.104322	-0.110983	0.222118
Ethosuximide	0.0851433	-0.253165	-0.0491531	-0.0830368	0.191439	-0.260307	-0.285159	-0.146069	-0.203933	-0.093391	0.261544	-0.303865	-0.224762	-0.441417	0.0140757	-0.31112	0.059555	-0.104774	-0.146964	-0.153928	0.0695905	-0.0472644	0.271006	-0.181358	-0.237239	0.0928736	-0.18336
Hippuric acid	-0.00928424	0.294995	-0.223517	0.0929042	-0.0253527	0.152694	0.126462	0.146905	0.182294	-0.355196	-0.166437	0.0923872	0.264981	0.165619	-0.148787	0.369149	-0.118657	-0.296471	0.203105	0.0556358	-0.223259	0.204775	-0.247108	-0.00661521	0.302691	-0.100893	0.127148
Hydrocinnamic acid	-0.255883	0.282435	0.0799385	0.0245849	0.126505	0.262769	0.0827864	0.00961531	0.217795	-0.100635	-0.216028	0.137744	0.189643	0.159205	-0.00273957	0.251841	-0.146963	-0.145648	0.130315	0.158187	0.0390638	0.124415	-0.225099	0.208043	0.167002	0.116674	0.273088
Indoxyl sulfate	-0.342158	0.416008	-0.0375116	0.106367	0.169449	0.451242	0.244471	0.28269	0.287388	-0.18523	-0.252713	0.0780389	0.157701	0.0164476	-0.0832263	0.393491	-0.047327	-0.296212	0.283695	0.0605707	-0.0977889	0.286132	-0.118925	0.207314	0.2947	-0.01992	0.278944
Iobitridol	-0.150194	0.158921	-0.122933	0.346044	-0.0309273	-0.0667452	0.108247	0.323331	0.0324994	-0.214809	-0.057144	0.153031	0.399516	0.368315	-0.0548138	0.333451	0.143964	0.05202	0.00702748	0.347781	-0.249748	-0.0730848	-0.176618	0.153306	0.0765466	-0.140273	0.285362
Midazolam	-0.174702	-0.201997	-0.239816	0.205125	-0.19506	0.0115437	0.0594551	0.219814	-0.179871	-0.126505	0.0515162	-0.0231167	0.153186	0.0995744	-0.240799	0.143443	-0.322571	-0.112535	-0.06206	0.129186	-0.182384	0.013172	0.075946	0.267748	0.201685	-0.241885	0.0539819
Mono-2-ethylhexyl phthalate	-0.0338535	0.141163	-0.29078	0.381484	0.0995998	0.106683	0.126856	0.216553	-0.0547728	-0.284312	0.0339667	0.0251095	0.337226	0.183082	-0.139529	0.285637	-0.00871813	-0.262581	0.301008	0.231534	-0.155479	0.286796	-0.234356	0.132472	0.330362	-0.279397	0.184643
Monomethyl phthalate	-0.279659	0.485251	0.0949432	-0.0299367	0.150823	0.453321	0.317958	0.188042	0.359855	-0.127022	-0.140169	0.23045	0.0867942	-0.000762049	0.0295685	0.319487	-0.107108	-0.238005	0.356154	-0.0295417	0.063123	0.294323	-0.024843	0.0668249	0.307747	0.0757993	0.142818
N-(4-Methylphenyl)-3-oxo-3-phenylpropanamide	-0.303776	0.368498	-0.0551032	0.0347868	0.151599	0.47619	0.269436	0.282272	0.288797	-0.120296	-0.186704	0.0570744	0.0830314	0.00552486	-0.160218	0.342905	-0.0985035	-0.0897691	0.268152	0.0648296	-0.0796798	0.256412	-0.0685781	0.223067	0.275075	-0.00776102	0.264779
N-Acetyl-L-tyrosine	-0.0263808	0.00813667	-0.284053	0.254462	-0.190921	-0.0654323	-0.146412	0.12341	-0.221571	-0.272929	0.0823127	0.0318054	0.101009	0.1352	-0.299842	0.157733	-0.259846	-0.178245	0.0883885	0.123575	-0.0442378	0.21186	-0.122137	0.125016	0.217016	-0.142803	-0.0914012
N-Butyryl-L-homoserine lactone	0.121261	-0.113094	0.225328	-0.228205	0.237746	-0.160298	-0.149455	-0.253677	-0.0744392	0.0320789	-0.0663484	0.0145077	-0.100925	-0.0534069	-0.0614042	-0.18126	0.329138	0.173071	-0.103876	0.142233	0.0323376	-0.203779	-0.11543	-0.0896418	-0.217342	0.0739884	-0.14042
N-Lauroyl-D-erythro-sphinganine	-0.0801615	0.120794	0.022507	0.0897265	0.0398399	0.134749	0.0898872	-0.0140467	0.0690859	0.0235418	-0.147869	0.18047	-0.00409722	0.315361	-0.0194604	0.119101	-0.192252	-0.0100893	0.104318	0.12878	-0.01992	0.17334	-0.117981	-0.0359352	-0.0472955	-0.0662274	0.201819
N-Myristoylsphinganine	-0.141868	0.223895	0.0706253	0.0562777	-0.0701079	0.214023	0.0183156	0.0368726	0.136763	0.01992	-0.0692921	0.33878	0.00275935	0.352765	0.00840765	0.117091	-0.346574	-0.048377	0.151665	0.206049	0.0685557	0.189666	-0.026071	-0.0529778	0.0691493	-0.0349246	0.13752
N-Stearoylsphinganine	-0.161795	0.477169	-0.141251	0.0640546	-0.315356	0.234156	0.266844	0.254011	0.378113	0.0848538	-0.0259279	0.504503	0.256285	0.398996	0.0023617	0.229618	-0.169268	0.0561381	0.14088	0.258642	0.17721	0.179151	0.0873757	0.186291	0.208481	0.164792	0.134509
N6-methyl-l-lysine	0.0254751	-0.0464172	-0.0289745	0.0363756	0.0732123	-0.104932	-0.189467	8.36114e-05	-0.031331	-0.0147459	0.143113	-0.189079	-0.0773455	-0.325204	0.0905004	-0.157733	0.0120016	-0.0706253	-0.151997	0.00736854	0.103222	-0.01284	0.30095	-0.0459141	-0.0157108	0.187041	-0.0177895
Pantoprazole	-0.0413262	-0.00693528	-0.20101	0.165739	-0.13349	0.185082	0.13407	0.0790127	0.0865546	-0.00258701	-0.0957862	0.0958148	0.0857908	0.246205	-0.231447	-0.0218425	-0.128621	-0.0677796	0.138501	0.260265	0.0486357	0.0830171	-0.137818	0.168464	0.0964394	-0.136853	0.0446689
Phenylacetyl-L-glutamine	-0.271847	0.353044	-0.0476009	-0.0439852	0.251974	0.391226	0.298966	0.0889625	0.299053	-0.14927	-0.0598947	0.148744	0.116395	0.00260367	-0.111	0.261675	-0.0841243	-0.222741	0.264889	0.0809187	0.0607947	0.252538	0.0378786	0.00672734	0.197228	0.00206961	0.118504
Piroxicam	0.000679335	0.13046	-0.115898	0.177781	-0.0952019	0.194875	0.11953	0.224831	0.153443	-0.278362	-0.199158	-0.032204	0.245248	0.0179082	-0.0785974	0.308186	-0.122507	-0.254044	0.118423	0.0967374	-0.401503	0.0782021	-0.334106	0.0251714	0.138788	-0.3583	0.112704
Propofol	0.261657	-0.22668	0.230244	0.0507586	0.156514	-0.0213366	-0.046437	-0.181019	-0.10222	0.188334	0.0335139	-0.297648	-0.104939	-0.281133	0.105048	0.0245592	0.144245	0.146942	-0.12589	-0.0263645	0.147459	-0.147272	0.0852976	0.0844281	-0.132971	0.248611	0.0182914
Schweinfurthin e	-0.0781235	0.267254	-0.0918387	0.224275	-0.0178503	0.135843	0.0309392	0.12316	0.040178	-0.293884	-0.0708773	-0.046632	0.17593	0.219343	-0.189125	0.253362	-0.263242	-0.28069	0.0705781	0.0931545	-0.0677796	0.176882	-0.32806	0.137126	-0.0142974	-0.0856299	0.090732
Trimethylamine N-oxide	-0.19361	0.352989	-0.0325963	-0.0122088	0.171519	0.347568	0.270845	0.0387121	0.3394	-0.173847	-0.179231	0.15002	0.166397	0.0510573	-0.120636	0.188487	-0.0437039	-0.208771	0.37236	0.0801075	0.0349246	0.295928	-0.0440185	0.0628445	0.236858	0.098565	0.10802
[3-(Aminomethyl)-5-methylcyclohexyl]methanol	-0.0684996	0.0909778	-0.226622	0.346697	-0.0274223	0.02823	0.0245147	0.300917	-0.00997406	-0.155738	0.049365	-0.0342765	0.369335	0.293643	-0.072457	0.28705	-0.130093	-0.193508	0.0663743	0.135946	-0.0297506	0.149099	-0.250225	0.115878	0.0920904	-0.0677796	0.19139
n-Octadecylamine	-0.352235	0.0540624	-0.350022	-0.106702	-0.233607	-0.0954677	-0.10516	-0.0384612	-0.0168488	-0.192991	0.0459683	0.0689516	0.142065	0.0813487	-0.193848	-0.111603	-0.377144	-0.119261	-0.283806	0.109311	-0.0147459	-0.109195	0.0241818	0.0176593	-0.162925	0.0150046	-0.0148896
scyllo-Inositol	-0.00951069	0.0874282	-0.33243	0.383324	0.0320789	-0.00623686	-0.114458	0.293058	-0.100586	-0.395295	0.150359	-0.00852927	0.316489	0.0965262	-0.237493	0.182999	-0.0759723	-0.258183	0.252278	0.208482	-0.0882169	0.335168	-0.109102	0.0539869	0.188638	-0.239298	0.0863822
rho: Spearman correlation coefficient;Columns: Serum differential metabolites;Rows: Cardiac function parameters.

## Sheet: 附表4-1-2  P值
Supplementary Table 4-1-2. P-values of the Spearman Correlation Coefficients between Serum Differential Metabolites and Differential Gut Bacterial Genera in Patients with Sepsis-Induced Cardiomyopathy .
p.value	Acinetobacter	Alistipes	Bacilli_RF39_Incertae_Sedis	Catenibacterium	Defluviitaleaceae_UCG.011	Enterocloster	Flavonifractor	Fusobacterium	Hungatella	Lachnospiraceae_UCG.004	Lactiplantibacillus	Lawsonella	Megamonas	Morganella	Oscillospiraceae_UCG.003	Parabacteroides	Paraprevotella	Puniceicoccaceae_Incertae_Sedis	Ruthenibacterium	Segatella	Terrisporobacter	Thomasclavelia	Turicibacter	Tyzzerella	[Clostridium]_innocuum_group	[Eubacterium]_ruminantium_group	[Ruminococcus]_gnavus_group
(3-Oxo-2-piperazinyl)acetic acid	0.0458582	0.495871	0.981901	0.589892	0.615996	0.679079	0.727788	0.821022	0.554213	0.259988	0.656883	0.276907	0.401703	0.858203	0.137431	0.299504	0.136495	0.912451	0.36041	0.85524	0.89724	0.297145	0.540747	0.776022	0.406294	0.104091	0.91402
(4-Benzylpiperidino)(2-fluorophenyl)methanone	0.410759	0.789338	0.0649712	0.0300251	0.630866	0.829317	0.783052	0.000484716	0.593772	0.091171	0.280852	0.450155	0.0589982	0.346489	0.31377	0.0390506	0.471541	0.924919	0.203106	0.175666	0.0490939	0.555276	0.196169	0.194259	0.0337429	0.150813	0.0378315
1-(3-Pyridyl)-1-butanone-4-carboxylic acid	0.862337	0.0844012	0.161339	0.514096	1	0.385454	0.753677	0.338935	0.495384	0.0213975	0.294611	0.71604	0.0768973	0.402934	0.215832	0.0166845	0.552632	0.0553948	0.167018	0.709604	0.164052	0.17178	0.136592	0.909968	0.0594524	0.420469	0.490063
1-(4-Bromo-2-fluorophenyl)propan-1-one	0.0593854	8.2459e-05	0.805575	0.673186	0.671219	0.000820711	0.0314828	0.216494	0.00528021	0.661039	0.434422	0.0471419	0.950975	0.743313	0.994916	0.0594843	0.45696	0.21537	0.00498392	0.419236	0.353654	0.0316348	0.798749	0.493275	0.00511423	0.397441	0.44068
15-Deoxy-.DELTA.12,14-prostaglandin J2	0.345367	0.0994093	0.141132	0.102277	0.551126	0.510922	0.240063	0.166323	0.998724	0.141132	0.311056	0.141586	0.0075634	0.071032	0.0878359	0.119056	0.755679	0.0426516	0.660536	0.42935	0.902082	0.708222	0.567615	0.183491	0.794447	0.860059	0.158387
15-Ketofluprostenol isopropyl ester	0.113596	0.962807	0.147969	0.522261	0.141492	0.362604	0.795364	0.908105	0.889715	0.393176	0.342047	0.663788	0.267815	0.375955	0.669814	0.494816	0.171959	0.337905	0.905923	0.0725624	0.128261	0.864706	0.613952	0.575023	0.445809	0.400067	0.269952
2,4-Dichloro-5-ethyl-3-methylphenol	0.54291	0.00200539	0.373265	0.573569	0.296223	0.0163304	0.0592205	0.0637371	0.034916	0.5747	0.220213	0.187113	0.0691922	0.384897	0.638199	0.00483534	0.870151	0.329386	0.029384	0.458992	0.922147	0.21804	0.57738	0.972849	0.144303	0.96381	0.503265
2,6-Diaminopimelic acid	0.461637	0.618764	0.977725	0.0119411	0.628377	0.91828	0.178136	0.211588	0.185477	0.020343	0.419601	0.99571	0.237796	0.38182	0.0893667	0.159133	0.230085	0.158658	0.977378	0.099021	0.802871	0.0554759	0.224721	0.327243	0.587471	0.408361	0.640486
2-Arachidonoylglycerol	0.423614	0.222462	0.572311	0.45755	0.643369	0.0607889	0.896548	0.87717	0.072062	0.299521	0.755792	0.138512	0.539709	0.656844	0.66167	0.950608	0.0478432	0.213388	0.225114	0.100889	0.729528	0.390463	0.640055	0.425274	0.546528	0.469807	0.705727
2-Naphthol	0.00594158	0.588581	0.0162087	0.0425215	0.413382	0.379548	0.881224	0.00223058	0.506102	0.0437762	0.585447	0.259595	0.0698328	0.256906	0.0202453	0.0672096	0.975628	0.547504	0.569688	0.051308	0.122275	0.0310012	0.721513	0.404922	0.278202	0.0761279	0.00369427
3,4-Dihydroxymandelic acid	0.573366	0.0968291	0.110853	0.016883	0.340937	0.552124	0.752232	0.13391	0.983623	0.00349439	0.546993	0.382891	0.0139435	0.271495	0.14043	0.109991	0.688745	0.0121971	0.0650201	0.0237576	0.966592	0.0479361	0.126274	0.818981	0.0360217	0.471973	0.699294
3,5-Di-tert-butylbenzaldehyde	0.115505	0.396226	0.262256	0.186415	0.201128	0.459332	0.113816	0.780012	0.64709	0.81641	0.788559	0.0862952	0.505369	0.839397	0.107819	0.559069	0.725165	0.214708	0.427567	0.758455	0.259235	0.584321	0.0437591	0.355475	0.920834	0.171826	0.979892
3-Methoxy-4-hydroxyphenylglycol sulfate	0.449532	0.731748	0.408361	0.0549238	0.936017	0.446995	0.991811	0.240822	0.878235	0.0542242	0.186801	0.384973	0.329443	0.907236	0.146756	0.137339	0.900918	0.306188	0.0403909	0.501584	0.0108614	0.0413704	0.0499248	0.874979	0.133843	0.0160392	0.0805799
4-(4-Hydroxy-2-quinazolinyl)benzenesulfonamide	0.817532	0.655178	0.301179	0.0745276	0.587921	0.769399	0.444019	0.259576	0.101367	0.139829	0.866543	0.946838	0.591873	0.789815	0.0911442	0.179901	0.198329	0.159192	0.367203	0.467124	0.898622	0.160928	0.74748	0.300282	0.321847	0.302843	0.676254
4-(Hydroxymethyl)benzenesulfonic acid	0.091401	0.000166546	0.639608	0.951421	0.490595	0.000837974	0.0253159	0.168189	0.00794359	0.514116	0.338856	0.109369	0.505006	0.767117	0.878432	0.0181673	0.47249	0.170699	0.00870622	0.872817	0.671219	0.029403	0.955791	0.569088	0.0151309	0.551016	0.29238
4-Hydroxytolbutamide	0.287149	0.0214332	0.11667	0.621942	0.471973	0.0515152	0.0792882	0.454856	0.0565786	0.399414	0.897894	0.171859	0.60486	0.807036	0.099075	0.118931	0.704599	0.180447	0.104806	0.774493	0.382828	0.131879	0.647391	0.927981	0.0491708	0.757289	0.930153
7.alpha.,17.alpha.-Dimethyl-5.beta.-androstane-3.alpha.,17.beta.-diol glucuronide	0.89004	0.897405	0.606166	0.331404	0.774631	0.0866224	0.0617037	0.0321402	0.724095	0.138378	0.530748	0.625308	0.440524	0.593231	0.778109	0.33931	0.902128	0.117094	0.253757	0.54825	0.385725	0.145601	0.273861	0.123246	0.366219	0.933241	0.113399
Acetaminophen	0.68545	0.0277895	0.926882	0.287998	0.116068	0.283109	0.916753	0.0214035	0.615587	0.529443	0.0975607	0.365125	0.0952386	0.736587	0.450131	0.0124887	0.333006	0.703598	0.055421	0.713934	0.248073	0.191499	0.0227387	0.291663	0.0767651	0.461546	0.22594
D-(+)-Ribonic acid .gamma.-lactone	0.703462	0.301409	0.627135	0.565103	0.167351	0.842295	0.334837	0.977952	0.781025	0.328507	0.32877	0.870135	0.98065	0.162876	0.307276	0.2562	0.998781	0.967984	0.802244	0.822076	0.0649712	0.17703	0.258483	0.811634	0.622949	0.233089	0.958598
D-Sorbitol	0.160679	0.0930133	0.728214	0.016019	0.579492	0.565101	0.514674	0.0514124	0.446118	0.10448	0.228873	0.75583	0.0154096	0.183198	0.322247	0.00952321	0.698922	0.0789055	0.322567	0.107071	0.1503	0.313269	0.0409854	0.968326	0.556634	0.0850309	0.515179
D-myo-Inositol, 1-[2-hydroxy-3-[(1-oxo-9,12-octadecadienyl)oxy]propyl hydrogen phosphate], [S-(Z,Z)]-	0.310279	0.896822	0.377073	0.29962	0.466568	0.425905	0.271066	0.866948	0.601458	0.0495238	0.712573	0.0979304	0.704018	0.682824	0.0448196	0.653613	0.0051722	0.169578	0.432192	0.465717	0.639608	0.935726	0.183116	0.944525	0.970163	0.399414	0.461202
DL-Pyroglutamic acid	0.27056	0.108158	0.802871	0.890517	0.122275	0.0218661	0.15564	0.438194	0.239499	0.133624	0.574935	0.638362	0.358624	0.89977	0.216803	0.0333125	0.585975	0.0887434	0.24856	0.552537	0.96381	0.092958	0.664944	0.746017	0.146507	0.624652	0.269962
DL-tyrosine	0.915449	0.782248	0.18998	0.150193	0.256236	0.871569	0.55162	0.0773144	0.251345	0.082408	0.144597	0.407693	0.384311	0.0825843	0.0563173	0.300722	0.0415955	0.0168142	0.950018	0.469099	0.31125	0.353209	0.13764	0.912667	0.898155	0.408361	0.35485
Eplerenone hydroxy acid	0.159271	0.745673	0.745352	0.129805	0.420469	0.272469	0.0568706	0.644154	0.615618	0.96381	0.0119486	0.276665	0.0892025	0.993164	0.874412	0.00396782	0.471066	0.345446	0.308844	0.717103	0.186364	0.357545	0.123829	0.0199101	0.0890642	0.761281	0.00932575
Estrone glucuronide	0.363263	0.237243	0.213388	0.00246831	0.894479	0.6594	0.610494	0.0156556	0.41623	0.0592782	0.0747533	0.493563	0.00441759	0.229501	0.791842	0.0450707	0.264172	0.115404	0.473666	0.0630508	0.0679769	0.227034	0.0135329	0.739429	0.480412	0.452673	0.129181
Ethosuximide	0.565029	0.0825369	0.740065	0.574728	0.192419	0.0739592	0.0494645	0.321858	0.164436	0.527806	0.0725478	0.0357571	0.124569	0.00168585	0.924352	0.0313646	0.687618	0.478502	0.31887	0.29622	0.638356	0.749724	0.062444	0.217343	0.104465	0.530105	0.212222
Hippuric acid	0.950062	0.041805	0.126724	0.529969	0.864188	0.300156	0.391718	0.319066	0.214937	0.0132353	0.258214	0.532271	0.0687374	0.260596	0.312837	0.00982212	0.421828	0.0407444	0.166192	0.707224	0.127176	0.162662	0.0904064	0.964407	0.0365135	0.495032	0.389135
Hydrocinnamic acid	0.0791853	0.0517761	0.58913	0.868264	0.391557	0.0711713	0.575886	0.948284	0.136996	0.496144	0.14029	0.350499	0.196703	0.279768	0.985256	0.0842099	0.318874	0.323269	0.377332	0.282894	0.792082	0.399491	0.12399	0.155914	0.256579	0.429682	0.0603798
Indoxyl sulfate	0.0172941	0.00327383	0.80017	0.471799	0.249576	0.00128625	0.0940103	0.0515563	0.047636	0.207517	0.0831056	0.598039	0.284394	0.911651	0.573852	0.00565897	0.749403	0.0409287	0.0506965	0.682569	0.508465	0.0486595	0.420771	0.157401	0.0420198	0.893098	0.0548658
Iobitridol	0.308231	0.280638	0.405173	0.0159867	0.834704	0.652178	0.463959	0.0249842	0.826428	0.142597	0.699656	0.299076	0.00490572	0.0100024	0.711361	0.0205559	0.328955	0.725481	0.96219	0.01543	0.0869078	0.621546	0.229806	0.298201	0.605079	0.341638	0.0492963
Midazolam	0.23498	0.168566	0.100642	0.16193	0.183981	0.93793	0.688115	0.133303	0.2212	0.391557	0.728037	0.876067	0.298583	0.500716	0.0992115	0.330727	0.0253471	0.446337	0.675191	0.381515	0.214708	0.929196	0.607922	0.0657878	0.169237	0.0976503	0.715555
Mono-2-ethylhexyl phthalate	0.819314	0.338552	0.0449596	0.0074654	0.500606	0.470477	0.390231	0.139305	0.711567	0.0501743	0.81872	0.865478	0.0190831	0.212928	0.344229	0.0490681	0.953104	0.0713808	0.0376213	0.113323	0.29132	0.0481161	0.108872	0.369416	0.0218315	0.0544567	0.208986
Monomethyl phthalate	0.0542206	0.000472762	0.520939	0.839928	0.306188	0.00121344	0.0276432	0.200579	0.0119975	0.389607	0.341997	0.11507	0.557482	0.995899	0.841872	0.0268635	0.468699	0.103317	0.0129723	0.842013	0.669943	0.0422953	0.866893	0.65179	0.0333476	0.608618	0.332862
N-(4-Methylphenyl)-3-oxo-3-phenylpropanamide	0.0358143	0.00996252	0.709903	0.81442	0.303677	0.000623554	0.0640381	0.0519174	0.0465089	0.415399	0.203859	0.700005	0.574753	0.970271	0.27668	0.0170359	0.505356	0.544002	0.0653653	0.66155	0.59034	0.0785452	0.64326	0.127511	0.0584612	0.958247	0.0689572
N-Acetyl-L-tyrosine	0.858735	0.956228	0.0503927	0.0809237	0.193646	0.658596	0.320712	0.403337	0.130151	0.0605355	0.578079	0.830079	0.494534	0.359552	0.0384046	0.284294	0.0744911	0.225474	0.550239	0.402705	0.765279	0.148294	0.408244	0.397198	0.138442	0.332914	0.536675
N-Butyryl-L-homoserine lactone	0.411639	0.444065	0.123597	0.118751	0.103703	0.276436	0.310645	0.0818974	0.615081	0.82864	0.654115	0.922037	0.494894	0.71846	0.678436	0.217595	0.022355	0.239449	0.482301	0.334866	0.827279	0.164761	0.434649	0.544576	0.137835	0.61723	0.341127
N-Lauroyl-D-erythro-sphinganine	0.588088	0.413456	0.879312	0.544194	0.788045	0.361172	0.543471	0.924507	0.640799	0.873807	0.315868	0.219641	0.977951	0.0290105	0.895551	0.420079	0.190501	0.945738	0.480427	0.383024	0.893098	0.238709	0.424497	0.808407	0.749564	0.654706	0.16895
N-Myristoylsphinganine	0.336122	0.126068	0.633359	0.704	0.635855	0.1441	0.901664	0.803507	0.353973	0.893098	0.6398	0.0185035	0.985149	0.0139233	0.954772	0.428024	0.0158151	0.744029	0.303462	0.160008	0.643369	0.196646	0.860377	0.72063	0.640491	0.813698	0.351289
N-Stearoylsphinganine	0.271917	0.000605394	0.33825	0.665357	0.0290133	0.109183	0.0667406	0.0814816	0.00805491	0.566358	0.861136	0.000255798	0.0786981	0.00496709	0.987289	0.116424	0.25009	0.704701	0.339533	0.0758925	0.228223	0.223086	0.554835	0.204879	0.155025	0.263015	0.362037
N6-methyl-l-lysine	0.863538	0.754068	0.845009	0.806104	0.620936	0.477832	0.197125	0.99955	0.832577	0.920761	0.331853	0.198062	0.601306	0.0241092	0.540713	0.284294	0.935473	0.633359	0.302392	0.960357	0.485079	0.930976	0.0376594	0.756652	0.915594	0.20303	0.904475
Pantoprazole	0.780331	0.962686	0.170699	0.260245	0.365719	0.207887	0.363619	0.593464	0.558574	0.986077	0.517228	0.517102	0.562064	0.0916276	0.113463	0.88285	0.383619	0.64714	0.347831	0.0740076	0.742707	0.574819	0.350239	0.25238	0.514361	0.353654	0.763057
Phenylacetyl-L-glutamine	0.0616038	0.0138429	0.748	0.766581	0.0840398	0.00596712	0.0390012	0.547642	0.0389419	0.31125	0.685928	0.312978	0.430795	0.985987	0.452602	0.0723992	0.569712	0.128082	0.0688379	0.584557	0.681457	0.0833259	0.798256	0.963804	0.17906	0.988861	0.422432
Piroxicam	0.996344	0.376798	0.432778	0.226705	0.519799	0.184407	0.418396	0.12445	0.297763	0.0553948	0.174757	0.827982	0.0929368	0.903841	0.595414	0.033084	0.406816	0.0814409	0.422751	0.513056	0.0046773	0.597271	0.0202938	0.86515	0.346824	0.012399	0.445649
Propofol	0.0724197	0.121302	0.115404	0.731886	0.288081	0.885545	0.753966	0.218219	0.489347	0.199867	0.821097	0.0399146	0.477805	0.052912	0.477343	0.8684	0.328002	0.318943	0.393881	0.858822	0.317223	0.317845	0.564322	0.568314	0.367601	0.0884008	0.901793
Schweinfurthin e	0.597641	0.0663068	0.534718	0.12541	0.90415	0.35725	0.834641	0.404301	0.786288	0.0426184	0.632144	0.752966	0.231656	0.134158	0.197951	0.0822902	0.0706449	0.0533022	0.633586	0.528856	0.64714	0.2291	0.0228244	0.352686	0.923164	0.5628	0.539673
Trimethylamine N-oxide	0.187326	0.0138586	0.825919	0.934362	0.243754	0.0154973	0.0626065	0.793913	0.0182762	0.237316	0.222876	0.3088	0.25833	0.730368	0.414073	0.199497	0.768033	0.154438	0.00915407	0.588341	0.813698	0.0411319	0.76641	0.671316	0.105038	0.505089	0.464903
[3-(Aminomethyl)-5-methylcyclohexyl]methanol	0.643642	0.538571	0.1214	0.0157753	0.853218	0.848944	0.868637	0.0376815	0.946357	0.290508	0.738984	0.817095	0.00978229	0.0427966	0.624553	0.0479103	0.378154	0.187564	0.653989	0.356882	0.84091	0.311813	0.0862866	0.432856	0.533595	0.64714	0.192533
n-Octadecylamine	0.0140774	0.715149	0.0147362	0.470399	0.110041	0.518628	0.476875	0.795219	0.909505	0.188769	0.756373	0.641449	0.335444	0.582555	0.186774	0.450134	0.00823159	0.419452	0.0506025	0.45955	0.920761	0.46003	0.870405	0.905171	0.268538	0.919375	0.919991
scyllo-Inositol	0.948846	0.554596	0.0209703	0.00715977	0.82864	0.966442	0.438554	0.0432315	0.496354	0.00542356	0.307693	0.954118	0.0284098	0.513981	0.104083	0.21314	0.607798	0.0764326	0.0836549	0.155022	0.551016	0.0198748	0.460417	0.715531	0.199128	0.1014	0.559361
p.value: P-value derived from Student's *t*-test;Columns: Serum differential metabolites;Rows: Differential gut bacterial genera.
