# Supplementary material for: Gut microbiota and serum metabolic profiles in patients with sepsis-induced cardiomyopathy and their association with the disease
Source: Front Cell Infect Microbiol. 2026 Jul 10;16:1811654. doi: 10.3389/fcimb.2026.1811654 (PMC13395620; doi:10.3389/fcimb.2026.1811654)
Supplement: Supplementary file 5 [file Table5.xlsx]

## Sheet: 附表4-2-1 
Supplementary Table 4-2-1. Spearman Correlation Coefficients between Serum Differential Metabolites and Cardiac Ultrasound Variables or Myocardial Injury Markers in Patients with Sepsis-Induced Cardiomyopathy (SIC).
rho	GLS	EF	E	TAPSE	cTnI	nt-proBNP
(3-Oxo-2-piperazinyl)acetic acid	0.377701	-0.130558	-0.223863	-0.174195	0.258414	-0.0941758
(4-Benzylpiperidino)(2-fluorophenyl)methanone	0.139833	-0.249986	0.0459081	-0.214193	0.103463	0.125278
1-(3-Pyridyl)-1-butanone-4-carboxylic acid	0.327869	-0.0901688	-0.0776781	-0.222356	0.0838907	0.214894
1-(4-Bromo-2-fluorophenyl)propan-1-one	0.26832	-0.156072	-0.0260383	-0.22154	-0.0274561	0.191228
15-Deoxy-.DELTA.12,14-prostaglandin J2	-0.433305	0.337113	0.0062605	0.467286	-0.0902416	-0.0723612
15-Ketofluprostenol isopropyl ester	-0.162203	0.316873	0.150604	0.167239	-0.268825	-0.249484
2,4-Dichloro-5-ethyl-3-methylphenol	0.28504	-0.137506	-0.0177409	-0.249239	-0.210461	0.0434783
2,6-Diaminopimelic acid	0.384377	-0.244829	0.166383	-0.138115	0.0620889	0.142051
2-Arachidonoylglycerol	0.29785	-0.249172	-0.300286	-0.256912	0.122057	0.159746
2-Naphthol	0.423027	-0.256392	-0.023691	-0.447161	0.154733	0.109374
3,4-Dihydroxymandelic acid	0.36413	-0.200152	0.0780602	-0.252232	0.0511065	0.127178
3,5-Di-tert-butylbenzaldehyde	-0.331289	0.151349	0.200009	0.241838	-0.0956343	-0.16056
3-Methoxy-4-hydroxyphenylglycol sulfate	0.371458	-0.201292	-0.00545875	-0.287604	0.353885	0.253216
4-(4-Hydroxy-2-quinazolinyl)benzenesulfonamide	0.254804	-0.0319744	-0.0880497	-0.236831	0.15283	-0.090159
4-(Hydroxymethyl)benzenesulfonic acid	0.288785	-0.136746	-0.0141382	-0.2229	-0.0548035	0.149324
4-Hydroxytolbutamide	0.196124	0.00825145	-0.104426	-0.171039	0.0346328	0.0802801
7.alpha.,17.alpha.-Dimethyl-5.beta.-androstane-3.alpha.,17.beta.-diol glucuronide	-0.0809358	0.0768688	-0.205195	0.0751526	0.168923	0.100852
Acetaminophen	0.316189	-0.153386	0.0153364	-0.271442	-0.0541836	0.188545
D-(+)-Ribonic acid .gamma.-lactone	-0.200304	0.404647	-0.0941635	0.247933	-0.221008	-0.272106
D-Sorbitol	-0.350071	0.252646	-0.197989	0.219962	0.0407764	-0.0127558
D-myo-Inositol, 1-[2-hydroxy-3-[(1-oxo-9,12-octadecadienyl)oxy]propyl hydrogen phosphate], [S-(Z,Z)]-	0.288242	-0.227838	-0.295646	-0.260232	0.226391	0.115074
DL-Pyroglutamic acid	0.22484	0.00179143	-0.0155029	-0.121354	0.00723102	0.0801172
DL-tyrosine	0.451688	-0.300255	-0.0615201	-0.467786	0.188605	0.200022
Eplerenone hydroxy acid	0.246173	-0.213072	0.069217	-0.0637791	0.156799	-0.0656245
Estrone glucuronide	0.209424	-0.212149	0.0881043	-0.163148	-0.0160931	0.292515
Ethosuximide	-0.319564	0.429944	0.225774	0.390783	-0.216387	-0.180861
Hippuric acid	0.317012	-0.119483	-0.0810079	-0.239063	0.104605	0.23411
Hydrocinnamic acid	0.332049	-0.200315	-0.310166	-0.269211	-0.0476269	0.0640504
Indoxyl sulfate	0.181522	-0.0401173	-0.00169221	-0.176698	-0.0338173	0.121099
Iobitridol	0.312987	-0.470361	0.0843721	-0.396577	-0.0216203	0.136814
Midazolam	0.2706	-0.257098	0.176372	-0.299577	0.257979	0.138577
Mono-2-ethylhexyl phthalate	0.395723	-0.257641	0.103007	-0.272204	0.14424	0.0461923
Monomethyl phthalate	0.248887	-0.122632	0.00398489	-0.183446	-0.0719296	0.110351
N-(4-Methylphenyl)-3-oxo-3-phenylpropanamide	0.129628	-0.0554259	-0.0769138	-0.172399	0.00342522	0.178744
N-Acetyl-L-tyrosine	0.436272	-0.260301	-0.0964016	-0.311603	0.343338	0.0238289
N-Butyryl-L-homoserine lactone	-0.225383	0.263884	0.0417595	0.287332	-0.0895994	-0.154047
N-Lauroyl-D-erythro-sphinganine	0.265281	-0.402584	-0.121839	-0.270354	-0.0320775	0.208544
N-Myristoylsphinganine	0.35577	-0.464307	-0.224519	-0.354594	0.0197902	0.262389
N-Stearoylsphinganine	0.30431	-0.36263	-0.240131	-0.360363	0.0936771	-0.00825056
N6-methyl-l-lysine	-0.187873	0.308778	0.0621206	0.158958	-0.109553	-0.00363676
Pantoprazole	0.357399	-0.362847	-0.111468	-0.378158	0.380254	0.00021712
Phenylacetyl-L-glutamine	0.190099	0.0182943	-0.124733	-0.130225	-0.0934052	0.0347935
Piroxicam	0.200575	-0.206938	0.0165946	-0.12315	0.182896	0.13798
Propofol	-0.210292	0.34933	0.0358094	0.315249	-0.203284	-0.295446
Schweinfurthin e	0.544241	-0.256555	0.0150116	-0.418972	-0.154624	0.242794
Trimethylamine N-oxide	0.184833	0.0631888	-0.108356	-0.190086	-0.240853	0.00358248
[3-(Aminomethyl)-5-methylcyclohexyl]methanol	0.292911	-0.329407	-0.0104262	-0.222519	-0.0624151	0.0216034
n-Octadecylamine	0.210183	-0.0765431	-0.242096	-0.130497	0.119339	0.122618
scyllo-Inositol	0.350939	-0.147169	-0.0387571	-0.273129	0.0608928	0.139825
rho: Spearman correlation coefficient;GLS: Global longitudinal strain of the left ventricle;EF: Left ventricular ejection fraction;E: Mitral early diastolic inflow velocity;TAPSE: Tricuspid annular plane systolic excursion;cTnI: Cardiac troponin I;NT-proBNP: N-terminal pro-B-type natriuretic peptide;Columns : serum differential metabolites;Rows differential gut bacterial genera.

## Sheet: 附表4-2-2  
Supplementary Table 4-2-2. P-values of the Spearman Correlation Coefficients between Serum Differential Metabolites and Cardiac Ultrasound Variables or Myocardial Injury Markers in Patients with Sepsis-Induced Cardiomyopathy .
p.value	GLS	EF	E	TAPSE	cTnI	nt-proBNP
(3-Oxo-2-piperazinyl)acetic acid	0.00812969	0.376437	0.126122	0.236363	0.076161	0.524329
(4-Benzylpiperidino)(2-fluorophenyl)methanone	0.34317	0.0865969	0.756683	0.143773	0.484051	0.396202
1-(3-Pyridyl)-1-butanone-4-carboxylic acid	0.0229088	0.542203	0.599738	0.128761	0.570787	0.142435
1-(4-Bromo-2-fluorophenyl)propan-1-one	0.0651902	0.289462	0.860551	0.130207	0.853039	0.192917
15-Deoxy-.DELTA.12,14-prostaglandin J2	0.00209526	0.019126	0.966314	0.000812514	0.541876	0.625012
15-Ketofluprostenol isopropyl ester	0.270693	0.0282078	0.306897	0.255896	0.0646672	0.0872526
2,4-Dichloro-5-ethyl-3-methylphenol	0.0495643	0.351339	0.904735	0.0875739	0.151054	0.769198
2,6-Diaminopimelic acid	0.00698969	0.0935137	0.258372	0.349188	0.675048	0.335493
2-Arachidonoylglycerol	0.0397731	0.0876616	0.0381045	0.0779442	0.408552	0.278116
2-Naphthol	0.00273916	0.0785692	0.873014	0.00144064	0.29367	0.45929
3,4-Dihydroxymandelic acid	0.0109504	0.172571	0.597939	0.0837129	0.730118	0.389021
3,5-Di-tert-butylbenzaldehyde	0.021442	0.304483	0.172885	0.0977176	0.517895	0.275641
3-Methoxy-4-hydroxyphenylglycol sulfate	0.00933766	0.170088	0.970626	0.0474616	0.0136026	0.082473
4-(4-Hydroxy-2-quinazolinyl)benzenesulfonamide	0.0805026	0.82919	0.551774	0.105079	0.29972	0.542247
4-(Hydroxymethyl)benzenesulfonic acid	0.0465183	0.354033	0.924017	0.127803	0.711412	0.311074
4-Hydroxytolbutamide	0.181553	0.955611	0.479972	0.245095	0.815227	0.587534
7.alpha.,17.alpha.-Dimethyl-5.beta.-androstane-3.alpha.,17.beta.-diol glucuronide	0.584477	0.603556	0.161785	0.611687	0.251069	0.495208
Acetaminophen	0.0285687	0.297943	0.917599	0.062008	0.714538	0.199355
D-(+)-Ribonic acid .gamma.-lactone	0.172239	0.00433497	0.524383	0.0893016	0.131154	0.0613473
D-Sorbitol	0.0147215	0.0831889	0.177354	0.133037	0.783182	0.931428
D-myo-Inositol, 1-[2-hydroxy-3-[(1-oxo-9,12-octadecadienyl)oxy]propyl hydrogen phosphate], [S-(Z,Z)]-	0.0469501	0.119361	0.0413345	0.0740458	0.12179	0.43608
DL-Pyroglutamic acid	0.124435	0.990358	0.916708	0.411277	0.961096	0.588295
DL-tyrosine	0.00127032	0.0381252	0.677862	0.000800693	0.19921	0.172857
Eplerenone hydroxy acid	0.0916715	0.145932	0.640164	0.666712	0.287193	0.657655
Estrone glucuronide	0.153125	0.147728	0.551527	0.267874	0.913548	0.0436384
Ethosuximide	0.0268251	0.00228924	0.122837	0.00602915	0.139617	0.218627
Hippuric acid	0.0281349	0.41858	0.584141	0.101747	0.479214	0.109255
Hydrocinnamic acid	0.021127	0.172215	0.0319149	0.0642695	0.747867	0.665377
Indoxyl sulfate	0.21692	0.786604	0.990892	0.229591	0.819505	0.412271
Iobitridol	0.0303094	0.000742125	0.568571	0.00526149	0.884033	0.353791
Midazolam	0.0628532	0.0777218	0.230465	0.0385845	0.0766741	0.347565
Mono-2-ethylhexyl phthalate	0.00536899	0.0770749	0.485993	0.06125	0.328021	0.755223
Monomethyl phthalate	0.0880366	0.406334	0.978555	0.212003	0.627083	0.455264
N-(4-Methylphenyl)-3-oxo-3-phenylpropanamide	0.379875	0.70828	0.603343	0.241305	0.981566	0.224157
N-Acetyl-L-tyrosine	0.0019363	0.0739663	0.514527	0.0310885	0.016888	0.87228
N-Butyryl-L-homoserine lactone	0.123504	0.0699367	0.778086	0.0476812	0.544767	0.295843
N-Lauroyl-D-erythro-sphinganine	0.0684135	0.00455705	0.409396	0.0631029	0.828647	0.154898
N-Myristoylsphinganine	0.0130771	0.000886362	0.124988	0.0134029	0.893791	0.0715955
N-Stearoylsphinganine	0.035474	0.0113086	0.100182	0.0118689	0.526537	0.955616
N6-methyl-l-lysine	0.20099	0.0327307	0.674891	0.280524	0.458553	0.980428
Pantoprazole	0.0126371	0.0112561	0.450687	0.00804683	0.00767604	0.998831
Phenylacetyl-L-glutamine	0.195609	0.901778	0.398279	0.377666	0.527743	0.814385
Piroxicam	0.171646	0.158173	0.910865	0.404337	0.213402	0.349666
Propofol	0.15139	0.0149477	0.809065	0.0290708	0.165812	0.0414787
Schweinfurthin e	6.3734e-05	0.078373	0.919338	0.00303776	0.294014	0.096358
Trimethylamine N-oxide	0.208509	0.669619	0.463505	0.19564	0.0991337	0.98072
[3-(Aminomethyl)-5-methylcyclohexyl]methanol	0.0433415	0.0222391	0.943929	0.128473	0.673436	0.884123
n-Octadecylamine	0.151606	0.605095	0.0973498	0.376661	0.419146	0.406385
scyllo-Inositol	0.0144601	0.318188	0.793678	0.0603401	0.680971	0.343196
p.value: P-value derived from statistical testing;GLS: Global longitudinal strain of the left ventricle;EF: Left ventricular ejection fraction;E: Mitral early diastolic inflow velocity;TAPSE: Tricuspid annular plane systolic excursion;cTnI: Cardiac troponin I;NT-proBNP: N-terminal pro-B-type natriuretic peptide;Columns : serum differential metabolites;Rows differential gut bacterial genera.
