# Supplementary material for: Gut microbiota and serum metabolic profiles in patients with sepsis-induced cardiomyopathy and their association with the disease
Source: Front Cell Infect Microbiol. 2026 Jul 10;16:1811654. doi: 10.3389/fcimb.2026.1811654 (PMC13395620; doi:10.3389/fcimb.2026.1811654)
Supplement: Supplementary file 6 [file Table6.xlsx]

## Sheet: 附表4-3-1 
Supplementary Table 4-3-1. Spearman Correlation Coefficients between Differential Gut Bacterial Genera and Cardiac Ultrasound Variables or Myocardial Injury Markers in Patients with Sepsis-Induced Cardiomyopathy .
rho	GLS	EF	E	TAPSE	cTnI	nt.proBNP
Acinetobacter	-0.317397	0.259718	0.0317128	0.33505	-0.119991	-0.0373654
Alistipes	0.289102	-0.325847	-0.0449253	-0.26256	-0.13336	0.0474301
Bacilli_RF39_Incertae_Sedis	-0.220696	0.198973	0.124887	0.242777	-0.272094	-0.0323393
Catenibacterium	0.337076	-0.25856	0.113115	-0.456597	-0.128828	-0.0740932
Defluviitaleaceae_UCG-011	-0.34799	0.322652	0.132432	0.378042	-0.317702	-0.240605
Enterocloster	0.203103	-0.185303	-0.147762	-0.319762	0.141909	0.0313501
Flavonifractor	0.109173	-0.20359	0.0573298	-0.196461	0.143244	-0.205737
Fusobacterium	0.123967	-0.324925	0.170996	-0.393456	-0.121022	-0.108952
Hungatella	0.0750672	-0.0925428	-0.20561	-0.1252	0.126325	0.0615946
Lachnospiraceae_UCG-004	-0.304524	0.18319	-0.038897	0.309697	0	-0.0631264
Lactiplantibacillus	-0.210843	0.246639	-0.0511846	0.240546	-0.242478	-0.254085
Lawsonella	0.145412	-0.219326	-0.144384	-0.337468	0.15171	-0.0801556
Megamonas	0.382421	-0.192433	0.0308629	-0.376715	-0.069854	-0.0659772
Morganella	0.403104	-0.518913	-0.0737668	-0.563067	-0.0307878	0.210591
Oscillospiraceae_UCG-003	-0.287686	0.112294	0.103559	0.307114	-0.298265	-0.247803
Parabacteroides	0.358511	-0.420319	0.0736893	-0.272465	-0.0549161	-0.114353
Paraprevotella	-0.314793	0.194604	0.22068	0.322279	-0.152087	-0.0177769
Puniceicoccaceae_Incertae_Sedis	-0.24838	0.190823	-0.162353	0.225399	-0.0422393	-0.0677833
Ruthenibacterium	0.128974	-0.0747939	-0.141741	-0.221272	0.0774288	-0.125593
Segatella	0.301095	-0.135157	-0.0872965	-0.38037	-0.0356859	-0.0458023
Terrisporobacter	-0.23415	0.324593	-0.1578	0.245371	-0.216379	-0.187827
Thomasclavelia	0.274927	-0.0295589	-0.110015	-0.31371	0.00479539	-0.0568975
Turicibacter	-0.356862	0.374927	-0.0390928	0.287437	-0.082461	-0.199983
Tyzzerella	0.104173	-0.225683	-0.16393	-0.263165	0.030661	-0.293916
[Clostridium]_innocuum_group	0.124123	-0.0728578	-0.0518853	-0.186434	0.278834	-0.133984
[Eubacterium]_ruminantium_group	-0.231821	0.243089	-0.054768	0.220211	-0.273649	-0.147726
[Ruminococcus]_gnavus_group	0.241383	-0.291316	-0.125519	-0.246937	0.118061	0.0797782
rho: Spearman correlation coefficient;GLS: Global longitudinal strain of the left ventricle;EF: Left ventricular ejection fraction;E: Mitral early diastolic inflow velocity;TAPSE: Tricuspid annular plane systolic excursion;cTnI: Cardiac troponin I;NT-proBNP: N-terminal pro-B-type natriuretic peptide;Columns: differential gut bacterial genera,Rows : cardiac ultrasound variables and myocardial inju…

## Sheet: 附表4-3-2  P值
Supplementary Table 4-3-2. P-values of the Spearman Correlation Coefficients between Differential Gut Bacterial Genera and Cardiac Ultrasound Variables or Myocardial Injury Markers.
p.value	GLS	EF	E	TAPSE	cTnI	nt-proBNP
Acinetobacter	0.027934	0.0746387	0.830566	0.0199208	0.416589	0.800933
Alistipes	0.0462681	0.0238147	0.761737	0.0714044	0.366188	0.748875
Bacilli_RF39_Incertae_Sedis	0.131715	0.175166	0.397692	0.0963823	0.0613588	0.82727
Catenibacterium	0.0191401	0.0759893	0.44398	0.00110615	0.382847	0.61673
Defluviitaleaceae_UCG-011	0.0153641	0.025308	0.369564	0.00806763	0.0277756	0.0994928
Enterocloster	0.166197	0.207334	0.316219	0.0267254	0.335981	0.832476
Flavonifractor	0.460123	0.165163	0.698726	0.18079	0.331408	0.160654
Fusobacterium	0.401202	0.0242381	0.245214	0.00566358	0.412568	0.461038
Hungatella	0.612093	0.531578	0.160919	0.396501	0.392234	0.677493
Lachnospiraceae_UCG-004	0.0353386	0.212654	0.79295	0.0321891	1	0.669926
Lactiplantibacillus	0.150296	0.0910397	0.729721	0.0995781	0.0968062	0.0813902
Lawsonella	0.324063	0.13419	0.327532	0.018992	0.303318	0.588116
Megamonas	0.0073084	0.190074	0.835043	0.00831098	0.637082	0.655929
Morganella	0.00450013	0.000157626	0.618287	3.09687e-05	0.835439	0.150796
Oscillospiraceae_UCG-003	0.0473957	0.447319	0.483644	0.0337313	0.0394845	0.0894748
Parabacteroides	0.0123439	0.00293551	0.618657	0.0609919	0.710846	0.438976
Paraprevotella	0.0293173	0.185028	0.131742	0.0254873	0.302102	0.904543
Puniceicoccaceae_Incertae_Sedis	0.0887077	0.19388	0.270246	0.123477	0.775601	0.647122
Ruthenibacterium	0.382304	0.613392	0.336558	0.130684	0.600913	0.395008
Segatella	0.0375633	0.359707	0.555195	0.00765587	0.809711	0.757226
Terrisporobacter	0.109193	0.024392	0.284089	0.0927677	0.139631	0.201103
Thomasclavelia	0.0586024	0.841922	0.456649	0.029909	0.974195	0.700891
Turicibacter	0.0127806	0.00864866	0.791931	0.0475968	0.577393	0.172941
Tyzzerella	0.481042	0.122992	0.265556	0.0707309	0.836108	0.0425944
[Clostridium]_innocuum_group	0.400605	0.622632	0.726164	0.204526	0.0549657	0.36393
[Eubacterium]_ruminantium_group	0.112864	0.0959422	0.711591	0.132586	0.0598335	0.316339
[Ruminococcus]_gnavus_group	0.0983691	0.044548	0.395287	0.0906372	0.424179	0.589879
p.value: P-value derived from Student's t-test;GLS: Global longitudinal strain of the left ventricle;EF: Left ventricular ejection fraction;E: Mitral early diastolic inflow velocity;TAPSE: Tricuspid annular plane systolic excursion;cTnI: Cardiac troponin I;NT-proBNP: N-terminal pro-B-type natriuretic peptide;Columns : differential gut bacterial genera;Rows : cardiac ultrasound variables and myoca…
